# Supplementary material for: A New Light-Sensor System Affecting Cancer Cell Fate
Source: Biomater Res. 2025 Mar 5;29:0157. doi: 10.34133/bmr.0157 (PMC11880576; doi:10.34133/bmr.0157)
Supplement: Supplementary 1 — Figs. S1 to S3 Video S1 AlphaFold original files [file bmr.0157.f1.zip]

Archive with 119 entries (119 files):
- 1_coverage.png
- 1_rank_1.json
- 1_rank_1.pdb
- 1_rank_2.json
- 1_rank_2.pdb
- 1_rank_3.json
- 1_rank_3.pdb
- 1_rank_4.json
- 1_rank_4.pdb
- 1_rank_5.json
- 1_rank_5.pdb
- Buonvino et al 2024 video 1S.mov
- correlation_matrix.csv
- correlation_matrix.json
- diffdock_results.csv
- diffdock_results.json
- original experimental data.pptx
- protein_no_ligands.pdb
- rank1.sdf
- rank10_confidence-0.85.sdf
- rank10_confidence-2.16.sdf
- rank11_confidence-0.90.sdf
- rank11_confidence-2.16.sdf
- rank12_confidence-0.92.sdf
- rank12_confidence-2.17.sdf
- rank13_confidence-0.95.sdf
- rank13_confidence-2.17.sdf
- rank14_confidence-0.95.sdf
- rank14_confidence-2.17.sdf
- rank15_confidence-0.96.sdf
- rank15_confidence-2.18.sdf
- rank16_confidence-0.99.sdf
- rank16_confidence-2.21.sdf
- rank17_confidence-1.00.sdf
- rank17_confidence-2.22.sdf
- rank18_confidence-1.02.sdf
- rank18_confidence-2.22.sdf
- rank19_confidence-1.04.sdf
- rank19_confidence-2.23.sdf
- rank1_confidence-0.62.sdf
- rank1_confidence-1.97.sdf
- rank20_confidence-1.05.sdf
- rank20_confidence-2.23.sdf
- rank21_confidence-1.05.sdf
- rank21_confidence-2.24.sdf
- rank22_confidence-1.08.sdf
- rank22_confidence-2.26.sdf
- rank23_confidence-1.09.sdf
- rank23_confidence-2.26.sdf
- rank24_confidence-1.11.sdf
- rank24_confidence-2.26.sdf
- rank25_confidence-1.11.sdf
- rank25_confidence-2.27.sdf
- rank26_confidence-1.15.sdf
- rank26_confidence-2.27.sdf
- rank27_confidence-1.18.sdf
- rank27_confidence-2.28.sdf
- rank28_confidence-1.18.sdf
- rank28_confidence-2.29.sdf
- rank29_confidence-1.20.sdf
- rank29_confidence-2.29.sdf
- rank2_confidence-0.72.sdf
- rank2_confidence-1.99.sdf
- rank30_confidence-1.25.sdf
- rank30_confidence-2.29.sdf
- rank31_confidence-1.26.sdf
- rank31_confidence-2.30.sdf
- rank32_confidence-1.26.sdf
- rank32_confidence-2.30.sdf
- rank33_confidence-1.29.sdf
- rank33_confidence-2.32.sdf
- rank34_confidence-1.30.sdf
- rank34_confidence-2.32.sdf
- rank35_confidence-1.30.sdf
- rank35_confidence-2.33.sdf
- rank36_confidence-1.32.sdf
- rank36_confidence-2.33.sdf
- rank37_confidence-1.34.sdf
- rank37_confidence-2.34.sdf
- rank38_confidence-1.39.sdf
- rank38_confidence-2.34.sdf
- rank39_confidence-1.48.sdf
- rank39_confidence-2.34.sdf
- rank3_confidence-0.74.sdf
- rank3_confidence-2.00.sdf
- rank40_confidence-1.49.sdf
- rank40_confidence-2.35.sdf
- rank41_confidence-1.54.sdf
- rank41_confidence-2.37.sdf
- rank42_confidence-1.67.sdf
- rank42_confidence-2.38.sdf
- rank43_confidence-1.67.sdf
- rank43_confidence-2.40.sdf
- rank44_confidence-1.84.sdf
- rank44_confidence-2.40.sdf
- rank45_confidence-1.90.sdf
- rank45_confidence-2.40.sdf
- rank46_confidence-2.17.sdf
- rank46_confidence-2.41.sdf
- rank47_confidence-2.41.sdf
- rank47_confidence-2.85.sdf
- rank48_confidence-2.42.sdf
- rank48_confidence-2.86.sdf
- rank49_confidence-2.87.sdf
- rank4_confidence-0.75.sdf
- rank4_confidence-2.03.sdf
- rank50_confidence-3.26.sdf
- rank5_confidence-0.79.sdf
- rank5_confidence-2.06.sdf
- rank6_confidence-0.81.sdf
- rank6_confidence-2.07.sdf
- rank7_confidence-0.81.sdf
- rank7_confidence-2.11.sdf
- rank8_confidence-0.83.sdf
- rank8_confidence-2.12.sdf
- rank9_confidence-0.84.sdf
- rank9_confidence-2.15.sdf
- Supplemental Information Buonvino S et al 2024 .docx
- uncertainty.json
