# Supplementary material for: A New Light-Sensor System Affecting Cancer Cell Fate
Source: Biomater Res. 2025 Mar 5;29:0157. doi: 10.34133/bmr.0157 (PMC11880576; doi:10.34133/bmr.0157)
Supplement: Supplementary 1 — Figs. S1 to S3 Video S1 AlphaFold original files [file bmr.0157.f1.zip › 1_rank_1.pdb]

MODEL     1                                                                     
ATOM      1  N   MET A   1      -0.712 -31.719 -51.719  1.00 54.59           N  
ATOM      2  CA  MET A   1      -0.242 -30.500 -51.062  1.00 54.59           C  
ATOM      3  C   MET A   1      -0.786 -30.391 -49.656  1.00 54.59           C  
ATOM      4  CB  MET A   1      -0.653 -29.266 -51.875  1.00 54.59           C  
ATOM      5  O   MET A   1      -1.998 -30.469 -49.438  1.00 54.59           O  
ATOM      6  CG  MET A   1      -0.052 -29.234 -53.281  1.00 54.59           C  
ATOM      7  SD  MET A   1      -0.524 -27.719 -54.188  1.00 54.59           S  
ATOM      8  CE  MET A   1       1.114 -27.141 -54.719  1.00 54.59           C  
ATOM      9  N   LYS A   2      -0.203 -31.109 -48.625  1.00 46.84           N  
ATOM     10  CA  LYS A   2      -0.179 -31.328 -47.188  1.00 46.84           C  
ATOM     11  C   LYS A   2      -0.256 -30.000 -46.438  1.00 46.84           C  
ATOM     12  CB  LYS A   2       1.082 -32.094 -46.781  1.00 46.84           C  
ATOM     13  O   LYS A   2       0.509 -29.078 -46.719  1.00 46.84           O  
ATOM     14  CG  LYS A   2       1.101 -33.531 -47.250  1.00 46.84           C  
ATOM     15  CD  LYS A   2       2.213 -34.344 -46.562  1.00 46.84           C  
ATOM     16  CE  LYS A   2       2.217 -35.781 -47.000  1.00 46.84           C  
ATOM     17  NZ  LYS A   2       3.277 -36.562 -46.312  1.00 46.84           N  
ATOM     18  N   ALA A   3      -1.430 -29.578 -46.062  1.00 56.03           N  
ATOM     19  CA  ALA A   3      -1.937 -28.516 -45.219  1.00 56.03           C  
ATOM     20  C   ALA A   3      -1.430 -28.672 -43.781  1.00 56.03           C  
ATOM     21  CB  ALA A   3      -3.463 -28.484 -45.250  1.00 56.03           C  
ATOM     22  O   ALA A   3      -1.519 -29.750 -43.188  1.00 56.03           O  
ATOM     23  N   LEU A   4      -0.296 -28.109 -43.438  1.00 61.03           N  
ATOM     24  CA  LEU A   4       0.335 -27.875 -42.156  1.00 61.03           C  
ATOM     25  C   LEU A   4      -0.545 -26.984 -41.281  1.00 61.03           C  
ATOM     26  CB  LEU A   4       1.707 -27.219 -42.344  1.00 61.03           C  
ATOM     27  O   LEU A   4      -0.945 -25.891 -41.688  1.00 61.03           O  
ATOM     28  CG  LEU A   4       2.818 -28.109 -42.875  1.00 61.03           C  
ATOM     29  CD1 LEU A   4       4.016 -27.281 -43.312  1.00 61.03           C  
ATOM     30  CD2 LEU A   4       3.230 -29.156 -41.844  1.00 61.03           C  
ATOM     31  N   ILE A   5      -1.426 -27.531 -40.438  1.00 64.50           N  
ATOM     32  CA  ILE A   5      -2.238 -27.047 -39.312  1.00 64.50           C  
ATOM     33  C   ILE A   5      -1.332 -26.516 -38.219  1.00 64.50           C  
ATOM     34  CB  ILE A   5      -3.172 -28.141 -38.781  1.00 64.50           C  
ATOM     35  O   ILE A   5      -0.477 -27.250 -37.719  1.00 64.50           O  
ATOM     36  CG1 ILE A   5      -4.113 -28.641 -39.875  1.00 64.50           C  
ATOM     37  CG2 ILE A   5      -3.961 -27.641 -37.562  1.00 64.50           C  
ATOM     38  CD1 ILE A   5      -5.004 -29.797 -39.469  1.00 64.50           C  
ATOM     39  N   VAL A   6      -0.819 -25.312 -38.281  1.00 64.75           N  
ATOM     40  CA  VAL A   6      -0.130 -24.531 -37.250  1.00 64.75           C  
ATOM     41  C   VAL A   6      -1.090 -24.219 -36.125  1.00 64.75           C  
ATOM     42  CB  VAL A   6       0.451 -23.219 -37.844  1.00 64.75           C  
ATOM     43  O   VAL A   6      -2.186 -23.703 -36.344  1.00 64.75           O  
ATOM     44  CG1 VAL A   6       1.336 -22.516 -36.812  1.00 64.75           C  
ATOM     45  CG2 VAL A   6       1.238 -23.500 -39.125  1.00 64.75           C  
ATOM     46  N   LEU A   7      -1.327 -25.094 -35.156  1.00 59.19           N  
ATOM     47  CA  LEU A   7      -1.880 -25.000 -33.812  1.00 59.19           C  
ATOM     48  C   LEU A   7      -1.363 -23.750 -33.094  1.00 59.19           C  
ATOM     49  CB  LEU A   7      -1.528 -26.250 -33.000  1.00 59.19           C  
ATOM     50  O   LEU A   7      -0.152 -23.578 -32.938  1.00 59.19           O  
ATOM     51  CG  LEU A   7      -2.516 -26.641 -31.906  1.00 59.19           C  
ATOM     52  CD1 LEU A   7      -3.779 -27.250 -32.500  1.00 59.19           C  
ATOM     53  CD2 LEU A   7      -1.869 -27.625 -30.922  1.00 59.19           C  
ATOM     54  N   GLY A   8      -1.706 -22.547 -33.500  1.00 60.00           N  
ATOM     55  CA  GLY A   8      -1.692 -21.203 -32.906  1.00 60.00           C  
ATOM     56  C   GLY A   8      -1.662 -21.219 -31.391  1.00 60.00           C  
ATOM     57  O   GLY A   8      -2.381 -22.000 -30.750  1.00 60.00           O  
ATOM     58  N   LEU A   9      -0.542 -21.297 -30.688  1.00 60.69           N  
ATOM     59  CA  LEU A   9      -0.036 -20.953 -29.359  1.00 60.69           C  
ATOM     60  C   LEU A   9      -0.847 -19.812 -28.750  1.00 60.69           C  
ATOM     61  CB  LEU A   9       1.441 -20.547 -29.438  1.00 60.69           C  
ATOM     62  O   LEU A   9      -0.987 -18.750 -29.359  1.00 60.69           O  
ATOM     63  CG  LEU A   9       2.443 -21.562 -28.875  1.00 60.69           C  
ATOM     64  CD1 LEU A   9       3.506 -21.891 -29.906  1.00 60.69           C  
ATOM     65  CD2 LEU A   9       3.088 -21.000 -27.594  1.00 60.69           C  
ATOM     66  N   VAL A  10      -2.023 -20.031 -28.125  1.00 62.66           N  
ATOM     67  CA  VAL A  10      -2.850 -19.156 -27.297  1.00 62.66           C  
ATOM     68  C   VAL A  10      -2.006 -18.578 -26.172  1.00 62.66           C  
ATOM     69  CB  VAL A  10      -4.062 -19.922 -26.719  1.00 62.66           C  
ATOM     70  O   VAL A  10      -1.368 -19.312 -25.406  1.00 62.66           O  
ATOM     71  CG1 VAL A  10      -4.906 -19.000 -25.828  1.00 62.66           C  
ATOM     72  CG2 VAL A  10      -4.910 -20.516 -27.828  1.00 62.66           C  
ATOM     73  N   LEU A  11      -1.196 -17.578 -26.375  1.00 61.12           N  
ATOM     74  CA  LEU A  11      -0.494 -16.719 -25.422  1.00 61.12           C  
ATOM     75  C   LEU A  11      -1.460 -16.141 -24.391  1.00 61.12           C  
ATOM     76  CB  LEU A  11       0.225 -15.594 -26.156  1.00 61.12           C  
ATOM     77  O   LEU A  11      -2.453 -15.508 -24.766  1.00 61.12           O  
ATOM     78  CG  LEU A  11       1.695 -15.836 -26.500  1.00 61.12           C  
ATOM     79  CD1 LEU A  11       1.933 -15.609 -28.000  1.00 61.12           C  
ATOM     80  CD2 LEU A  11       2.596 -14.930 -25.672  1.00 61.12           C  
ATOM     81  N   LEU A  12      -1.916 -16.844 -23.375  1.00 57.44           N  
ATOM     82  CA  LEU A  12      -2.652 -16.375 -22.203  1.00 57.44           C  
ATOM     83  C   LEU A  12      -2.012 -15.125 -21.625  1.00 57.44           C  
ATOM     84  CB  LEU A  12      -2.713 -17.469 -21.141  1.00 57.44           C  
ATOM     85  O   LEU A  12      -0.849 -15.148 -21.219  1.00 57.44           O  
ATOM     86  CG  LEU A  12      -3.910 -18.422 -21.203  1.00 57.44           C  
ATOM     87  CD1 LEU A  12      -3.467 -19.859 -20.922  1.00 57.44           C  
ATOM     88  CD2 LEU A  12      -5.000 -17.984 -20.234  1.00 57.44           C  
ATOM     89  N   SER A  13      -1.941 -14.055 -22.344  1.00 59.41           N  
ATOM     90  CA  SER A  13      -1.461 -12.820 -21.750  1.00 59.41           C  
ATOM     91  C   SER A  13      -2.242 -12.484 -20.484  1.00 59.41           C  
ATOM     92  CB  SER A  13      -1.562 -11.664 -22.734  1.00 59.41           C  
ATOM     93  O   SER A  13      -3.459 -12.672 -20.422  1.00 59.41           O  
ATOM     94  OG  SER A  13      -2.635 -11.867 -23.641  1.00 59.41           O  
ATOM     95  N   VAL A  14      -1.744 -12.867 -19.281  1.00 58.94           N  
ATOM     96  CA  VAL A  14      -2.320 -12.359 -18.031  1.00 58.94           C  
ATOM     97  C   VAL A  14      -2.527 -10.852 -18.141  1.00 58.94           C  
ATOM     98  CB  VAL A  14      -1.428 -12.695 -16.812  1.00 58.94           C  
ATOM     99  O   VAL A  14      -1.602 -10.117 -18.484  1.00 58.94           O  
ATOM    100  CG1 VAL A  14      -2.189 -12.477 -15.516  1.00 58.94           C  
ATOM    101  CG2 VAL A  14      -0.920 -14.133 -16.906  1.00 58.94           C  
ATOM    102  N   THR A  15      -3.559 -10.414 -18.844  1.00 64.94           N  
ATOM    103  CA  THR A  15      -3.852  -8.984 -18.797  1.00 64.94           C  
ATOM    104  C   THR A  15      -4.000  -8.516 -17.344  1.00 64.94           C  
ATOM    105  CB  THR A  15      -5.133  -8.648 -19.578  1.00 64.94           C  
ATOM    106  O   THR A  15      -4.492  -9.266 -16.500  1.00 64.94           O  
ATOM    107  CG2 THR A  15      -4.973  -8.977 -21.062  1.00 64.94           C  
ATOM    108  OG1 THR A  15      -6.227  -9.414 -19.047  1.00 64.94           O  
ATOM    109  N   VAL A  16      -3.123  -7.613 -16.938  1.00 62.28           N  
ATOM    110  CA  VAL A  16      -3.291  -6.918 -15.664  1.00 62.28           C  
ATOM    111  C   VAL A  16      -4.598  -6.125 -15.680  1.00 62.28           C  
ATOM    112  CB  VAL A  16      -2.102  -5.980 -15.367  1.00 62.28           C  
ATOM    113  O   VAL A  16      -4.820  -5.301 -16.562  1.00 62.28           O  
ATOM    114  CG1 VAL A  16      -2.311  -5.242 -14.047  1.00 62.28           C  
ATOM    115  CG2 VAL A  16      -0.793  -6.770 -15.344  1.00 62.28           C  
ATOM    116  N   GLN A  17      -5.684  -6.652 -15.039  1.00 73.50           N  
ATOM    117  CA  GLN A  17      -6.930  -5.906 -14.898  1.00 73.50           C  
ATOM    118  C   GLN A  17      -6.840  -4.898 -13.758  1.00 73.50           C  
ATOM    119  CB  GLN A  17      -8.102  -6.859 -14.664  1.00 73.50           C  
ATOM    120  O   GLN A  17      -6.250  -5.184 -12.711  1.00 73.50           O  
ATOM    121  CG  GLN A  17      -8.602  -7.535 -15.938  1.00 73.50           C  
ATOM    122  CD  GLN A  17      -9.750  -8.500 -15.672  1.00 73.50           C  
ATOM    123  NE2 GLN A  17     -10.117  -9.273 -16.688  1.00 73.50           N  
ATOM    124  OE1 GLN A  17     -10.297  -8.539 -14.570  1.00 73.50           O  
ATOM    125  N   GLY A  18      -6.941  -3.537 -14.023  1.00 75.19           N  
ATOM    126  CA  GLY A  18      -6.992  -2.490 -13.016  1.00 75.19           C  
ATOM    127  C   GLY A  18      -8.406  -2.152 -12.578  1.00 75.19           C  
ATOM    128  O   GLY A  18      -9.375  -2.514 -13.250  1.00 75.19           O  
ATOM    129  N   LYS A  19      -8.469  -1.780 -11.250  1.00 92.31           N  
ATOM    130  CA  LYS A  19      -9.750  -1.390 -10.672  1.00 92.31           C  
ATOM    131  C   LYS A  19      -9.602  -0.150  -9.797  1.00 92.31           C  
ATOM    132  CB  LYS A  19     -10.344  -2.539  -9.859  1.00 92.31           C  
ATOM    133  O   LYS A  19      -8.570   0.035  -9.141  1.00 92.31           O  
ATOM    134  CG  LYS A  19     -11.617  -2.174  -9.102  1.00 92.31           C  
ATOM    135  CD  LYS A  19     -12.156  -3.355  -8.305  1.00 92.31           C  
ATOM    136  CE  LYS A  19     -13.430  -2.992  -7.562  1.00 92.31           C  
ATOM    137  NZ  LYS A  19     -14.234  -4.203  -7.211  1.00 92.31           N  
ATOM    138  N   VAL A  20     -10.547   0.702  -9.922  1.00 98.12           N  
ATOM    139  CA  VAL A  20     -10.672   1.740  -8.906  1.00 98.12           C  
ATOM    140  C   VAL A  20     -11.758   1.360  -7.902  1.00 98.12           C  
ATOM    141  CB  VAL A  20     -10.984   3.117  -9.531  1.00 98.12           C  
ATOM    142  O   VAL A  20     -12.930   1.244  -8.266  1.00 98.12           O  
ATOM    143  CG1 VAL A  20     -11.047   4.199  -8.453  1.00 98.12           C  
ATOM    144  CG2 VAL A  20      -9.930   3.473 -10.586  1.00 98.12           C  
ATOM    145  N   PHE A  21     -11.383   1.121  -6.613  1.00 98.62           N  
ATOM    146  CA  PHE A  21     -12.328   0.692  -5.594  1.00 98.62           C  
ATOM    147  C   PHE A  21     -13.258   1.832  -5.207  1.00 98.62           C  
ATOM    148  CB  PHE A  21     -11.586   0.181  -4.352  1.00 98.62           C  
ATOM    149  O   PHE A  21     -12.844   2.990  -5.152  1.00 98.62           O  
ATOM    150  CG  PHE A  21     -11.078  -1.230  -4.484  1.00 98.62           C  
ATOM    151  CD1 PHE A  21     -11.859  -2.305  -4.074  1.00 98.62           C  
ATOM    152  CD2 PHE A  21      -9.820  -1.482  -5.023  1.00 98.62           C  
ATOM    153  CE1 PHE A  21     -11.391  -3.611  -4.195  1.00 98.62           C  
ATOM    154  CE2 PHE A  21      -9.352  -2.787  -5.148  1.00 98.62           C  
ATOM    155  CZ  PHE A  21     -10.141  -3.850  -4.734  1.00 98.62           C  
ATOM    156  N   GLU A  22     -14.516   1.481  -5.098  1.00 98.62           N  
ATOM    157  CA  GLU A  22     -15.352   2.363  -4.285  1.00 98.62           C  
ATOM    158  C   GLU A  22     -14.906   2.352  -2.826  1.00 98.62           C  
ATOM    159  CB  GLU A  22     -16.828   1.958  -4.391  1.00 98.62           C  
ATOM    160  O   GLU A  22     -14.430   1.332  -2.326  1.00 98.62           O  
ATOM    161  CG  GLU A  22     -17.391   2.047  -5.801  1.00 98.62           C  
ATOM    162  CD  GLU A  22     -17.500   3.475  -6.316  1.00 98.62           C  
ATOM    163  OE1 GLU A  22     -17.391   3.686  -7.543  1.00 98.62           O  
ATOM    164  OE2 GLU A  22     -17.688   4.387  -5.480  1.00 98.62           O  
ATOM    165  N   ARG A  23     -15.109   3.451  -2.143  1.00 98.62           N  
ATOM    166  CA  ARG A  23     -14.609   3.648  -0.785  1.00 98.62           C  
ATOM    167  C   ARG A  23     -15.031   2.496   0.123  1.00 98.62           C  
ATOM    168  CB  ARG A  23     -15.117   4.973  -0.214  1.00 98.62           C  
ATOM    169  O   ARG A  23     -14.180   1.854   0.750  1.00 98.62           O  
ATOM    170  CG  ARG A  23     -14.578   5.293   1.172  1.00 98.62           C  
ATOM    171  CD  ARG A  23     -14.930   6.711   1.600  1.00 98.62           C  
ATOM    172  NE  ARG A  23     -16.375   6.930   1.611  1.00 98.62           N  
ATOM    173  NH1 ARG A  23     -16.719   5.922   3.662  1.00 98.62           N  
ATOM    174  NH2 ARG A  23     -18.484   6.797   2.500  1.00 98.62           N  
ATOM    175  CZ  ARG A  23     -17.188   6.551   2.592  1.00 98.62           C  
ATOM    176  N   CYS A  24     -16.391   2.234   0.224  1.00 98.88           N  
ATOM    177  CA  CYS A  24     -16.859   1.242   1.181  1.00 98.88           C  
ATOM    178  C   CYS A  24     -16.500  -0.167   0.735  1.00 98.88           C  
ATOM    179  CB  CYS A  24     -18.375   1.349   1.353  1.00 98.88           C  
ATOM    180  O   CYS A  24     -16.250  -1.043   1.568  1.00 98.88           O  
ATOM    181  SG  CYS A  24     -18.906   2.822   2.252  1.00 98.88           S  
ATOM    182  N   GLU A  25     -16.375  -0.342  -0.551  1.00 98.75           N  
ATOM    183  CA  GLU A  25     -15.891  -1.627  -1.046  1.00 98.75           C  
ATOM    184  C   GLU A  25     -14.461  -1.896  -0.582  1.00 98.75           C  
ATOM    185  CB  GLU A  25     -15.969  -1.678  -2.574  1.00 98.75           C  
ATOM    186  O   GLU A  25     -14.156  -2.990  -0.107  1.00 98.75           O  
ATOM    187  CG  GLU A  25     -15.445  -2.977  -3.172  1.00 98.75           C  
ATOM    188  CD  GLU A  25     -15.367  -2.949  -4.691  1.00 98.75           C  
ATOM    189  OE1 GLU A  25     -14.914  -3.947  -5.293  1.00 98.75           O  
ATOM    190  OE2 GLU A  25     -15.766  -1.918  -5.281  1.00 98.75           O  
ATOM    191  N   LEU A  26     -13.641  -0.938  -0.676  1.00 98.88           N  
ATOM    192  CA  LEU A  26     -12.250  -1.096  -0.258  1.00 98.88           C  
ATOM    193  C   LEU A  26     -12.156  -1.271   1.254  1.00 98.88           C  
ATOM    194  CB  LEU A  26     -11.422   0.112  -0.697  1.00 98.88           C  
ATOM    195  O   LEU A  26     -11.398  -2.113   1.738  1.00 98.88           O  
ATOM    196  CG  LEU A  26      -9.938   0.091  -0.314  1.00 98.88           C  
ATOM    197  CD1 LEU A  26      -9.266  -1.165  -0.860  1.00 98.88           C  
ATOM    198  CD2 LEU A  26      -9.234   1.345  -0.824  1.00 98.88           C  
ATOM    199  N   ALA A  27     -12.898  -0.486   2.000  1.00 98.94           N  
ATOM    200  CA  ALA A  27     -12.891  -0.603   3.455  1.00 98.94           C  
ATOM    201  C   ALA A  27     -13.219  -2.027   3.895  1.00 98.94           C  
ATOM    202  CB  ALA A  27     -13.875   0.384   4.078  1.00 98.94           C  
ATOM    203  O   ALA A  27     -12.531  -2.600   4.738  1.00 98.94           O  
ATOM    204  N   ARG A  28     -14.188  -2.604   3.365  1.00 98.88           N  
ATOM    205  CA  ARG A  28     -14.586  -3.961   3.711  1.00 98.88           C  
ATOM    206  C   ARG A  28     -13.523  -4.973   3.293  1.00 98.88           C  
ATOM    207  CB  ARG A  28     -15.930  -4.309   3.057  1.00 98.88           C  
ATOM    208  O   ARG A  28     -13.234  -5.914   4.031  1.00 98.88           O  
ATOM    209  CG  ARG A  28     -17.109  -3.561   3.646  1.00 98.88           C  
ATOM    210  CD  ARG A  28     -18.422  -3.986   3.002  1.00 98.88           C  
ATOM    211  NE  ARG A  28     -19.500  -3.041   3.293  1.00 98.88           N  
ATOM    212  NH1 ARG A  28     -19.844  -2.428   1.092  1.00 98.88           N  
ATOM    213  NH2 ARG A  28     -21.109  -1.494   2.756  1.00 98.88           N  
ATOM    214  CZ  ARG A  28     -20.141  -2.324   2.379  1.00 98.88           C  
ATOM    215  N   THR A  29     -13.008  -4.672   2.125  1.00 98.88           N  
ATOM    216  CA  THR A  29     -11.969  -5.570   1.635  1.00 98.88           C  
ATOM    217  C   THR A  29     -10.758  -5.555   2.561  1.00 98.88           C  
ATOM    218  CB  THR A  29     -11.531  -5.195   0.206  1.00 98.88           C  
ATOM    219  O   THR A  29     -10.242  -6.609   2.945  1.00 98.88           O  
ATOM    220  CG2 THR A  29     -10.398  -6.094  -0.278  1.00 98.88           C  
ATOM    221  OG1 THR A  29     -12.648  -5.332  -0.680  1.00 98.88           O  
ATOM    222  N   LEU A  30     -10.297  -4.379   2.902  1.00 98.94           N  
ATOM    223  CA  LEU A  30      -9.133  -4.266   3.768  1.00 98.94           C  
ATOM    224  C   LEU A  30      -9.406  -4.887   5.133  1.00 98.94           C  
ATOM    225  CB  LEU A  30      -8.734  -2.797   3.934  1.00 98.94           C  
ATOM    226  O   LEU A  30      -8.523  -5.531   5.715  1.00 98.94           O  
ATOM    227  CG  LEU A  30      -8.188  -2.098   2.688  1.00 98.94           C  
ATOM    228  CD1 LEU A  30      -7.734  -0.682   3.029  1.00 98.94           C  
ATOM    229  CD2 LEU A  30      -7.039  -2.900   2.084  1.00 98.94           C  
ATOM    230  N   LYS A  31     -10.562  -4.656   5.656  1.00 98.88           N  
ATOM    231  CA  LYS A  31     -10.922  -5.301   6.914  1.00 98.88           C  
ATOM    232  C   LYS A  31     -10.867  -6.820   6.789  1.00 98.88           C  
ATOM    233  CB  LYS A  31     -12.320  -4.863   7.359  1.00 98.88           C  
ATOM    234  O   LYS A  31     -10.297  -7.496   7.641  1.00 98.88           O  
ATOM    235  CG  LYS A  31     -12.727  -5.395   8.727  1.00 98.88           C  
ATOM    236  CD  LYS A  31     -14.023  -4.754   9.219  1.00 98.88           C  
ATOM    237  CE  LYS A  31     -14.383  -5.223  10.617  1.00 98.88           C  
ATOM    238  NZ  LYS A  31     -15.414  -4.348  11.242  1.00 98.88           N  
ATOM    239  N   ARG A  32     -11.492  -7.340   5.742  1.00 98.88           N  
ATOM    240  CA  ARG A  32     -11.508  -8.781   5.504  1.00 98.88           C  
ATOM    241  C   ARG A  32     -10.094  -9.336   5.395  1.00 98.88           C  
ATOM    242  CB  ARG A  32     -12.297  -9.109   4.238  1.00 98.88           C  
ATOM    243  O   ARG A  32      -9.820 -10.453   5.840  1.00 98.88           O  
ATOM    244  CG  ARG A  32     -12.469 -10.594   3.982  1.00 98.88           C  
ATOM    245  CD  ARG A  32     -13.195 -10.867   2.672  1.00 98.88           C  
ATOM    246  NE  ARG A  32     -14.398 -10.055   2.547  1.00 98.88           N  
ATOM    247  NH1 ARG A  32     -14.125  -9.625   0.293  1.00 98.88           N  
ATOM    248  NH2 ARG A  32     -15.930  -8.773   1.418  1.00 98.88           N  
ATOM    249  CZ  ARG A  32     -14.820  -9.484   1.420  1.00 98.88           C  
ATOM    250  N   LEU A  33      -9.219  -8.562   4.879  1.00 98.81           N  
ATOM    251  CA  LEU A  33      -7.852  -9.023   4.648  1.00 98.81           C  
ATOM    252  C   LEU A  33      -6.984  -8.789   5.879  1.00 98.81           C  
ATOM    253  CB  LEU A  33      -7.242  -8.312   3.436  1.00 98.81           C  
ATOM    254  O   LEU A  33      -5.773  -9.008   5.840  1.00 98.81           O  
ATOM    255  CG  LEU A  33      -7.789  -8.719   2.064  1.00 98.81           C  
ATOM    256  CD1 LEU A  33      -7.234  -7.805   0.979  1.00 98.81           C  
ATOM    257  CD2 LEU A  33      -7.453 -10.180   1.768  1.00 98.81           C  
ATOM    258  N   GLY A  34      -7.598  -8.219   6.926  1.00 98.75           N  
ATOM    259  CA  GLY A  34      -6.938  -8.195   8.219  1.00 98.75           C  
ATOM    260  C   GLY A  34      -6.133  -6.930   8.461  1.00 98.75           C  
ATOM    261  O   GLY A  34      -5.188  -6.926   9.250  1.00 98.75           O  
ATOM    262  N   MET A  35      -6.473  -5.895   7.793  1.00 98.75           N  
ATOM    263  CA  MET A  35      -5.691  -4.672   7.938  1.00 98.75           C  
ATOM    264  C   MET A  35      -6.176  -3.855   9.133  1.00 98.75           C  
ATOM    265  CB  MET A  35      -5.762  -3.832   6.664  1.00 98.75           C  
ATOM    266  O   MET A  35      -5.402  -3.104   9.727  1.00 98.75           O  
ATOM    267  CG  MET A  35      -4.984  -4.422   5.496  1.00 98.75           C  
ATOM    268  SD  MET A  35      -3.178  -4.125   5.637  1.00 98.75           S  
ATOM    269  CE  MET A  35      -3.113  -2.352   5.262  1.00 98.75           C  
ATOM    270  N   ASP A  36      -7.410  -4.004   9.531  1.00 98.81           N  
ATOM    271  CA  ASP A  36      -7.969  -3.225  10.625  1.00 98.81           C  
ATOM    272  C   ASP A  36      -7.301  -3.586  11.953  1.00 98.81           C  
ATOM    273  CB  ASP A  36      -9.477  -3.441  10.727  1.00 98.81           C  
ATOM    274  O   ASP A  36      -7.527  -4.672  12.492  1.00 98.81           O  
ATOM    275  CG  ASP A  36     -10.148  -2.508  11.719  1.00 98.81           C  
ATOM    276  OD1 ASP A  36      -9.477  -1.604  12.258  1.00 98.81           O  
ATOM    277  OD2 ASP A  36     -11.367  -2.680  11.969  1.00 98.81           O  
ATOM    278  N   GLY A  37      -6.449  -2.666  12.445  1.00 98.75           N  
ATOM    279  CA  GLY A  37      -5.777  -2.854  13.719  1.00 98.75           C  
ATOM    280  C   GLY A  37      -4.422  -3.521  13.586  1.00 98.75           C  
ATOM    281  O   GLY A  37      -3.713  -3.703  14.578  1.00 98.75           O  
ATOM    282  N   TYR A  38      -4.031  -3.947  12.398  1.00 98.75           N  
ATOM    283  CA  TYR A  38      -2.723  -4.555  12.195  1.00 98.75           C  
ATOM    284  C   TYR A  38      -1.607  -3.590  12.570  1.00 98.75           C  
ATOM    285  CB  TYR A  38      -2.559  -4.996  10.734  1.00 98.75           C  
ATOM    286  O   TYR A  38      -1.496  -2.504  12.000  1.00 98.75           O  
ATOM    287  CG  TYR A  38      -1.269  -5.734  10.469  1.00 98.75           C  
ATOM    288  CD1 TYR A  38      -0.193  -5.094   9.852  1.00 98.75           C  
ATOM    289  CD2 TYR A  38      -1.123  -7.070  10.828  1.00 98.75           C  
ATOM    290  CE1 TYR A  38       0.996  -5.770   9.602  1.00 98.75           C  
ATOM    291  CE2 TYR A  38       0.062  -7.754  10.578  1.00 98.75           C  
ATOM    292  OH  TYR A  38       2.289  -7.773   9.719  1.00 98.75           O  
ATOM    293  CZ  TYR A  38       1.114  -7.098   9.969  1.00 98.75           C  
ATOM    294  N   ARG A  39      -0.796  -3.939  13.633  1.00 98.00           N  
ATOM    295  CA  ARG A  39       0.302  -3.168  14.211  1.00 98.00           C  
ATOM    296  C   ARG A  39      -0.189  -1.820  14.727  1.00 98.00           C  
ATOM    297  CB  ARG A  39       1.410  -2.961  13.172  1.00 98.00           C  
ATOM    298  O   ARG A  39       0.518  -0.815  14.625  1.00 98.00           O  
ATOM    299  CG  ARG A  39       2.088  -4.246  12.734  1.00 98.00           C  
ATOM    300  CD  ARG A  39       2.770  -4.953  13.891  1.00 98.00           C  
ATOM    301  NE  ARG A  39       3.887  -4.176  14.422  1.00 98.00           N  
ATOM    302  NH1 ARG A  39       5.309  -5.980  14.648  1.00 98.00           N  
ATOM    303  NH2 ARG A  39       6.016  -3.879  15.234  1.00 98.00           N  
ATOM    304  CZ  ARG A  39       5.066  -4.680  14.766  1.00 98.00           C  
ATOM    305  N   GLY A  40      -1.452  -1.792  15.148  1.00 98.25           N  
ATOM    306  CA  GLY A  40      -1.994  -0.612  15.805  1.00 98.25           C  
ATOM    307  C   GLY A  40      -2.510   0.428  14.828  1.00 98.25           C  
ATOM    308  O   GLY A  40      -2.830   1.552  15.219  1.00 98.25           O  
ATOM    309  N   ILE A  41      -2.520   0.117  13.547  1.00 98.81           N  
ATOM    310  CA  ILE A  41      -3.002   1.040  12.523  1.00 98.81           C  
ATOM    311  C   ILE A  41      -4.477   0.766  12.234  1.00 98.81           C  
ATOM    312  CB  ILE A  41      -2.174   0.931  11.227  1.00 98.81           C  
ATOM    313  O   ILE A  41      -4.852  -0.359  11.891  1.00 98.81           O  
ATOM    314  CG1 ILE A  41      -0.699   1.243  11.508  1.00 98.81           C  
ATOM    315  CG2 ILE A  41      -2.734   1.860  10.148  1.00 98.81           C  
ATOM    316  CD1 ILE A  41       0.258   0.723  10.438  1.00 98.81           C  
ATOM    317  N   SER A  42      -5.273   1.767  12.398  1.00 98.88           N  
ATOM    318  CA  SER A  42      -6.715   1.612  12.234  1.00 98.88           C  
ATOM    319  C   SER A  42      -7.090   1.467  10.758  1.00 98.88           C  
ATOM    320  CB  SER A  42      -7.457   2.805  12.836  1.00 98.88           C  
ATOM    321  O   SER A  42      -6.336   1.880   9.875  1.00 98.88           O  
ATOM    322  OG  SER A  42      -7.227   3.979  12.078  1.00 98.88           O  
ATOM    323  N   LEU A  43      -8.250   0.873  10.516  1.00 98.94           N  
ATOM    324  CA  LEU A  43      -8.781   0.767   9.164  1.00 98.94           C  
ATOM    325  C   LEU A  43      -8.883   2.141   8.508  1.00 98.94           C  
ATOM    326  CB  LEU A  43     -10.156   0.090   9.172  1.00 98.94           C  
ATOM    327  O   LEU A  43      -8.547   2.299   7.332  1.00 98.94           O  
ATOM    328  CG  LEU A  43     -10.789  -0.165   7.805  1.00 98.94           C  
ATOM    329  CD1 LEU A  43      -9.875  -1.033   6.945  1.00 98.94           C  
ATOM    330  CD2 LEU A  43     -12.164  -0.818   7.969  1.00 98.94           C  
ATOM    331  N   ALA A  44      -9.320   3.141   9.219  1.00 98.94           N  
ATOM    332  CA  ALA A  44      -9.461   4.496   8.695  1.00 98.94           C  
ATOM    333  C   ALA A  44      -8.117   5.047   8.234  1.00 98.94           C  
ATOM    334  CB  ALA A  44     -10.070   5.414   9.758  1.00 98.94           C  
ATOM    335  O   ALA A  44      -8.031   5.727   7.207  1.00 98.94           O  
ATOM    336  N   ASN A  45      -7.074   4.750   8.945  1.00 98.94           N  
ATOM    337  CA  ASN A  45      -5.746   5.188   8.523  1.00 98.94           C  
ATOM    338  C   ASN A  45      -5.309   4.492   7.238  1.00 98.94           C  
ATOM    339  CB  ASN A  45      -4.723   4.949   9.633  1.00 98.94           C  
ATOM    340  O   ASN A  45      -4.719   5.121   6.355  1.00 98.94           O  
ATOM    341  CG  ASN A  45      -4.629   6.113  10.602  1.00 98.94           C  
ATOM    342  ND2 ASN A  45      -5.098   5.906  11.828  1.00 98.94           N  
ATOM    343  OD1 ASN A  45      -4.141   7.188  10.250  1.00 98.94           O  
ATOM    344  N   TRP A  46      -5.590   3.217   7.102  1.00 98.94           N  
ATOM    345  CA  TRP A  46      -5.273   2.521   5.859  1.00 98.94           C  
ATOM    346  C   TRP A  46      -6.055   3.117   4.691  1.00 98.94           C  
ATOM    347  CB  TRP A  46      -5.578   1.027   5.984  1.00 98.94           C  
ATOM    348  O   TRP A  46      -5.508   3.287   3.596  1.00 98.94           O  
ATOM    349  CG  TRP A  46      -4.551   0.259   6.762  1.00 98.94           C  
ATOM    350  CD1 TRP A  46      -4.746  -0.429   7.926  1.00 98.94           C  
ATOM    351  CD2 TRP A  46      -3.170   0.105   6.426  1.00 98.94           C  
ATOM    352  CE2 TRP A  46      -2.582  -0.690   7.438  1.00 98.94           C  
ATOM    353  CE3 TRP A  46      -2.369   0.562   5.371  1.00 98.94           C  
ATOM    354  NE1 TRP A  46      -3.564  -1.002   8.336  1.00 98.94           N  
ATOM    355  CH2 TRP A  46      -0.469  -0.579   6.375  1.00 98.94           C  
ATOM    356  CZ2 TRP A  46      -1.229  -1.039   7.418  1.00 98.94           C  
ATOM    357  CZ3 TRP A  46      -1.023   0.214   5.355  1.00 98.94           C  
ATOM    358  N   MET A  47      -7.336   3.441   4.992  1.00 98.94           N  
ATOM    359  CA  MET A  47      -8.172   4.027   3.945  1.00 98.94           C  
ATOM    360  C   MET A  47      -7.664   5.414   3.559  1.00 98.94           C  
ATOM    361  CB  MET A  47      -9.625   4.113   4.402  1.00 98.94           C  
ATOM    362  O   MET A  47      -7.625   5.758   2.375  1.00 98.94           O  
ATOM    363  CG  MET A  47     -10.336   2.768   4.438  1.00 98.94           C  
ATOM    364  SD  MET A  47     -10.391   1.954   2.793  1.00 98.94           S  
ATOM    365  CE  MET A  47     -11.469   3.105   1.902  1.00 98.94           C  
ATOM    366  N   CYS A  48      -7.297   6.266   4.500  1.00 98.94           N  
ATOM    367  CA  CYS A  48      -6.711   7.578   4.234  1.00 98.94           C  
ATOM    368  C   CYS A  48      -5.438   7.445   3.408  1.00 98.94           C  
ATOM    369  CB  CYS A  48      -6.410   8.305   5.543  1.00 98.94           C  
ATOM    370  O   CYS A  48      -5.258   8.156   2.416  1.00 98.94           O  
ATOM    371  SG  CYS A  48      -5.695   9.945   5.316  1.00 98.94           S  
ATOM    372  N   LEU A  49      -4.586   6.504   3.814  1.00 98.94           N  
ATOM    373  CA  LEU A  49      -3.350   6.250   3.080  1.00 98.94           C  
ATOM    374  C   LEU A  49      -3.645   5.910   1.623  1.00 98.94           C  
ATOM    375  CB  LEU A  49      -2.561   5.113   3.734  1.00 98.94           C  
ATOM    376  O   LEU A  49      -3.068   6.512   0.711  1.00 98.94           O  
ATOM    377  CG  LEU A  49      -1.231   4.742   3.074  1.00 98.94           C  
ATOM    378  CD1 LEU A  49      -0.312   4.059   4.082  1.00 98.94           C  
ATOM    379  CD2 LEU A  49      -1.467   3.848   1.862  1.00 98.94           C  
ATOM    380  N   ALA A  50      -4.512   4.914   1.400  1.00 98.94           N  
ATOM    381  CA  ALA A  50      -4.824   4.465   0.046  1.00 98.94           C  
ATOM    382  C   ALA A  50      -5.445   5.590  -0.775  1.00 98.94           C  
ATOM    383  CB  ALA A  50      -5.758   3.260   0.088  1.00 98.94           C  
ATOM    384  O   ALA A  50      -5.145   5.742  -1.962  1.00 98.94           O  
ATOM    385  N   LYS A  51      -6.305   6.430  -0.176  1.00 98.88           N  
ATOM    386  CA  LYS A  51      -6.941   7.543  -0.868  1.00 98.88           C  
ATOM    387  C   LYS A  51      -5.902   8.516  -1.413  1.00 98.88           C  
ATOM    388  CB  LYS A  51      -7.906   8.273   0.067  1.00 98.88           C  
ATOM    389  O   LYS A  51      -5.938   8.883  -2.592  1.00 98.88           O  
ATOM    390  CG  LYS A  51      -8.484   9.555  -0.519  1.00 98.88           C  
ATOM    391  CD  LYS A  51      -9.367   9.266  -1.728  1.00 98.88           C  
ATOM    392  CE  LYS A  51     -10.047  10.531  -2.242  1.00 98.88           C  
ATOM    393  NZ  LYS A  51     -10.930  10.250  -3.412  1.00 98.88           N  
ATOM    394  N   TRP A  52      -4.883   8.742  -0.640  1.00 98.75           N  
ATOM    395  CA  TRP A  52      -3.961   9.805  -1.026  1.00 98.75           C  
ATOM    396  C   TRP A  52      -2.758   9.234  -1.772  1.00 98.75           C  
ATOM    397  CB  TRP A  52      -3.490  10.586   0.205  1.00 98.75           C  
ATOM    398  O   TRP A  52      -2.023   9.977  -2.434  1.00 98.75           O  
ATOM    399  CG  TRP A  52      -4.523  11.516   0.765  1.00 98.75           C  
ATOM    400  CD1 TRP A  52      -5.250  11.352   1.911  1.00 98.75           C  
ATOM    401  CD2 TRP A  52      -4.945  12.758   0.199  1.00 98.75           C  
ATOM    402  CE2 TRP A  52      -5.934  13.297   1.056  1.00 98.75           C  
ATOM    403  CE3 TRP A  52      -4.586  13.477  -0.951  1.00 98.75           C  
ATOM    404  NE1 TRP A  52      -6.098  12.414   2.092  1.00 98.75           N  
ATOM    405  CH2 TRP A  52      -6.191  15.195  -0.333  1.00 98.75           C  
ATOM    406  CZ2 TRP A  52      -6.562  14.516   0.798  1.00 98.75           C  
ATOM    407  CZ3 TRP A  52      -5.215  14.688  -1.205  1.00 98.75           C  
ATOM    408  N   GLU A  53      -2.682   8.000  -1.804  1.00 98.75           N  
ATOM    409  CA  GLU A  53      -1.609   7.379  -2.570  1.00 98.75           C  
ATOM    410  C   GLU A  53      -2.049   7.094  -4.004  1.00 98.75           C  
ATOM    411  CB  GLU A  53      -1.148   6.082  -1.896  1.00 98.75           C  
ATOM    412  O   GLU A  53      -1.285   7.305  -4.949  1.00 98.75           O  
ATOM    413  CG  GLU A  53      -0.333   6.309  -0.630  1.00 98.75           C  
ATOM    414  CD  GLU A  53       1.037   6.910  -0.897  1.00 98.75           C  
ATOM    415  OE1 GLU A  53       1.761   7.227   0.074  1.00 98.75           O  
ATOM    416  OE2 GLU A  53       1.389   7.066  -2.088  1.00 98.75           O  
ATOM    417  N   SER A  54      -3.326   6.773  -4.117  1.00 98.75           N  
ATOM    418  CA  SER A  54      -3.664   6.273  -5.445  1.00 98.75           C  
ATOM    419  C   SER A  54      -5.098   6.633  -5.820  1.00 98.75           C  
ATOM    420  CB  SER A  54      -3.473   4.758  -5.516  1.00 98.75           C  
ATOM    421  O   SER A  54      -5.539   6.359  -6.941  1.00 98.75           O  
ATOM    422  OG  SER A  54      -4.426   4.094  -4.703  1.00 98.75           O  
ATOM    423  N   GLY A  55      -5.789   7.203  -4.844  1.00 98.62           N  
ATOM    424  CA  GLY A  55      -7.211   7.379  -5.090  1.00 98.62           C  
ATOM    425  C   GLY A  55      -7.965   6.062  -5.195  1.00 98.62           C  
ATOM    426  O   GLY A  55      -8.922   5.949  -5.965  1.00 98.62           O  
ATOM    427  N   TYR A  56      -7.477   5.051  -4.652  1.00 98.81           N  
ATOM    428  CA  TYR A  56      -8.023   3.701  -4.582  1.00 98.81           C  
ATOM    429  C   TYR A  56      -7.832   2.965  -5.902  1.00 98.81           C  
ATOM    430  CB  TYR A  56      -9.516   3.744  -4.219  1.00 98.81           C  
ATOM    431  O   TYR A  56      -8.578   2.031  -6.215  1.00 98.81           O  
ATOM    432  CG  TYR A  56      -9.797   4.414  -2.896  1.00 98.81           C  
ATOM    433  CD1 TYR A  56      -8.852   4.406  -1.875  1.00 98.81           C  
ATOM    434  CD2 TYR A  56     -11.008   5.051  -2.666  1.00 98.81           C  
ATOM    435  CE1 TYR A  56      -9.109   5.020  -0.652  1.00 98.81           C  
ATOM    436  CE2 TYR A  56     -11.281   5.664  -1.447  1.00 98.81           C  
ATOM    437  OH  TYR A  56     -10.578   6.254   0.759  1.00 98.81           O  
ATOM    438  CZ  TYR A  56     -10.320   5.645  -0.449  1.00 98.81           C  
ATOM    439  N   ASN A  57      -6.988   3.494  -6.746  1.00 98.81           N  
ATOM    440  CA  ASN A  57      -6.715   2.930  -8.062  1.00 98.81           C  
ATOM    441  C   ASN A  57      -5.602   1.889  -8.008  1.00 98.81           C  
ATOM    442  CB  ASN A  57      -6.359   4.035  -9.055  1.00 98.81           C  
ATOM    443  O   ASN A  57      -4.453   2.219  -7.715  1.00 98.81           O  
ATOM    444  CG  ASN A  57      -6.145   3.512 -10.469  1.00 98.81           C  
ATOM    445  ND2 ASN A  57      -5.902   4.418 -11.406  1.00 98.81           N  
ATOM    446  OD1 ASN A  57      -6.203   2.303 -10.703  1.00 98.81           O  
ATOM    447  N   THR A  58      -5.852   0.624  -8.375  1.00 98.62           N  
ATOM    448  CA  THR A  58      -4.891  -0.470  -8.258  1.00 98.62           C  
ATOM    449  C   THR A  58      -3.830  -0.374  -9.352  1.00 98.62           C  
ATOM    450  CB  THR A  58      -5.594  -1.838  -8.344  1.00 98.62           C  
ATOM    451  O   THR A  58      -2.785  -1.021  -9.266  1.00 98.62           O  
ATOM    452  CG2 THR A  58      -6.539  -2.043  -7.160  1.00 98.62           C  
ATOM    453  OG1 THR A  58      -6.348  -1.911  -9.555  1.00 98.62           O  
ATOM    454  N   ARG A  59      -3.984   0.477 -10.336  1.00 97.75           N  
ATOM    455  CA  ARG A  59      -3.029   0.532 -11.438  1.00 97.75           C  
ATOM    456  C   ARG A  59      -2.170   1.789 -11.359  1.00 97.75           C  
ATOM    457  CB  ARG A  59      -3.758   0.483 -12.781  1.00 97.75           C  
ATOM    458  O   ARG A  59      -1.401   2.082 -12.273  1.00 97.75           O  
ATOM    459  CG  ARG A  59      -4.391  -0.865 -13.094  1.00 97.75           C  
ATOM    460  CD  ARG A  59      -4.871  -0.945 -14.531  1.00 97.75           C  
ATOM    461  NE  ARG A  59      -3.756  -0.993 -15.469  1.00 97.75           N  
ATOM    462  NH1 ARG A  59      -4.961  -1.986 -17.172  1.00 97.75           N  
ATOM    463  NH2 ARG A  59      -2.744  -1.481 -17.469  1.00 97.75           N  
ATOM    464  CZ  ARG A  59      -3.822  -1.486 -16.703  1.00 97.75           C  
ATOM    465  N   ALA A  60      -2.355   2.496 -10.250  1.00 98.56           N  
ATOM    466  CA  ALA A  60      -1.588   3.732 -10.117  1.00 98.56           C  
ATOM    467  C   ALA A  60      -0.093   3.439 -10.016  1.00 98.56           C  
ATOM    468  CB  ALA A  60      -2.059   4.527  -8.906  1.00 98.56           C  
ATOM    469  O   ALA A  60       0.318   2.527  -9.297  1.00 98.56           O  
ATOM    470  N   THR A  61       0.688   4.184 -10.844  1.00 98.69           N  
ATOM    471  CA  THR A  61       2.143   4.152 -10.742  1.00 98.69           C  
ATOM    472  C   THR A  61       2.717   5.566 -10.734  1.00 98.69           C  
ATOM    473  CB  THR A  61       2.762   3.352 -11.906  1.00 98.69           C  
ATOM    474  O   THR A  61       2.123   6.484 -11.297  1.00 98.69           O  
ATOM    475  CG2 THR A  61       2.215   1.929 -11.945  1.00 98.69           C  
ATOM    476  OG1 THR A  61       2.455   4.004 -13.141  1.00 98.69           O  
ATOM    477  N   ASN A  62       3.811   5.672 -10.031  1.00 98.62           N  
ATOM    478  CA  ASN A  62       4.547   6.930  -9.992  1.00 98.62           C  
ATOM    479  C   ASN A  62       6.055   6.699 -10.062  1.00 98.62           C  
ATOM    480  CB  ASN A  62       4.191   7.727  -8.734  1.00 98.62           C  
ATOM    481  O   ASN A  62       6.625   6.023  -9.203  1.00 98.62           O  
ATOM    482  CG  ASN A  62       2.756   8.211  -8.742  1.00 98.62           C  
ATOM    483  ND2 ASN A  62       1.985   7.793  -7.746  1.00 98.62           N  
ATOM    484  OD1 ASN A  62       2.340   8.953  -9.633  1.00 98.62           O  
ATOM    485  N   TYR A  63       6.621   7.285 -11.172  1.00 98.56           N  
ATOM    486  CA  TYR A  63       8.055   7.109 -11.375  1.00 98.56           C  
ATOM    487  C   TYR A  63       8.852   8.133 -10.570  1.00 98.56           C  
ATOM    488  CB  TYR A  63       8.406   7.219 -12.859  1.00 98.56           C  
ATOM    489  O   TYR A  63       8.492   9.320 -10.547  1.00 98.56           O  
ATOM    490  CG  TYR A  63       9.875   7.016 -13.156  1.00 98.56           C  
ATOM    491  CD1 TYR A  63      10.656   8.055 -13.641  1.00 98.56           C  
ATOM    492  CD2 TYR A  63      10.477   5.781 -12.945  1.00 98.56           C  
ATOM    493  CE1 TYR A  63      12.008   7.875 -13.922  1.00 98.56           C  
ATOM    494  CE2 TYR A  63      11.828   5.586 -13.211  1.00 98.56           C  
ATOM    495  OH  TYR A  63      13.922   6.449 -13.969  1.00 98.56           O  
ATOM    496  CZ  TYR A  63      12.586   6.637 -13.703  1.00 98.56           C  
ATOM    497  N   ASN A  64       9.867   7.633  -9.898  1.00 98.00           N  
ATOM    498  CA  ASN A  64      10.789   8.461  -9.133  1.00 98.00           C  
ATOM    499  C   ASN A  64      12.156   8.555  -9.812  1.00 98.00           C  
ATOM    500  CB  ASN A  64      10.945   7.922  -7.711  1.00 98.00           C  
ATOM    501  O   ASN A  64      12.969   7.637  -9.719  1.00 98.00           O  
ATOM    502  CG  ASN A  64       9.617   7.730  -7.008  1.00 98.00           C  
ATOM    503  ND2 ASN A  64       9.258   6.480  -6.746  1.00 98.00           N  
ATOM    504  OD1 ASN A  64       8.914   8.703  -6.707  1.00 98.00           O  
ATOM    505  N   ALA A  65      12.453   9.805 -10.414  1.00 97.12           N  
ATOM    506  CA  ALA A  65      13.625  10.000 -11.266  1.00 97.12           C  
ATOM    507  C   ALA A  65      14.906   9.977 -10.438  1.00 97.12           C  
ATOM    508  CB  ALA A  65      13.508  11.312 -12.039  1.00 97.12           C  
ATOM    509  O   ALA A  65      15.945   9.508 -10.906  1.00 97.12           O  
ATOM    510  N   GLY A  66      14.781  10.344  -9.195  1.00 96.06           N  
ATOM    511  CA  GLY A  66      15.953  10.461  -8.336  1.00 96.06           C  
ATOM    512  C   GLY A  66      16.688   9.148  -8.141  1.00 96.06           C  
ATOM    513  O   GLY A  66      17.906   9.094  -8.211  1.00 96.06           O  
ATOM    514  N   ASP A  67      15.898   8.086  -7.988  1.00 95.81           N  
ATOM    515  CA  ASP A  67      16.562   6.812  -7.762  1.00 95.81           C  
ATOM    516  C   ASP A  67      16.109   5.762  -8.773  1.00 95.81           C  
ATOM    517  CB  ASP A  67      16.312   6.320  -6.336  1.00 95.81           C  
ATOM    518  O   ASP A  67      16.312   4.566  -8.570  1.00 95.81           O  
ATOM    519  CG  ASP A  67      14.844   6.090  -6.039  1.00 95.81           C  
ATOM    520  OD1 ASP A  67      14.000   6.270  -6.945  1.00 95.81           O  
ATOM    521  OD2 ASP A  67      14.523   5.727  -4.887  1.00 95.81           O  
ATOM    522  N   ARG A  68      15.531   6.227  -9.719  1.00 98.12           N  
ATOM    523  CA  ARG A  68      15.062   5.438 -10.852  1.00 98.12           C  
ATOM    524  C   ARG A  68      14.180   4.285 -10.391  1.00 98.12           C  
ATOM    525  CB  ARG A  68      16.250   4.898 -11.656  1.00 98.12           C  
ATOM    526  O   ARG A  68      14.297   3.166 -10.898  1.00 98.12           O  
ATOM    527  CG  ARG A  68      17.109   5.980 -12.305  1.00 98.12           C  
ATOM    528  CD  ARG A  68      18.219   5.391 -13.156  1.00 98.12           C  
ATOM    529  NE  ARG A  68      19.250   4.766 -12.336  1.00 98.12           N  
ATOM    530  NH1 ARG A  68      20.547   4.086 -14.125  1.00 98.12           N  
ATOM    531  NH2 ARG A  68      21.203   3.625 -11.984  1.00 98.12           N  
ATOM    532  CZ  ARG A  68      20.328   4.160 -12.820  1.00 98.12           C  
ATOM    533  N   SER A  69      13.398   4.535  -9.375  1.00 98.62           N  
ATOM    534  CA  SER A  69      12.414   3.564  -8.891  1.00 98.62           C  
ATOM    535  C   SER A  69      11.000   3.979  -9.266  1.00 98.62           C  
ATOM    536  CB  SER A  69      12.523   3.396  -7.375  1.00 98.62           C  
ATOM    537  O   SER A  69      10.773   5.094  -9.742  1.00 98.62           O  
ATOM    538  OG  SER A  69      12.148   4.590  -6.711  1.00 98.62           O  
ATOM    539  N   THR A  70      10.047   3.086  -9.094  1.00 98.88           N  
ATOM    540  CA  THR A  70       8.633   3.334  -9.352  1.00 98.88           C  
ATOM    541  C   THR A  70       7.777   2.887  -8.172  1.00 98.88           C  
ATOM    542  CB  THR A  70       8.164   2.611 -10.625  1.00 98.88           C  
ATOM    543  O   THR A  70       8.062   1.868  -7.535  1.00 98.88           O  
ATOM    544  CG2 THR A  70       6.703   2.928 -10.938  1.00 98.88           C  
ATOM    545  OG1 THR A  70       8.977   3.033 -11.734  1.00 98.88           O  
ATOM    546  N   ASP A  71       6.781   3.652  -7.758  1.00 98.88           N  
ATOM    547  CA  ASP A  71       5.742   3.283  -6.797  1.00 98.88           C  
ATOM    548  C   ASP A  71       4.574   2.588  -7.492  1.00 98.88           C  
ATOM    549  CB  ASP A  71       5.246   4.520  -6.043  1.00 98.88           C  
ATOM    550  O   ASP A  71       4.082   3.066  -8.516  1.00 98.88           O  
ATOM    551  CG  ASP A  71       6.359   5.254  -5.316  1.00 98.88           C  
ATOM    552  OD1 ASP A  71       7.281   4.598  -4.785  1.00 98.88           O  
ATOM    553  OD2 ASP A  71       6.312   6.504  -5.273  1.00 98.88           O  
ATOM    554  N   TYR A  72       4.109   1.428  -6.887  1.00 98.88           N  
ATOM    555  CA  TYR A  72       3.127   0.604  -7.578  1.00 98.88           C  
ATOM    556  C   TYR A  72       1.881   0.406  -6.723  1.00 98.88           C  
ATOM    557  CB  TYR A  72       3.729  -0.756  -7.945  1.00 98.88           C  
ATOM    558  O   TYR A  72       1.978   0.188  -5.516  1.00 98.88           O  
ATOM    559  CG  TYR A  72       4.828  -0.675  -8.977  1.00 98.88           C  
ATOM    560  CD1 TYR A  72       4.574  -0.948 -10.320  1.00 98.88           C  
ATOM    561  CD2 TYR A  72       6.125  -0.326  -8.609  1.00 98.88           C  
ATOM    562  CE1 TYR A  72       5.586  -0.876 -11.273  1.00 98.88           C  
ATOM    563  CE2 TYR A  72       7.141  -0.251  -9.555  1.00 98.88           C  
ATOM    564  OH  TYR A  72       7.867  -0.455 -11.820  1.00 98.88           O  
ATOM    565  CZ  TYR A  72       6.863  -0.527 -10.883  1.00 98.88           C  
ATOM    566  N   GLY A  73       0.778   0.518  -7.379  1.00 98.75           N  
ATOM    567  CA  GLY A  73      -0.477  -0.021  -6.879  1.00 98.75           C  
ATOM    568  C   GLY A  73      -1.157   0.885  -5.871  1.00 98.75           C  
ATOM    569  O   GLY A  73      -0.778   2.047  -5.719  1.00 98.75           O  
ATOM    570  N   ILE A  74      -2.121   0.320  -5.195  1.00 98.81           N  
ATOM    571  CA  ILE A  74      -3.102   1.029  -4.383  1.00 98.81           C  
ATOM    572  C   ILE A  74      -2.414   1.650  -3.168  1.00 98.81           C  
ATOM    573  CB  ILE A  74      -4.242   0.092  -3.930  1.00 98.81           C  
ATOM    574  O   ILE A  74      -2.834   2.699  -2.678  1.00 98.81           O  
ATOM    575  CG1 ILE A  74      -5.418   0.909  -3.379  1.00 98.81           C  
ATOM    576  CG2 ILE A  74      -3.738  -0.911  -2.889  1.00 98.81           C  
ATOM    577  CD1 ILE A  74      -6.703   0.108  -3.205  1.00 98.81           C  
ATOM    578  N   PHE A  75      -1.251   1.085  -2.727  1.00 98.88           N  
ATOM    579  CA  PHE A  75      -0.534   1.630  -1.579  1.00 98.88           C  
ATOM    580  C   PHE A  75       0.745   2.330  -2.023  1.00 98.88           C  
ATOM    581  CB  PHE A  75      -0.203   0.522  -0.574  1.00 98.88           C  
ATOM    582  O   PHE A  75       1.551   2.750  -1.191  1.00 98.88           O  
ATOM    583  CG  PHE A  75      -1.416  -0.164  -0.007  1.00 98.88           C  
ATOM    584  CD1 PHE A  75      -2.367   0.552   0.710  1.00 98.88           C  
ATOM    585  CD2 PHE A  75      -1.605  -1.528  -0.192  1.00 98.88           C  
ATOM    586  CE1 PHE A  75      -3.490  -0.081   1.235  1.00 98.88           C  
ATOM    587  CE2 PHE A  75      -2.727  -2.168   0.331  1.00 98.88           C  
ATOM    588  CZ  PHE A  75      -3.666  -1.443   1.045  1.00 98.88           C  
ATOM    589  N   GLN A  76       0.896   2.357  -3.408  1.00 98.88           N  
ATOM    590  CA  GLN A  76       2.076   2.996  -3.982  1.00 98.88           C  
ATOM    591  C   GLN A  76       3.354   2.484  -3.324  1.00 98.88           C  
ATOM    592  CB  GLN A  76       1.985   4.516  -3.842  1.00 98.88           C  
ATOM    593  O   GLN A  76       4.191   3.273  -2.883  1.00 98.88           O  
ATOM    594  CG  GLN A  76       0.896   5.148  -4.699  1.00 98.88           C  
ATOM    595  CD  GLN A  76       1.139   4.969  -6.184  1.00 98.88           C  
ATOM    596  NE2 GLN A  76       0.366   4.090  -6.809  1.00 98.88           N  
ATOM    597  OE1 GLN A  76       2.014   5.617  -6.766  1.00 98.88           O  
ATOM    598  N   ILE A  77       3.635   1.230  -3.289  1.00 98.88           N  
ATOM    599  CA  ILE A  77       4.785   0.522  -2.740  1.00 98.88           C  
ATOM    600  C   ILE A  77       5.961   0.618  -3.709  1.00 98.88           C  
ATOM    601  CB  ILE A  77       4.453  -0.957  -2.445  1.00 98.88           C  
ATOM    602  O   ILE A  77       5.832   0.272  -4.887  1.00 98.88           O  
ATOM    603  CG1 ILE A  77       3.391  -1.056  -1.344  1.00 98.88           C  
ATOM    604  CG2 ILE A  77       5.715  -1.729  -2.059  1.00 98.88           C  
ATOM    605  CD1 ILE A  77       2.832  -2.459  -1.147  1.00 98.88           C  
ATOM    606  N   ASN A  78       7.066   1.092  -3.271  1.00 98.75           N  
ATOM    607  CA  ASN A  78       8.211   1.500  -4.078  1.00 98.75           C  
ATOM    608  C   ASN A  78       9.078   0.306  -4.461  1.00 98.75           C  
ATOM    609  CB  ASN A  78       9.039   2.549  -3.340  1.00 98.75           C  
ATOM    610  O   ASN A  78       9.336  -0.572  -3.635  1.00 98.75           O  
ATOM    611  CG  ASN A  78      10.164   3.107  -4.188  1.00 98.75           C  
ATOM    612  ND2 ASN A  78       9.984   4.316  -4.699  1.00 98.75           N  
ATOM    613  OD1 ASN A  78      11.195   2.453  -4.387  1.00 98.75           O  
ATOM    614  N   SER A  79       9.555   0.206  -5.754  1.00 98.81           N  
ATOM    615  CA  SER A  79      10.359  -0.885  -6.289  1.00 98.81           C  
ATOM    616  C   SER A  79      11.773  -0.858  -5.719  1.00 98.81           C  
ATOM    617  CB  SER A  79      10.414  -0.813  -7.816  1.00 98.81           C  
ATOM    618  O   SER A  79      12.500  -1.853  -5.797  1.00 98.81           O  
ATOM    619  OG  SER A  79      11.078   0.366  -8.242  1.00 98.81           O  
ATOM    620  N   ARG A  80      12.156   0.227  -5.215  1.00 98.56           N  
ATOM    621  CA  ARG A  80      13.516   0.314  -4.695  1.00 98.56           C  
ATOM    622  C   ARG A  80      13.711  -0.635  -3.518  1.00 98.56           C  
ATOM    623  CB  ARG A  80      13.836   1.748  -4.270  1.00 98.56           C  
ATOM    624  O   ARG A  80      14.758  -1.279  -3.400  1.00 98.56           O  
ATOM    625  CG  ARG A  80      15.180   1.897  -3.576  1.00 98.56           C  
ATOM    626  CD  ARG A  80      16.344   1.506  -4.488  1.00 98.56           C  
ATOM    627  NE  ARG A  80      16.531   2.479  -5.562  1.00 98.56           N  
ATOM    628  NH1 ARG A  80      18.562   1.624  -6.250  1.00 98.56           N  
ATOM    629  NH2 ARG A  80      17.656   3.439  -7.316  1.00 98.56           N  
ATOM    630  CZ  ARG A  80      17.578   2.512  -6.375  1.00 98.56           C  
ATOM    631  N   TYR A  81      12.609  -0.873  -2.768  1.00 98.50           N  
ATOM    632  CA  TYR A  81      12.820  -1.601  -1.522  1.00 98.50           C  
ATOM    633  C   TYR A  81      11.945  -2.846  -1.464  1.00 98.50           C  
ATOM    634  CB  TYR A  81      12.531  -0.700  -0.318  1.00 98.50           C  
ATOM    635  O   TYR A  81      12.328  -3.857  -0.873  1.00 98.50           O  
ATOM    636  CG  TYR A  81      13.320   0.587  -0.319  1.00 98.50           C  
ATOM    637  CD1 TYR A  81      14.688   0.592  -0.039  1.00 98.50           C  
ATOM    638  CD2 TYR A  81      12.703   1.801  -0.599  1.00 98.50           C  
ATOM    639  CE1 TYR A  81      15.414   1.776  -0.037  1.00 98.50           C  
ATOM    640  CE2 TYR A  81      13.422   2.992  -0.600  1.00 98.50           C  
ATOM    641  OH  TYR A  81      15.492   4.145  -0.318  1.00 98.50           O  
ATOM    642  CZ  TYR A  81      14.773   2.969  -0.319  1.00 98.50           C  
ATOM    643  N   TRP A  82      10.773  -2.816  -2.066  1.00 98.81           N  
ATOM    644  CA  TRP A  82       9.781  -3.768  -1.580  1.00 98.81           C  
ATOM    645  C   TRP A  82       9.422  -4.777  -2.662  1.00 98.81           C  
ATOM    646  CB  TRP A  82       8.523  -3.035  -1.106  1.00 98.81           C  
ATOM    647  O   TRP A  82       9.031  -5.910  -2.359  1.00 98.81           O  
ATOM    648  CG  TRP A  82       8.773  -2.043  -0.010  1.00 98.81           C  
ATOM    649  CD1 TRP A  82       8.734  -0.681  -0.108  1.00 98.81           C  
ATOM    650  CD2 TRP A  82       9.094  -2.340   1.351  1.00 98.81           C  
ATOM    651  CE2 TRP A  82       9.242  -1.106   2.023  1.00 98.81           C  
ATOM    652  CE3 TRP A  82       9.281  -3.529   2.068  1.00 98.81           C  
ATOM    653  NE1 TRP A  82       9.023  -0.111   1.110  1.00 98.81           N  
ATOM    654  CH2 TRP A  82       9.742  -2.209   4.059  1.00 98.81           C  
ATOM    655  CZ2 TRP A  82       9.570  -1.029   3.379  1.00 98.81           C  
ATOM    656  CZ3 TRP A  82       9.602  -3.451   3.418  1.00 98.81           C  
ATOM    657  N   CYS A  83       9.500  -4.406  -3.900  1.00 98.88           N  
ATOM    658  CA  CYS A  83       9.172  -5.332  -4.980  1.00 98.88           C  
ATOM    659  C   CYS A  83      10.180  -5.219  -6.117  1.00 98.88           C  
ATOM    660  CB  CYS A  83       7.762  -5.059  -5.508  1.00 98.88           C  
ATOM    661  O   CYS A  83      10.984  -4.289  -6.148  1.00 98.88           O  
ATOM    662  SG  CYS A  83       7.555  -3.412  -6.223  1.00 98.88           S  
ATOM    663  N   ASN A  84      10.086  -6.148  -7.047  1.00 98.62           N  
ATOM    664  CA  ASN A  84      11.031  -6.176  -8.156  1.00 98.62           C  
ATOM    665  C   ASN A  84      10.336  -5.926  -9.492  1.00 98.62           C  
ATOM    666  CB  ASN A  84      11.789  -7.504  -8.188  1.00 98.62           C  
ATOM    667  O   ASN A  84       9.453  -6.688  -9.891  1.00 98.62           O  
ATOM    668  CG  ASN A  84      12.875  -7.535  -9.250  1.00 98.62           C  
ATOM    669  ND2 ASN A  84      13.445  -8.711  -9.477  1.00 98.62           N  
ATOM    670  OD1 ASN A  84      13.203  -6.508  -9.852  1.00 98.62           O  
ATOM    671  N   ASP A  85      10.719  -4.918 -10.258  1.00 98.44           N  
ATOM    672  CA  ASP A  85      10.117  -4.629 -11.555  1.00 98.44           C  
ATOM    673  C   ASP A  85      11.109  -4.875 -12.688  1.00 98.44           C  
ATOM    674  CB  ASP A  85       9.609  -3.186 -11.602  1.00 98.44           C  
ATOM    675  O   ASP A  85      10.820  -4.574 -13.852  1.00 98.44           O  
ATOM    676  CG  ASP A  85      10.703  -2.166 -11.336  1.00 98.44           C  
ATOM    677  OD1 ASP A  85      11.875  -2.559 -11.172  1.00 98.44           O  
ATOM    678  OD2 ASP A  85      10.383  -0.958 -11.289  1.00 98.44           O  
ATOM    679  N   GLY A  86      12.305  -5.348 -12.328  1.00 98.19           N  
ATOM    680  CA  GLY A  86      13.297  -5.754 -13.305  1.00 98.19           C  
ATOM    681  C   GLY A  86      14.055  -4.586 -13.906  1.00 98.19           C  
ATOM    682  O   GLY A  86      14.906  -4.773 -14.781  1.00 98.19           O  
ATOM    683  N   LYS A  87      13.695  -3.436 -13.406  1.00 98.00           N  
ATOM    684  CA  LYS A  87      14.328  -2.297 -14.070  1.00 98.00           C  
ATOM    685  C   LYS A  87      14.883  -1.308 -13.047  1.00 98.00           C  
ATOM    686  CB  LYS A  87      13.336  -1.592 -14.992  1.00 98.00           C  
ATOM    687  O   LYS A  87      15.664  -0.416 -13.391  1.00 98.00           O  
ATOM    688  CG  LYS A  87      12.117  -1.034 -14.281  1.00 98.00           C  
ATOM    689  CD  LYS A  87      11.133  -0.404 -15.266  1.00 98.00           C  
ATOM    690  CE  LYS A  87       9.906   0.148 -14.555  1.00 98.00           C  
ATOM    691  NZ  LYS A  87       8.922   0.728 -15.516  1.00 98.00           N  
ATOM    692  N   THR A  88      14.477  -1.398 -11.750  1.00 98.50           N  
ATOM    693  CA  THR A  88      15.039  -0.550 -10.703  1.00 98.50           C  
ATOM    694  C   THR A  88      16.438  -1.024 -10.305  1.00 98.50           C  
ATOM    695  CB  THR A  88      14.125  -0.526  -9.461  1.00 98.50           C  
ATOM    696  O   THR A  88      16.594  -2.160  -9.859  1.00 98.50           O  
ATOM    697  CG2 THR A  88      14.711   0.360  -8.367  1.00 98.50           C  
ATOM    698  OG1 THR A  88      12.836  -0.021  -9.828  1.00 98.50           O  
ATOM    699  N   PRO A  89      17.422  -0.179 -10.414  1.00 97.19           N  
ATOM    700  CA  PRO A  89      18.766  -0.585 -10.000  1.00 97.19           C  
ATOM    701  C   PRO A  89      18.891  -0.802  -8.492  1.00 97.19           C  
ATOM    702  CB  PRO A  89      19.641   0.586 -10.453  1.00 97.19           C  
ATOM    703  O   PRO A  89      18.406   0.022  -7.711  1.00 97.19           O  
ATOM    704  CG  PRO A  89      18.844   1.291 -11.492  1.00 97.19           C  
ATOM    705  CD  PRO A  89      17.375   1.111 -11.164  1.00 97.19           C  
ATOM    706  N   GLY A  90      19.453  -1.937  -8.117  1.00 96.88           N  
ATOM    707  CA  GLY A  90      19.719  -2.234  -6.723  1.00 96.88           C  
ATOM    708  C   GLY A  90      18.469  -2.521  -5.922  1.00 96.88           C  
ATOM    709  O   GLY A  90      18.438  -2.303  -4.711  1.00 96.88           O  
ATOM    710  N   ALA A  91      17.391  -2.967  -6.621  1.00 97.75           N  
ATOM    711  CA  ALA A  91      16.156  -3.252  -5.906  1.00 97.75           C  
ATOM    712  C   ALA A  91      16.375  -4.320  -4.836  1.00 97.75           C  
ATOM    713  CB  ALA A  91      15.062  -3.695  -6.883  1.00 97.75           C  
ATOM    714  O   ALA A  91      17.016  -5.336  -5.090  1.00 97.75           O  
ATOM    715  N   VAL A  92      15.766  -4.117  -3.643  1.00 98.25           N  
ATOM    716  CA  VAL A  92      15.914  -5.016  -2.504  1.00 98.25           C  
ATOM    717  C   VAL A  92      14.898  -6.148  -2.602  1.00 98.25           C  
ATOM    718  CB  VAL A  92      15.750  -4.266  -1.163  1.00 98.25           C  
ATOM    719  O   VAL A  92      15.227  -7.309  -2.336  1.00 98.25           O  
ATOM    720  CG1 VAL A  92      15.789  -5.246   0.010  1.00 98.25           C  
ATOM    721  CG2 VAL A  92      16.844  -3.205  -1.010  1.00 98.25           C  
ATOM    722  N   ASN A  93      13.719  -5.828  -2.979  1.00 98.56           N  
ATOM    723  CA  ASN A  93      12.609  -6.766  -3.119  1.00 98.56           C  
ATOM    724  C   ASN A  93      12.305  -7.473  -1.801  1.00 98.56           C  
ATOM    725  CB  ASN A  93      12.914  -7.793  -4.215  1.00 98.56           C  
ATOM    726  O   ASN A  93      12.172  -8.695  -1.764  1.00 98.56           O  
ATOM    727  CG  ASN A  93      11.680  -8.570  -4.637  1.00 98.56           C  
ATOM    728  ND2 ASN A  93      11.898  -9.766  -5.180  1.00 98.56           N  
ATOM    729  OD1 ASN A  93      10.555  -8.109  -4.473  1.00 98.56           O  
ATOM    730  N   ALA A  94      12.086  -6.770  -0.833  1.00 98.62           N  
ATOM    731  CA  ALA A  94      11.875  -7.301   0.512  1.00 98.62           C  
ATOM    732  C   ALA A  94      10.562  -8.070   0.596  1.00 98.62           C  
ATOM    733  CB  ALA A  94      11.891  -6.172   1.539  1.00 98.62           C  
ATOM    734  O   ALA A  94      10.398  -8.945   1.453  1.00 98.62           O  
ATOM    735  N   CYS A  95       9.625  -7.836  -0.225  1.00 98.75           N  
ATOM    736  CA  CYS A  95       8.359  -8.562  -0.216  1.00 98.75           C  
ATOM    737  C   CYS A  95       8.461  -9.844  -1.041  1.00 98.75           C  
ATOM    738  CB  CYS A  95       7.230  -7.688  -0.754  1.00 98.75           C  
ATOM    739  O   CYS A  95       7.523 -10.641  -1.077  1.00 98.75           O  
ATOM    740  SG  CYS A  95       6.793  -6.316   0.336  1.00 98.75           S  
ATOM    741  N   HIS A  96       9.492 -10.008  -1.751  1.00 98.44           N  
ATOM    742  CA  HIS A  96       9.766 -11.172  -2.586  1.00 98.44           C  
ATOM    743  C   HIS A  96       8.664 -11.375  -3.623  1.00 98.44           C  
ATOM    744  CB  HIS A  96       9.906 -12.422  -1.723  1.00 98.44           C  
ATOM    745  O   HIS A  96       8.141 -12.477  -3.771  1.00 98.44           O  
ATOM    746  CG  HIS A  96      10.945 -12.297  -0.648  1.00 98.44           C  
ATOM    747  CD2 HIS A  96      10.820 -12.242   0.698  1.00 98.44           C  
ATOM    748  ND1 HIS A  96      12.289 -12.211  -0.919  1.00 98.44           N  
ATOM    749  CE1 HIS A  96      12.953 -12.109   0.219  1.00 98.44           C  
ATOM    750  NE2 HIS A  96      12.086 -12.125   1.215  1.00 98.44           N  
ATOM    751  N   LEU A  97       8.336 -10.305  -4.332  1.00 98.50           N  
ATOM    752  CA  LEU A  97       7.336 -10.398  -5.391  1.00 98.50           C  
ATOM    753  C   LEU A  97       7.676  -9.461  -6.543  1.00 98.50           C  
ATOM    754  CB  LEU A  97       5.945 -10.070  -4.844  1.00 98.50           C  
ATOM    755  O   LEU A  97       8.500  -8.555  -6.395  1.00 98.50           O  
ATOM    756  CG  LEU A  97       5.758  -8.664  -4.266  1.00 98.50           C  
ATOM    757  CD1 LEU A  97       5.191  -7.723  -5.324  1.00 98.50           C  
ATOM    758  CD2 LEU A  97       4.852  -8.703  -3.039  1.00 98.50           C  
ATOM    759  N   SER A  98       6.988  -9.812  -7.727  1.00 98.62           N  
ATOM    760  CA  SER A  98       7.023  -8.859  -8.836  1.00 98.62           C  
ATOM    761  C   SER A  98       6.125  -7.660  -8.562  1.00 98.62           C  
ATOM    762  CB  SER A  98       6.598  -9.539 -10.133  1.00 98.62           C  
ATOM    763  O   SER A  98       5.023  -7.812  -8.023  1.00 98.62           O  
ATOM    764  OG  SER A  98       6.465  -8.594 -11.180  1.00 98.62           O  
ATOM    765  N   CYS A  99       6.699  -6.465  -9.031  1.00 98.75           N  
ATOM    766  CA  CYS A  99       5.891  -5.270  -8.820  1.00 98.75           C  
ATOM    767  C   CYS A  99       4.594  -5.344  -9.617  1.00 98.75           C  
ATOM    768  CB  CYS A  99       6.672  -4.016  -9.227  1.00 98.75           C  
ATOM    769  O   CYS A  99       3.607  -4.691  -9.273  1.00 98.75           O  
ATOM    770  SG  CYS A  99       8.062  -3.648  -8.133  1.00 98.75           S  
ATOM    771  N   SER A 100       4.523  -6.125 -10.633  1.00 98.31           N  
ATOM    772  CA  SER A 100       3.293  -6.277 -11.398  1.00 98.31           C  
ATOM    773  C   SER A 100       2.191  -6.922 -10.562  1.00 98.31           C  
ATOM    774  CB  SER A 100       3.549  -7.113 -12.656  1.00 98.31           C  
ATOM    775  O   SER A 100       1.005  -6.715 -10.828  1.00 98.31           O  
ATOM    776  OG  SER A 100       4.008  -8.406 -12.312  1.00 98.31           O  
ATOM    777  N   ALA A 101       2.549  -7.707  -9.570  1.00 98.44           N  
ATOM    778  CA  ALA A 101       1.569  -8.344  -8.688  1.00 98.44           C  
ATOM    779  C   ALA A 101       0.818  -7.305  -7.863  1.00 98.44           C  
ATOM    780  CB  ALA A 101       2.252  -9.352  -7.777  1.00 98.44           C  
ATOM    781  O   ALA A 101      -0.275  -7.574  -7.359  1.00 98.44           O  
ATOM    782  N   LEU A 102       1.369  -6.160  -7.730  1.00 98.75           N  
ATOM    783  CA  LEU A 102       0.771  -5.094  -6.938  1.00 98.75           C  
ATOM    784  C   LEU A 102      -0.257  -4.316  -7.754  1.00 98.75           C  
ATOM    785  CB  LEU A 102       1.853  -4.141  -6.418  1.00 98.75           C  
ATOM    786  O   LEU A 102      -0.966  -3.463  -7.215  1.00 98.75           O  
ATOM    787  CG  LEU A 102       2.963  -4.770  -5.574  1.00 98.75           C  
ATOM    788  CD1 LEU A 102       3.984  -3.711  -5.172  1.00 98.75           C  
ATOM    789  CD2 LEU A 102       2.377  -5.449  -4.344  1.00 98.75           C  
ATOM    790  N   LEU A 103      -0.366  -4.621  -9.055  1.00 98.62           N  
ATOM    791  CA  LEU A 103      -1.229  -3.863  -9.953  1.00 98.62           C  
ATOM    792  C   LEU A 103      -2.504  -4.641 -10.266  1.00 98.62           C  
ATOM    793  CB  LEU A 103      -0.488  -3.531 -11.250  1.00 98.62           C  
ATOM    794  O   LEU A 103      -3.258  -4.266 -11.172  1.00 98.62           O  
ATOM    795  CG  LEU A 103       0.768  -2.670 -11.117  1.00 98.62           C  
ATOM    796  CD1 LEU A 103       1.434  -2.482 -12.477  1.00 98.62           C  
ATOM    797  CD2 LEU A 103       0.425  -1.320 -10.492  1.00 98.62           C  
ATOM    798  N   GLN A 104      -2.758  -5.680  -9.438  1.00 97.12           N  
ATOM    799  CA  GLN A 104      -3.889  -6.555  -9.734  1.00 97.12           C  
ATOM    800  C   GLN A 104      -5.160  -6.055  -9.055  1.00 97.12           C  
ATOM    801  CB  GLN A 104      -3.588  -7.988  -9.305  1.00 97.12           C  
ATOM    802  O   GLN A 104      -5.098  -5.367  -8.039  1.00 97.12           O  
ATOM    803  CG  GLN A 104      -2.416  -8.625 -10.039  1.00 97.12           C  
ATOM    804  CD  GLN A 104      -2.162 -10.055  -9.617  1.00 97.12           C  
ATOM    805  NE2 GLN A 104      -0.892 -10.445  -9.586  1.00 97.12           N  
ATOM    806  OE1 GLN A 104      -3.098 -10.805  -9.328  1.00 97.12           O  
ATOM    807  N   ASP A 105      -6.336  -6.488  -9.609  1.00 95.69           N  
ATOM    808  CA  ASP A 105      -7.621  -6.203  -8.977  1.00 95.69           C  
ATOM    809  C   ASP A 105      -7.699  -6.828  -7.586  1.00 95.69           C  
ATOM    810  CB  ASP A 105      -8.773  -6.707  -9.844  1.00 95.69           C  
ATOM    811  O   ASP A 105      -8.227  -6.223  -6.656  1.00 95.69           O  
ATOM    812  CG  ASP A 105      -8.914  -5.941 -11.148  1.00 95.69           C  
ATOM    813  OD1 ASP A 105      -8.164  -4.961 -11.359  1.00 95.69           O  
ATOM    814  OD2 ASP A 105      -9.773  -6.320 -11.969  1.00 95.69           O  
ATOM    815  N   ASN A 106      -7.289  -8.047  -7.586  1.00 97.62           N  
ATOM    816  CA  ASN A 106      -7.141  -8.695  -6.289  1.00 97.62           C  
ATOM    817  C   ASN A 106      -5.941  -8.141  -5.520  1.00 97.62           C  
ATOM    818  CB  ASN A 106      -7.004 -10.211  -6.461  1.00 97.62           C  
ATOM    819  O   ASN A 106      -4.793  -8.391  -5.891  1.00 97.62           O  
ATOM    820  CG  ASN A 106      -6.926 -10.945  -5.133  1.00 97.62           C  
ATOM    821  ND2 ASN A 106      -7.301 -12.219  -5.137  1.00 97.62           N  
ATOM    822  OD1 ASN A 106      -6.535 -10.367  -4.113  1.00 97.62           O  
ATOM    823  N   ILE A 107      -6.230  -7.469  -4.367  1.00 98.62           N  
ATOM    824  CA  ILE A 107      -5.172  -6.680  -3.748  1.00 98.62           C  
ATOM    825  C   ILE A 107      -4.527  -7.473  -2.615  1.00 98.62           C  
ATOM    826  CB  ILE A 107      -5.711  -5.332  -3.219  1.00 98.62           C  
ATOM    827  O   ILE A 107      -3.887  -6.898  -1.732  1.00 98.62           O  
ATOM    828  CG1 ILE A 107      -6.879  -5.566  -2.252  1.00 98.62           C  
ATOM    829  CG2 ILE A 107      -6.133  -4.422  -4.379  1.00 98.62           C  
ATOM    830  CD1 ILE A 107      -7.316  -4.316  -1.496  1.00 98.62           C  
ATOM    831  N   ALA A 108      -4.609  -8.727  -2.615  1.00 98.69           N  
ATOM    832  CA  ALA A 108      -4.051  -9.547  -1.545  1.00 98.69           C  
ATOM    833  C   ALA A 108      -2.537  -9.383  -1.461  1.00 98.69           C  
ATOM    834  CB  ALA A 108      -4.414 -11.016  -1.756  1.00 98.69           C  
ATOM    835  O   ALA A 108      -1.982  -9.227  -0.370  1.00 98.69           O  
ATOM    836  N   ASP A 109      -1.880  -9.406  -2.596  1.00 98.75           N  
ATOM    837  CA  ASP A 109      -0.429  -9.242  -2.594  1.00 98.75           C  
ATOM    838  C   ASP A 109      -0.036  -7.840  -2.139  1.00 98.75           C  
ATOM    839  CB  ASP A 109       0.145  -9.523  -3.982  1.00 98.75           C  
ATOM    840  O   ASP A 109       0.935  -7.672  -1.398  1.00 98.75           O  
ATOM    841  CG  ASP A 109       0.177 -11.008  -4.320  1.00 98.75           C  
ATOM    842  OD1 ASP A 109       0.254 -11.844  -3.395  1.00 98.75           O  
ATOM    843  OD2 ASP A 109       0.128 -11.344  -5.523  1.00 98.75           O  
ATOM    844  N   ALA A 110      -0.795  -6.828  -2.598  1.00 98.88           N  
ATOM    845  CA  ALA A 110      -0.527  -5.461  -2.164  1.00 98.88           C  
ATOM    846  C   ALA A 110      -0.693  -5.320  -0.655  1.00 98.88           C  
ATOM    847  CB  ALA A 110      -1.447  -4.480  -2.893  1.00 98.88           C  
ATOM    848  O   ALA A 110       0.149  -4.715   0.016  1.00 98.88           O  
ATOM    849  N   VAL A 111      -1.716  -5.969  -0.096  1.00 98.94           N  
ATOM    850  CA  VAL A 111      -1.986  -5.914   1.337  1.00 98.94           C  
ATOM    851  C   VAL A 111      -0.881  -6.641   2.100  1.00 98.94           C  
ATOM    852  CB  VAL A 111      -3.363  -6.531   1.678  1.00 98.94           C  
ATOM    853  O   VAL A 111      -0.374  -6.137   3.104  1.00 98.94           O  
ATOM    854  CG1 VAL A 111      -3.480  -6.789   3.178  1.00 98.94           C  
ATOM    855  CG2 VAL A 111      -4.488  -5.613   1.200  1.00 98.94           C  
ATOM    856  N   ALA A 112      -0.510  -7.816   1.602  1.00 98.94           N  
ATOM    857  CA  ALA A 112       0.558  -8.570   2.254  1.00 98.94           C  
ATOM    858  C   ALA A 112       1.853  -7.766   2.293  1.00 98.94           C  
ATOM    859  CB  ALA A 112       0.784  -9.898   1.540  1.00 98.94           C  
ATOM    860  O   ALA A 112       2.535  -7.723   3.320  1.00 98.94           O  
ATOM    861  N   CYS A 113       2.178  -7.094   1.218  1.00 98.94           N  
ATOM    862  CA  CYS A 113       3.412  -6.316   1.178  1.00 98.94           C  
ATOM    863  C   CYS A 113       3.307  -5.078   2.062  1.00 98.94           C  
ATOM    864  CB  CYS A 113       3.740  -5.902  -0.256  1.00 98.94           C  
ATOM    865  O   CYS A 113       4.266  -4.715   2.744  1.00 98.94           O  
ATOM    866  SG  CYS A 113       5.414  -5.262  -0.465  1.00 98.94           S  
ATOM    867  N   ALA A 114       2.152  -4.391   2.061  1.00 98.94           N  
ATOM    868  CA  ALA A 114       1.953  -3.262   2.963  1.00 98.94           C  
ATOM    869  C   ALA A 114       2.143  -3.680   4.418  1.00 98.94           C  
ATOM    870  CB  ALA A 114       0.565  -2.658   2.764  1.00 98.94           C  
ATOM    871  O   ALA A 114       2.746  -2.949   5.207  1.00 98.94           O  
ATOM    872  N   LYS A 115       1.671  -4.859   4.805  1.00 98.88           N  
ATOM    873  CA  LYS A 115       1.880  -5.379   6.152  1.00 98.88           C  
ATOM    874  C   LYS A 115       3.365  -5.590   6.438  1.00 98.88           C  
ATOM    875  CB  LYS A 115       1.121  -6.695   6.344  1.00 98.88           C  
ATOM    876  O   LYS A 115       3.830  -5.336   7.551  1.00 98.88           O  
ATOM    877  CG  LYS A 115      -0.380  -6.520   6.523  1.00 98.88           C  
ATOM    878  CD  LYS A 115      -1.082  -7.863   6.691  1.00 98.88           C  
ATOM    879  CE  LYS A 115      -2.537  -7.684   7.102  1.00 98.88           C  
ATOM    880  NZ  LYS A 115      -3.254  -8.992   7.180  1.00 98.88           N  
ATOM    881  N   ARG A 116       4.004  -6.031   5.422  1.00 98.75           N  
ATOM    882  CA  ARG A 116       5.445  -6.191   5.586  1.00 98.75           C  
ATOM    883  C   ARG A 116       6.125  -4.844   5.809  1.00 98.75           C  
ATOM    884  CB  ARG A 116       6.051  -6.891   4.367  1.00 98.75           C  
ATOM    885  O   ARG A 116       7.023  -4.727   6.641  1.00 98.75           O  
ATOM    886  CG  ARG A 116       7.570  -6.945   4.379  1.00 98.75           C  
ATOM    887  CD  ARG A 116       8.094  -7.719   5.582  1.00 98.75           C  
ATOM    888  NE  ARG A 116       9.555  -7.746   5.605  1.00 98.75           N  
ATOM    889  NH1 ARG A 116       9.773  -5.891   6.965  1.00 98.75           N  
ATOM    890  NH2 ARG A 116      11.641  -6.996   6.215  1.00 98.75           N  
ATOM    891  CZ  ARG A 116      10.320  -6.879   6.262  1.00 98.75           C  
ATOM    892  N   VAL A 117       5.711  -3.832   5.070  1.00 98.69           N  
ATOM    893  CA  VAL A 117       6.293  -2.500   5.168  1.00 98.69           C  
ATOM    894  C   VAL A 117       6.148  -1.973   6.594  1.00 98.69           C  
ATOM    895  CB  VAL A 117       5.641  -1.520   4.168  1.00 98.69           C  
ATOM    896  O   VAL A 117       7.113  -1.474   7.180  1.00 98.69           O  
ATOM    897  CG1 VAL A 117       6.121  -0.091   4.418  1.00 98.69           C  
ATOM    898  CG2 VAL A 117       5.941  -1.943   2.732  1.00 98.69           C  
ATOM    899  N   VAL A 118       5.004  -2.160   7.188  1.00 98.56           N  
ATOM    900  CA  VAL A 118       4.742  -1.507   8.461  1.00 98.56           C  
ATOM    901  C   VAL A 118       5.430  -2.277   9.586  1.00 98.56           C  
ATOM    902  CB  VAL A 118       3.229  -1.393   8.742  1.00 98.56           C  
ATOM    903  O   VAL A 118       5.473  -1.816  10.734  1.00 98.56           O  
ATOM    904  CG1 VAL A 118       2.555  -0.485   7.719  1.00 98.56           C  
ATOM    905  CG2 VAL A 118       2.580  -2.777   8.750  1.00 98.56           C  
ATOM    906  N   ARG A 119       5.961  -3.453   9.273  1.00 98.12           N  
ATOM    907  CA  ARG A 119       6.770  -4.172  10.250  1.00 98.12           C  
ATOM    908  C   ARG A 119       8.148  -3.537  10.383  1.00 98.12           C  
ATOM    909  CB  ARG A 119       6.906  -5.645   9.859  1.00 98.12           C  
ATOM    910  O   ARG A 119       8.828  -3.730  11.398  1.00 98.12           O  
ATOM    911  CG  ARG A 119       5.613  -6.430   9.961  1.00 98.12           C  
ATOM    912  CD  ARG A 119       5.750  -7.824   9.359  1.00 98.12           C  
ATOM    913  NE  ARG A 119       6.715  -8.633  10.102  1.00 98.12           N  
ATOM    914  NH1 ARG A 119       6.551 -10.469   8.711  1.00 98.12           N  
ATOM    915  NH2 ARG A 119       7.961 -10.516  10.516  1.00 98.12           N  
ATOM    916  CZ  ARG A 119       7.074  -9.875   9.773  1.00 98.12           C  
ATOM    917  N   ASP A 120       8.500  -2.654   9.406  1.00 95.81           N  
ATOM    918  CA  ASP A 120       9.758  -1.916   9.492  1.00 95.81           C  
ATOM    919  C   ASP A 120       9.664  -0.793  10.523  1.00 95.81           C  
ATOM    920  CB  ASP A 120      10.141  -1.345   8.133  1.00 95.81           C  
ATOM    921  O   ASP A 120       8.570  -0.309  10.828  1.00 95.81           O  
ATOM    922  CG  ASP A 120      11.617  -0.985   8.031  1.00 95.81           C  
ATOM    923  OD1 ASP A 120      11.945   0.219   7.977  1.00 95.81           O  
ATOM    924  OD2 ASP A 120      12.453  -1.914   8.000  1.00 95.81           O  
ATOM    925  N   PRO A 121      10.750  -0.354  11.125  1.00 95.44           N  
ATOM    926  CA  PRO A 121      10.742   0.618  12.227  1.00 95.44           C  
ATOM    927  C   PRO A 121       9.961   1.887  11.883  1.00 95.44           C  
ATOM    928  CB  PRO A 121      12.227   0.927  12.438  1.00 95.44           C  
ATOM    929  O   PRO A 121       9.328   2.479  12.758  1.00 95.44           O  
ATOM    930  CG  PRO A 121      12.938  -0.337  12.062  1.00 95.44           C  
ATOM    931  CD  PRO A 121      12.219  -0.961  10.898  1.00 95.44           C  
ATOM    932  N   GLN A 122       9.961   2.223  10.602  1.00 95.62           N  
ATOM    933  CA  GLN A 122       9.250   3.449  10.250  1.00 95.62           C  
ATOM    934  C   GLN A 122       7.738   3.262  10.359  1.00 95.62           C  
ATOM    935  CB  GLN A 122       9.625   3.900   8.836  1.00 95.62           C  
ATOM    936  O   GLN A 122       7.000   4.230  10.547  1.00 95.62           O  
ATOM    937  CG  GLN A 122      11.055   4.422   8.719  1.00 95.62           C  
ATOM    938  CD  GLN A 122      11.359   4.977   7.344  1.00 95.62           C  
ATOM    939  NE2 GLN A 122      11.672   6.266   7.277  1.00 95.62           N  
ATOM    940  OE1 GLN A 122      11.328   4.250   6.344  1.00 95.62           O  
ATOM    941  N   GLY A 123       7.309   2.014  10.297  1.00 97.62           N  
ATOM    942  CA  GLY A 123       5.883   1.738  10.328  1.00 97.62           C  
ATOM    943  C   GLY A 123       5.113   2.459   9.242  1.00 97.62           C  
ATOM    944  O   GLY A 123       5.602   2.602   8.117  1.00 97.62           O  
ATOM    945  N   ILE A 124       3.885   2.902   9.555  1.00 98.44           N  
ATOM    946  CA  ILE A 124       3.021   3.520   8.555  1.00 98.44           C  
ATOM    947  C   ILE A 124       3.607   4.859   8.125  1.00 98.44           C  
ATOM    948  CB  ILE A 124       1.584   3.709   9.094  1.00 98.44           C  
ATOM    949  O   ILE A 124       3.266   5.383   7.062  1.00 98.44           O  
ATOM    950  CG1 ILE A 124       0.617   3.988   7.934  1.00 98.44           C  
ATOM    951  CG2 ILE A 124       1.537   4.832  10.133  1.00 98.44           C  
ATOM    952  CD1 ILE A 124      -0.853   3.877   8.312  1.00 98.44           C  
ATOM    953  N   ARG A 125       4.504   5.422   8.828  1.00 98.25           N  
ATOM    954  CA  ARG A 125       5.098   6.727   8.539  1.00 98.25           C  
ATOM    955  C   ARG A 125       6.031   6.645   7.336  1.00 98.25           C  
ATOM    956  CB  ARG A 125       5.855   7.254   9.758  1.00 98.25           C  
ATOM    957  O   ARG A 125       6.539   7.664   6.867  1.00 98.25           O  
ATOM    958  CG  ARG A 125       4.961   7.586  10.945  1.00 98.25           C  
ATOM    959  CD  ARG A 125       5.773   7.977  12.172  1.00 98.25           C  
ATOM    960  NE  ARG A 125       6.641   9.117  11.898  1.00 98.25           N  
ATOM    961  NH1 ARG A 125       5.039  10.711  12.391  1.00 98.25           N  
ATOM    962  NH2 ARG A 125       7.145  11.352  11.742  1.00 98.25           N  
ATOM    963  CZ  ARG A 125       6.273  10.391  12.008  1.00 98.25           C  
ATOM    964  N   ALA A 126       6.281   5.441   6.875  1.00 97.81           N  
ATOM    965  CA  ALA A 126       7.090   5.277   5.668  1.00 97.81           C  
ATOM    966  C   ALA A 126       6.398   5.906   4.461  1.00 97.81           C  
ATOM    967  CB  ALA A 126       7.363   3.799   5.410  1.00 97.81           C  
ATOM    968  O   ALA A 126       7.043   6.188   3.447  1.00 97.81           O  
ATOM    969  N   TRP A 127       5.066   6.062   4.559  1.00 98.56           N  
ATOM    970  CA  TRP A 127       4.301   6.688   3.482  1.00 98.56           C  
ATOM    971  C   TRP A 127       4.184   8.195   3.703  1.00 98.56           C  
ATOM    972  CB  TRP A 127       2.906   6.066   3.381  1.00 98.56           C  
ATOM    973  O   TRP A 127       3.475   8.641   4.605  1.00 98.56           O  
ATOM    974  CG  TRP A 127       2.895   4.699   2.768  1.00 98.56           C  
ATOM    975  CD1 TRP A 127       2.771   4.391   1.440  1.00 98.56           C  
ATOM    976  CD2 TRP A 127       3.004   3.449   3.459  1.00 98.56           C  
ATOM    977  CE2 TRP A 127       2.941   2.426   2.486  1.00 98.56           C  
ATOM    978  CE3 TRP A 127       3.150   3.098   4.809  1.00 98.56           C  
ATOM    979  NE1 TRP A 127       2.799   3.027   1.266  1.00 98.56           N  
ATOM    980  CH2 TRP A 127       3.164   0.756   4.148  1.00 98.56           C  
ATOM    981  CZ2 TRP A 127       3.020   1.072   2.822  1.00 98.56           C  
ATOM    982  CZ3 TRP A 127       3.229   1.750   5.141  1.00 98.56           C  
ATOM    983  N   VAL A 128       4.859   9.008   2.861  1.00 97.44           N  
ATOM    984  CA  VAL A 128       4.902  10.461   2.990  1.00 97.44           C  
ATOM    985  C   VAL A 128       3.488  11.031   2.867  1.00 97.44           C  
ATOM    986  CB  VAL A 128       5.824  11.094   1.929  1.00 97.44           C  
ATOM    987  O   VAL A 128       3.107  11.922   3.625  1.00 97.44           O  
ATOM    988  CG1 VAL A 128       5.676  12.617   1.923  1.00 97.44           C  
ATOM    989  CG2 VAL A 128       7.281  10.703   2.184  1.00 97.44           C  
ATOM    990  N   ALA A 129       2.719  10.484   1.938  1.00 97.56           N  
ATOM    991  CA  ALA A 129       1.345  10.945   1.774  1.00 97.56           C  
ATOM    992  C   ALA A 129       0.554  10.789   3.070  1.00 97.56           C  
ATOM    993  CB  ALA A 129       0.658  10.195   0.640  1.00 97.56           C  
ATOM    994  O   ALA A 129      -0.203  11.688   3.455  1.00 97.56           O  
ATOM    995  N   TRP A 130       0.717   9.664   3.748  1.00 98.75           N  
ATOM    996  CA  TRP A 130       0.021   9.477   5.016  1.00 98.75           C  
ATOM    997  C   TRP A 130       0.473  10.508   6.047  1.00 98.75           C  
ATOM    998  CB  TRP A 130       0.257   8.062   5.551  1.00 98.75           C  
ATOM    999  O   TRP A 130      -0.351  11.086   6.754  1.00 98.75           O  
ATOM   1000  CG  TRP A 130      -0.465   7.766   6.832  1.00 98.75           C  
ATOM   1001  CD1 TRP A 130      -1.733   7.273   6.969  1.00 98.75           C  
ATOM   1002  CD2 TRP A 130       0.040   7.949   8.156  1.00 98.75           C  
ATOM   1003  CE2 TRP A 130      -0.978   7.547   9.055  1.00 98.75           C  
ATOM   1004  CE3 TRP A 130       1.255   8.414   8.680  1.00 98.75           C  
ATOM   1005  NE1 TRP A 130      -2.049   7.141   8.305  1.00 98.75           N  
ATOM   1006  CH2 TRP A 130       0.383   8.055  10.922  1.00 98.75           C  
ATOM   1007  CZ2 TRP A 130      -0.816   7.594  10.438  1.00 98.75           C  
ATOM   1008  CZ3 TRP A 130       1.414   8.461  10.062  1.00 98.75           C  
ATOM   1009  N   ARG A 131       1.713  10.742   6.109  1.00 98.56           N  
ATOM   1010  CA  ARG A 131       2.211  11.727   7.066  1.00 98.56           C  
ATOM   1011  C   ARG A 131       1.570  13.094   6.832  1.00 98.56           C  
ATOM   1012  CB  ARG A 131       3.734  11.844   6.977  1.00 98.56           C  
ATOM   1013  O   ARG A 131       1.166  13.766   7.781  1.00 98.56           O  
ATOM   1014  CG  ARG A 131       4.477  10.633   7.527  1.00 98.56           C  
ATOM   1015  CD  ARG A 131       5.980  10.766   7.344  1.00 98.56           C  
ATOM   1016  NE  ARG A 131       6.379  12.156   7.125  1.00 98.56           N  
ATOM   1017  NH1 ARG A 131       8.289  11.633   5.930  1.00 98.56           N  
ATOM   1018  NH2 ARG A 131       7.730  13.828   6.320  1.00 98.56           N  
ATOM   1019  CZ  ARG A 131       7.465  12.531   6.457  1.00 98.56           C  
ATOM   1020  N   ASN A 132       1.447  13.391   5.648  1.00 98.56           N  
ATOM   1021  CA  ASN A 132       1.043  14.750   5.301  1.00 98.56           C  
ATOM   1022  C   ASN A 132      -0.473  14.914   5.355  1.00 98.56           C  
ATOM   1023  CB  ASN A 132       1.567  15.125   3.910  1.00 98.56           C  
ATOM   1024  O   ASN A 132      -0.973  15.992   5.672  1.00 98.56           O  
ATOM   1025  CG  ASN A 132       3.074  15.281   3.879  1.00 98.56           C  
ATOM   1026  ND2 ASN A 132       3.660  15.133   2.695  1.00 98.56           N  
ATOM   1027  OD1 ASN A 132       3.709  15.523   4.910  1.00 98.56           O  
ATOM   1028  N   ARG A 133      -1.119  13.797   5.090  1.00 98.62           N  
ATOM   1029  CA  ARG A 133      -2.547  13.992   4.859  1.00 98.62           C  
ATOM   1030  C   ARG A 133      -3.375  13.273   5.922  1.00 98.62           C  
ATOM   1031  CB  ARG A 133      -2.939  13.492   3.467  1.00 98.62           C  
ATOM   1032  O   ARG A 133      -4.570  13.539   6.066  1.00 98.62           O  
ATOM   1033  CG  ARG A 133      -2.234  14.219   2.332  1.00 98.62           C  
ATOM   1034  CD  ARG A 133      -2.842  15.594   2.082  1.00 98.62           C  
ATOM   1035  NE  ARG A 133      -2.387  16.156   0.816  1.00 98.62           N  
ATOM   1036  NH1 ARG A 133      -3.604  18.109   1.016  1.00 98.62           N  
ATOM   1037  NH2 ARG A 133      -2.283  17.766  -0.825  1.00 98.62           N  
ATOM   1038  CZ  ARG A 133      -2.758  17.344   0.338  1.00 98.62           C  
ATOM   1039  N   CYS A 134      -2.725  12.375   6.746  1.00 98.81           N  
ATOM   1040  CA  CYS A 134      -3.547  11.523   7.602  1.00 98.81           C  
ATOM   1041  C   CYS A 134      -3.096  11.617   9.055  1.00 98.81           C  
ATOM   1042  CB  CYS A 134      -3.486  10.070   7.125  1.00 98.81           C  
ATOM   1043  O   CYS A 134      -3.916  11.516   9.969  1.00 98.81           O  
ATOM   1044  SG  CYS A 134      -3.875   9.859   5.375  1.00 98.81           S  
ATOM   1045  N   GLN A 135      -1.891  11.797   9.219  1.00 98.56           N  
ATOM   1046  CA  GLN A 135      -1.341  11.789  10.570  1.00 98.56           C  
ATOM   1047  C   GLN A 135      -1.922  12.930  11.398  1.00 98.56           C  
ATOM   1048  CB  GLN A 135       0.185  11.898  10.523  1.00 98.56           C  
ATOM   1049  O   GLN A 135      -1.960  14.078  10.953  1.00 98.56           O  
ATOM   1050  CG  GLN A 135       0.850  11.703  11.883  1.00 98.56           C  
ATOM   1051  CD  GLN A 135       2.363  11.664  11.797  1.00 98.56           C  
ATOM   1052  NE2 GLN A 135       3.004  11.117  12.820  1.00 98.56           N  
ATOM   1053  OE1 GLN A 135       2.953  12.117  10.812  1.00 98.56           O  
ATOM   1054  N   ASN A 136      -2.406  12.531  12.594  1.00 98.25           N  
ATOM   1055  CA  ASN A 136      -2.932  13.461  13.586  1.00 98.25           C  
ATOM   1056  C   ASN A 136      -4.160  14.195  13.062  1.00 98.25           C  
ATOM   1057  CB  ASN A 136      -1.853  14.453  14.016  1.00 98.25           C  
ATOM   1058  O   ASN A 136      -4.391  15.359  13.422  1.00 98.25           O  
ATOM   1059  CG  ASN A 136      -0.660  13.781  14.664  1.00 98.25           C  
ATOM   1060  ND2 ASN A 136       0.539  14.234  14.312  1.00 98.25           N  
ATOM   1061  OD1 ASN A 136      -0.815  12.867  15.477  1.00 98.25           O  
ATOM   1062  N   ARG A 137      -4.828  13.602  12.203  1.00 98.44           N  
ATOM   1063  CA  ARG A 137      -6.082  14.133  11.688  1.00 98.44           C  
ATOM   1064  C   ARG A 137      -7.234  13.164  11.945  1.00 98.44           C  
ATOM   1065  CB  ARG A 137      -5.965  14.414  10.188  1.00 98.44           C  
ATOM   1066  O   ARG A 137      -7.016  11.977  12.172  1.00 98.44           O  
ATOM   1067  CG  ARG A 137      -4.895  15.430   9.828  1.00 98.44           C  
ATOM   1068  CD  ARG A 137      -4.840  15.695   8.328  1.00 98.44           C  
ATOM   1069  NE  ARG A 137      -3.744  16.594   7.980  1.00 98.44           N  
ATOM   1070  NH1 ARG A 137      -5.109  18.344   7.348  1.00 98.44           N  
ATOM   1071  NH2 ARG A 137      -2.830  18.562   7.234  1.00 98.44           N  
ATOM   1072  CZ  ARG A 137      -3.896  17.828   7.523  1.00 98.44           C  
ATOM   1073  N   ASP A 138      -8.344  13.781  11.898  1.00 98.62           N  
ATOM   1074  CA  ASP A 138      -9.523  12.930  11.977  1.00 98.62           C  
ATOM   1075  C   ASP A 138      -9.758  12.180  10.672  1.00 98.62           C  
ATOM   1076  CB  ASP A 138     -10.758  13.766  12.336  1.00 98.62           C  
ATOM   1077  O   ASP A 138     -10.086  12.789   9.648  1.00 98.62           O  
ATOM   1078  CG  ASP A 138     -12.000  12.914  12.555  1.00 98.62           C  
ATOM   1079  OD1 ASP A 138     -11.961  11.695  12.297  1.00 98.62           O  
ATOM   1080  OD2 ASP A 138     -13.031  13.484  12.977  1.00 98.62           O  
ATOM   1081  N   VAL A 139      -9.633  10.836  10.727  1.00 98.75           N  
ATOM   1082  CA  VAL A 139      -9.719  10.078   9.484  1.00 98.75           C  
ATOM   1083  C   VAL A 139     -10.984   9.227   9.484  1.00 98.75           C  
ATOM   1084  CB  VAL A 139      -8.469   9.180   9.281  1.00 98.75           C  
ATOM   1085  O   VAL A 139     -11.125   8.312   8.664  1.00 98.75           O  
ATOM   1086  CG1 VAL A 139      -7.230  10.031   9.031  1.00 98.75           C  
ATOM   1087  CG2 VAL A 139      -8.266   8.273  10.500  1.00 98.75           C  
ATOM   1088  N   ARG A 140     -11.914   9.516  10.336  1.00 98.56           N  
ATOM   1089  CA  ARG A 140     -13.117   8.711  10.500  1.00 98.56           C  
ATOM   1090  C   ARG A 140     -13.977   8.734   9.234  1.00 98.56           C  
ATOM   1091  CB  ARG A 140     -13.938   9.203  11.695  1.00 98.56           C  
ATOM   1092  O   ARG A 140     -14.727   7.797   8.969  1.00 98.56           O  
ATOM   1093  CG  ARG A 140     -13.336   8.844  13.047  1.00 98.56           C  
ATOM   1094  CD  ARG A 140     -14.172   9.383  14.195  1.00 98.56           C  
ATOM   1095  NE  ARG A 140     -14.102  10.844  14.273  1.00 98.56           N  
ATOM   1096  NH1 ARG A 140     -15.617  11.023  16.016  1.00 98.56           N  
ATOM   1097  NH2 ARG A 140     -14.648  12.906  15.125  1.00 98.56           N  
ATOM   1098  CZ  ARG A 140     -14.789  11.586  15.133  1.00 98.56           C  
ATOM   1099  N   GLN A 141     -13.820   9.820   8.477  1.00 98.62           N  
ATOM   1100  CA  GLN A 141     -14.656   9.977   7.293  1.00 98.62           C  
ATOM   1101  C   GLN A 141     -14.352   8.898   6.262  1.00 98.62           C  
ATOM   1102  CB  GLN A 141     -14.461  11.359   6.676  1.00 98.62           C  
ATOM   1103  O   GLN A 141     -15.180   8.617   5.391  1.00 98.62           O  
ATOM   1104  CG  GLN A 141     -13.055  11.609   6.156  1.00 98.62           C  
ATOM   1105  CD  GLN A 141     -12.867  13.016   5.617  1.00 98.62           C  
ATOM   1106  NE2 GLN A 141     -12.438  13.930   6.480  1.00 98.62           N  
ATOM   1107  OE1 GLN A 141     -13.109  13.281   4.434  1.00 98.62           O  
ATOM   1108  N   TYR A 142     -13.242   8.305   6.328  1.00 98.75           N  
ATOM   1109  CA  TYR A 142     -12.836   7.348   5.297  1.00 98.75           C  
ATOM   1110  C   TYR A 142     -13.523   6.004   5.504  1.00 98.75           C  
ATOM   1111  CB  TYR A 142     -11.320   7.164   5.301  1.00 98.75           C  
ATOM   1112  O   TYR A 142     -13.594   5.191   4.578  1.00 98.75           O  
ATOM   1113  CG  TYR A 142     -10.562   8.367   4.797  1.00 98.75           C  
ATOM   1114  CD1 TYR A 142     -10.484   8.648   3.436  1.00 98.75           C  
ATOM   1115  CD2 TYR A 142      -9.922   9.234   5.684  1.00 98.75           C  
ATOM   1116  CE1 TYR A 142      -9.789   9.758   2.967  1.00 98.75           C  
ATOM   1117  CE2 TYR A 142      -9.219  10.344   5.227  1.00 98.75           C  
ATOM   1118  OH  TYR A 142      -8.469  11.695   3.412  1.00 98.75           O  
ATOM   1119  CZ  TYR A 142      -9.156  10.602   3.869  1.00 98.75           C  
ATOM   1120  N   VAL A 143     -14.156   5.820   6.664  1.00 98.81           N  
ATOM   1121  CA  VAL A 143     -14.859   4.555   6.855  1.00 98.81           C  
ATOM   1122  C   VAL A 143     -16.297   4.824   7.277  1.00 98.81           C  
ATOM   1123  CB  VAL A 143     -14.156   3.670   7.906  1.00 98.81           C  
ATOM   1124  O   VAL A 143     -17.078   3.889   7.516  1.00 98.81           O  
ATOM   1125  CG1 VAL A 143     -12.781   3.227   7.406  1.00 98.81           C  
ATOM   1126  CG2 VAL A 143     -14.023   4.414   9.234  1.00 98.81           C  
ATOM   1127  N   GLN A 144     -16.672   6.062   7.340  1.00 98.62           N  
ATOM   1128  CA  GLN A 144     -18.000   6.434   7.793  1.00 98.62           C  
ATOM   1129  C   GLN A 144     -19.078   5.883   6.855  1.00 98.62           C  
ATOM   1130  CB  GLN A 144     -18.125   7.953   7.898  1.00 98.62           C  
ATOM   1131  O   GLN A 144     -18.984   6.051   5.637  1.00 98.62           O  
ATOM   1132  CG  GLN A 144     -19.453   8.422   8.492  1.00 98.62           C  
ATOM   1133  CD  GLN A 144     -19.516   9.922   8.672  1.00 98.62           C  
ATOM   1134  NE2 GLN A 144     -20.344  10.375   9.609  1.00 98.62           N  
ATOM   1135  OE1 GLN A 144     -18.828  10.680   7.973  1.00 98.62           O  
ATOM   1136  N   GLY A 145     -20.062   5.184   7.461  1.00 98.50           N  
ATOM   1137  CA  GLY A 145     -21.219   4.684   6.730  1.00 98.50           C  
ATOM   1138  C   GLY A 145     -20.938   3.377   6.008  1.00 98.50           C  
ATOM   1139  O   GLY A 145     -21.766   2.924   5.203  1.00 98.50           O  
ATOM   1140  N   CYS A 146     -19.703   2.748   6.215  1.00 98.62           N  
ATOM   1141  CA  CYS A 146     -19.328   1.545   5.480  1.00 98.62           C  
ATOM   1142  C   CYS A 146     -19.719   0.290   6.250  1.00 98.62           C  
ATOM   1143  CB  CYS A 146     -17.828   1.532   5.195  1.00 98.62           C  
ATOM   1144  O   CYS A 146     -19.672  -0.816   5.711  1.00 98.62           O  
ATOM   1145  SG  CYS A 146     -17.281   2.832   4.059  1.00 98.62           S  
ATOM   1146  N   GLY A 147     -20.188   0.403   7.590  1.00 97.25           N  
ATOM   1147  CA  GLY A 147     -20.562  -0.756   8.383  1.00 97.25           C  
ATOM   1148  C   GLY A 147     -19.375  -1.611   8.789  1.00 97.25           C  
ATOM   1149  O   GLY A 147     -19.484  -2.840   8.836  1.00 97.25           O  
ATOM   1150  N   VAL A 148     -18.125  -1.108   8.914  1.00 96.94           N  
ATOM   1151  CA  VAL A 148     -16.906  -1.752   9.391  1.00 96.94           C  
ATOM   1152  C   VAL A 148     -16.469  -1.113  10.703  1.00 96.94           C  
ATOM   1153  CB  VAL A 148     -15.781  -1.660   8.344  1.00 96.94           C  
ATOM   1154  O   VAL A 148     -16.922  -0.024  11.055  1.00 96.94           O  
ATOM   1155  CG1 VAL A 148     -16.156  -2.420   7.070  1.00 96.94           C  
ATOM   1156  CG2 VAL A 148     -15.461  -0.200   8.023  1.00 96.94           C  
TER    1157      VAL A 148                                                      
ENDMDL                                                                          
END                                                                             
