# Supplementary material for: A New Light-Sensor System Affecting Cancer Cell Fate
Source: Biomater Res. 2025 Mar 5;29:0157. doi: 10.34133/bmr.0157 (PMC11880576; doi:10.34133/bmr.0157)
Supplement: Supplementary 1 — Figs. S1 to S3 Video S1 AlphaFold original files [file bmr.0157.f1.zip › 1_rank_2.pdb]

ATOM      1  N   MET A   1      -1.055 -29.214 -43.431  1.00 46.94           N  
ATOM      2  CA  MET A   1      -0.272 -28.862 -42.262  1.00 46.94           C  
ATOM      3  C   MET A   1      -0.346 -27.376 -41.999  1.00 46.94           C  
ATOM      4  CB  MET A   1       1.175 -29.305 -42.413  1.00 46.94           C  
ATOM      5  O   MET A   1       0.225 -26.586 -42.732  1.00 46.94           O  
ATOM      6  CG  MET A   1       1.372 -30.819 -42.297  1.00 46.94           C  
ATOM      7  SD  MET A   1       2.716 -31.240 -41.113  1.00 46.94           S  
ATOM      8  CE  MET A   1       3.686 -32.393 -42.143  1.00 46.94           C  
ATOM      9  N   LYS A   2      -1.532 -26.820 -42.192  1.00 50.59           N  
ATOM     10  CA  LYS A   2      -1.689 -25.392 -41.944  1.00 50.59           C  
ATOM     11  C   LYS A   2      -2.769 -25.166 -40.882  1.00 50.59           C  
ATOM     12  CB  LYS A   2      -2.065 -24.658 -43.217  1.00 50.59           C  
ATOM     13  O   LYS A   2      -3.079 -24.008 -40.536  1.00 50.59           O  
ATOM     14  CG  LYS A   2      -0.935 -24.602 -44.251  1.00 50.59           C  
ATOM     15  CD  LYS A   2      -1.168 -23.507 -45.295  1.00 50.59           C  
ATOM     16  CE  LYS A   2       0.002 -23.388 -46.264  1.00 50.59           C  
ATOM     17  NZ  LYS A   2      -0.220 -22.296 -47.232  1.00 50.59           N  
ATOM     18  N   ALA A   3      -3.265 -26.328 -40.336  1.00 51.56           N  
ATOM     19  CA  ALA A   3      -4.333 -26.102 -39.375  1.00 51.56           C  
ATOM     20  C   ALA A   3      -3.786 -26.046 -37.943  1.00 51.56           C  
ATOM     21  CB  ALA A   3      -5.388 -27.194 -39.505  1.00 51.56           C  
ATOM     22  O   ALA A   3      -4.466 -25.573 -37.029  1.00 51.56           O  
ATOM     23  N   LEU A   4      -2.392 -26.000 -37.845  1.00 53.28           N  
ATOM     24  CA  LEU A   4      -1.911 -25.991 -36.472  1.00 53.28           C  
ATOM     25  C   LEU A   4      -1.370 -24.613 -36.113  1.00 53.28           C  
ATOM     26  CB  LEU A   4      -0.820 -27.051 -36.288  1.00 53.28           C  
ATOM     27  O   LEU A   4      -1.100 -24.336 -34.940  1.00 53.28           O  
ATOM     28  CG  LEU A   4      -1.270 -28.487 -36.251  1.00 53.28           C  
ATOM     29  CD1 LEU A   4      -0.090 -29.445 -36.398  1.00 53.28           C  
ATOM     30  CD2 LEU A   4      -2.048 -28.793 -34.959  1.00 53.28           C  
ATOM     31  N   ILE A   5      -1.537 -23.559 -37.038  1.00 54.78           N  
ATOM     32  CA  ILE A   5      -0.992 -22.274 -36.618  1.00 54.78           C  
ATOM     33  C   ILE A   5      -2.127 -21.372 -36.136  1.00 54.78           C  
ATOM     34  CB  ILE A   5      -0.213 -21.605 -37.773  1.00 54.78           C  
ATOM     35  O   ILE A   5      -1.902 -20.485 -35.296  1.00 54.78           O  
ATOM     36  CG1 ILE A   5       1.012 -22.441 -38.146  1.00 54.78           C  
ATOM     37  CG2 ILE A   5       0.209 -20.180 -37.382  1.00 54.78           C  
ATOM     38  CD1 ILE A   5       1.782 -21.909 -39.343  1.00 54.78           C  
ATOM     39  N   VAL A   6      -3.410 -21.899 -36.168  1.00 53.16           N  
ATOM     40  CA  VAL A   6      -4.382 -20.943 -35.647  1.00 53.16           C  
ATOM     41  C   VAL A   6      -4.804 -21.354 -34.234  1.00 53.16           C  
ATOM     42  CB  VAL A   6      -5.618 -20.836 -36.565  1.00 53.16           C  
ATOM     43  O   VAL A   6      -5.270 -20.527 -33.463  1.00 53.16           O  
ATOM     44  CG1 VAL A   6      -6.564 -19.743 -36.065  1.00 53.16           C  
ATOM     45  CG2 VAL A   6      -5.196 -20.572 -38.015  1.00 53.16           C  
ATOM     46  N   LEU A   7      -4.197 -22.497 -33.746  1.00 53.25           N  
ATOM     47  CA  LEU A   7      -4.565 -22.855 -32.388  1.00 53.25           C  
ATOM     48  C   LEU A   7      -3.506 -22.382 -31.397  1.00 53.25           C  
ATOM     49  CB  LEU A   7      -4.758 -24.369 -32.263  1.00 53.25           C  
ATOM     50  O   LEU A   7      -3.752 -22.312 -30.201  1.00 53.25           O  
ATOM     51  CG  LEU A   7      -6.010 -24.819 -31.505  1.00 53.25           C  
ATOM     52  CD1 LEU A   7      -7.156 -25.050 -32.491  1.00 53.25           C  
ATOM     53  CD2 LEU A   7      -5.723 -26.080 -30.702  1.00 53.25           C  
ATOM     54  N   GLY A   8      -2.477 -21.591 -31.906  1.00 51.06           N  
ATOM     55  CA  GLY A   8      -1.430 -21.141 -31.013  1.00 51.06           C  
ATOM     56  C   GLY A   8      -1.542 -19.670 -30.665  1.00 51.06           C  
ATOM     57  O   GLY A   8      -0.991 -19.218 -29.659  1.00 51.06           O  
ATOM     58  N   LEU A   9      -2.610 -18.966 -31.115  1.00 51.19           N  
ATOM     59  CA  LEU A   9      -2.660 -17.538 -30.810  1.00 51.19           C  
ATOM     60  C   LEU A   9      -3.754 -17.244 -29.783  1.00 51.19           C  
ATOM     61  CB  LEU A   9      -2.911 -16.728 -32.080  1.00 51.19           C  
ATOM     62  O   LEU A   9      -4.357 -16.166 -29.815  1.00 51.19           O  
ATOM     63  CG  LEU A   9      -1.777 -15.810 -32.535  1.00 51.19           C  
ATOM     64  CD1 LEU A   9      -1.309 -16.180 -33.937  1.00 51.19           C  
ATOM     65  CD2 LEU A   9      -2.218 -14.352 -32.485  1.00 51.19           C  
ATOM     66  N   VAL A  10      -4.294 -18.280 -29.137  1.00 53.56           N  
ATOM     67  CA  VAL A  10      -5.028 -17.815 -27.968  1.00 53.56           C  
ATOM     68  C   VAL A  10      -4.060 -17.588 -26.808  1.00 53.56           C  
ATOM     69  CB  VAL A  10      -6.128 -18.803 -27.539  1.00 53.56           C  
ATOM     70  O   VAL A  10      -3.638 -18.524 -26.142  1.00 53.56           O  
ATOM     71  CG1 VAL A  10      -6.814 -18.346 -26.258  1.00 53.56           C  
ATOM     72  CG2 VAL A  10      -7.149 -18.969 -28.665  1.00 53.56           C  
ATOM     73  N   LEU A  11      -2.732 -17.279 -27.101  1.00 54.47           N  
ATOM     74  CA  LEU A  11      -1.725 -16.616 -26.290  1.00 54.47           C  
ATOM     75  C   LEU A  11      -2.378 -15.717 -25.235  1.00 54.47           C  
ATOM     76  CB  LEU A  11      -0.788 -15.786 -27.162  1.00 54.47           C  
ATOM     77  O   LEU A  11      -3.260 -14.919 -25.556  1.00 54.47           O  
ATOM     78  CG  LEU A  11       0.415 -16.522 -27.748  1.00 54.47           C  
ATOM     79  CD1 LEU A  11       0.757 -15.966 -29.129  1.00 54.47           C  
ATOM     80  CD2 LEU A  11       1.618 -16.425 -26.819  1.00 54.47           C  
ATOM     81  N   LEU A  12      -3.079 -16.271 -24.218  1.00 52.62           N  
ATOM     82  CA  LEU A  12      -3.082 -15.903 -22.803  1.00 52.62           C  
ATOM     83  C   LEU A  12      -2.915 -14.399 -22.624  1.00 52.62           C  
ATOM     84  CB  LEU A  12      -1.980 -16.655 -22.058  1.00 52.62           C  
ATOM     85  O   LEU A  12      -1.817 -13.861 -22.848  1.00 52.62           O  
ATOM     86  CG  LEU A  12      -2.287 -18.079 -21.624  1.00 52.62           C  
ATOM     87  CD1 LEU A  12      -1.014 -18.920 -21.601  1.00 52.62           C  
ATOM     88  CD2 LEU A  12      -2.963 -18.082 -20.257  1.00 52.62           C  
ATOM     89  N   SER A  13      -3.644 -13.619 -23.454  1.00 50.94           N  
ATOM     90  CA  SER A  13      -3.673 -12.228 -23.020  1.00 50.94           C  
ATOM     91  C   SER A  13      -3.890 -12.132 -21.504  1.00 50.94           C  
ATOM     92  CB  SER A  13      -4.778 -11.463 -23.748  1.00 50.94           C  
ATOM     93  O   SER A  13      -4.890 -12.644 -20.978  1.00 50.94           O  
ATOM     94  OG  SER A  13      -5.116 -12.101 -24.968  1.00 50.94           O  
ATOM     95  N   VAL A  14      -2.989 -12.770 -20.707  1.00 56.16           N  
ATOM     96  CA  VAL A  14      -3.129 -12.378 -19.316  1.00 56.16           C  
ATOM     97  C   VAL A  14      -3.444 -10.885 -19.222  1.00 56.16           C  
ATOM     98  CB  VAL A  14      -1.860 -12.706 -18.498  1.00 56.16           C  
ATOM     99  O   VAL A  14      -2.706 -10.054 -19.755  1.00 56.16           O  
ATOM    100  CG1 VAL A  14      -2.074 -12.410 -17.017  1.00 56.16           C  
ATOM    101  CG2 VAL A  14      -1.454 -14.164 -18.708  1.00 56.16           C  
ATOM    102  N   THR A  15      -4.568 -10.439 -19.860  1.00 56.22           N  
ATOM    103  CA  THR A  15      -5.009  -9.077 -19.619  1.00 56.22           C  
ATOM    104  C   THR A  15      -4.674  -8.646 -18.186  1.00 56.22           C  
ATOM    105  CB  THR A  15      -6.512  -8.908 -19.871  1.00 56.22           C  
ATOM    106  O   THR A  15      -4.842  -9.428 -17.250  1.00 56.22           O  
ATOM    107  CG2 THR A  15      -6.859  -9.196 -21.325  1.00 56.22           C  
ATOM    108  OG1 THR A  15      -7.233  -9.814 -19.027  1.00 56.22           O  
ATOM    109  N   VAL A  16      -3.413  -8.084 -17.984  1.00 60.16           N  
ATOM    110  CA  VAL A  16      -3.204  -7.358 -16.739  1.00 60.16           C  
ATOM    111  C   VAL A  16      -4.431  -6.501 -16.426  1.00 60.16           C  
ATOM    112  CB  VAL A  16      -1.939  -6.476 -16.793  1.00 60.16           C  
ATOM    113  O   VAL A  16      -4.821  -5.652 -17.230  1.00 60.16           O  
ATOM    114  CG1 VAL A  16      -1.832  -5.593 -15.555  1.00 60.16           C  
ATOM    115  CG2 VAL A  16      -0.692  -7.345 -16.946  1.00 60.16           C  
ATOM    116  N   GLN A  17      -5.549  -7.077 -15.871  1.00 68.75           N  
ATOM    117  CA  GLN A  17      -6.782  -6.397 -15.505  1.00 68.75           C  
ATOM    118  C   GLN A  17      -6.548  -5.432 -14.340  1.00 68.75           C  
ATOM    119  CB  GLN A  17      -7.867  -7.405 -15.142  1.00 68.75           C  
ATOM    120  O   GLN A  17      -5.878  -5.780 -13.368  1.00 68.75           O  
ATOM    121  CG  GLN A  17      -8.429  -8.168 -16.337  1.00 68.75           C  
ATOM    122  CD  GLN A  17      -9.279  -9.354 -15.927  1.00 68.75           C  
ATOM    123  NE2 GLN A  17      -9.809 -10.072 -16.922  1.00 68.75           N  
ATOM    124  OE1 GLN A  17      -9.464  -9.628 -14.746  1.00 68.75           O  
ATOM    125  N   GLY A  18      -6.484  -4.060 -14.579  1.00 74.44           N  
ATOM    126  CA  GLY A  18      -6.532  -2.980 -13.600  1.00 74.44           C  
ATOM    127  C   GLY A  18      -7.934  -2.678 -13.105  1.00 74.44           C  
ATOM    128  O   GLY A  18      -8.917  -2.990 -13.786  1.00 74.44           O  
ATOM    129  N   LYS A  19      -7.985  -2.462 -11.713  1.00 91.69           N  
ATOM    130  CA  LYS A  19      -9.243  -2.194 -11.024  1.00 91.69           C  
ATOM    131  C   LYS A  19      -9.161  -0.908 -10.207  1.00 91.69           C  
ATOM    132  CB  LYS A  19      -9.614  -3.366 -10.116  1.00 91.69           C  
ATOM    133  O   LYS A  19      -8.124  -0.619  -9.597  1.00 91.69           O  
ATOM    134  CG  LYS A  19     -10.889  -3.152  -9.314  1.00 91.69           C  
ATOM    135  CD  LYS A  19     -11.220  -4.361  -8.452  1.00 91.69           C  
ATOM    136  CE  LYS A  19     -12.505  -4.148  -7.656  1.00 91.69           C  
ATOM    137  NZ  LYS A  19     -12.914  -5.381  -6.925  1.00 91.69           N  
ATOM    138  N   VAL A  20     -10.103  -0.050 -10.419  1.00 97.38           N  
ATOM    139  CA  VAL A  20     -10.283   1.016  -9.445  1.00 97.38           C  
ATOM    140  C   VAL A  20     -11.369   0.629  -8.445  1.00 97.38           C  
ATOM    141  CB  VAL A  20     -10.645   2.354 -10.129  1.00 97.38           C  
ATOM    142  O   VAL A  20     -12.538   0.482  -8.814  1.00 97.38           O  
ATOM    143  CG1 VAL A  20     -10.800   3.464  -9.091  1.00 97.38           C  
ATOM    144  CG2 VAL A  20      -9.581   2.727 -11.160  1.00 97.38           C  
ATOM    145  N   PHE A  21     -10.986   0.459  -7.138  1.00 98.25           N  
ATOM    146  CA  PHE A  21     -11.917   0.028  -6.102  1.00 98.25           C  
ATOM    147  C   PHE A  21     -12.888   1.147  -5.745  1.00 98.25           C  
ATOM    148  CB  PHE A  21     -11.158  -0.432  -4.852  1.00 98.25           C  
ATOM    149  O   PHE A  21     -12.499   2.315  -5.677  1.00 98.25           O  
ATOM    150  CG  PHE A  21     -10.655  -1.848  -4.931  1.00 98.25           C  
ATOM    151  CD1 PHE A  21     -11.419  -2.898  -4.437  1.00 98.25           C  
ATOM    152  CD2 PHE A  21      -9.422  -2.126  -5.502  1.00 98.25           C  
ATOM    153  CE1 PHE A  21     -10.956  -4.207  -4.508  1.00 98.25           C  
ATOM    154  CE2 PHE A  21      -8.953  -3.437  -5.577  1.00 98.25           C  
ATOM    155  CZ  PHE A  21      -9.721  -4.478  -5.080  1.00 98.25           C  
ATOM    156  N   GLU A  22     -14.138   0.784  -5.691  1.00 98.25           N  
ATOM    157  CA  GLU A  22     -15.029   1.667  -4.941  1.00 98.25           C  
ATOM    158  C   GLU A  22     -14.635   1.722  -3.465  1.00 98.25           C  
ATOM    159  CB  GLU A  22     -16.487   1.208  -5.083  1.00 98.25           C  
ATOM    160  O   GLU A  22     -14.092   0.752  -2.926  1.00 98.25           O  
ATOM    161  CG  GLU A  22     -17.004   1.260  -6.505  1.00 98.25           C  
ATOM    162  CD  GLU A  22     -17.216   2.672  -7.015  1.00 98.25           C  
ATOM    163  OE1 GLU A  22     -17.130   2.897  -8.246  1.00 98.25           O  
ATOM    164  OE2 GLU A  22     -17.472   3.568  -6.179  1.00 98.25           O  
ATOM    165  N   ARG A  23     -14.928   2.808  -2.816  1.00 98.25           N  
ATOM    166  CA  ARG A  23     -14.496   3.063  -1.446  1.00 98.25           C  
ATOM    167  C   ARG A  23     -14.896   1.917  -0.519  1.00 98.25           C  
ATOM    168  CB  ARG A  23     -15.086   4.380  -0.937  1.00 98.25           C  
ATOM    169  O   ARG A  23     -14.054   1.345   0.167  1.00 98.25           O  
ATOM    170  CG  ARG A  23     -14.619   4.760   0.463  1.00 98.25           C  
ATOM    171  CD  ARG A  23     -15.154   6.121   0.882  1.00 98.25           C  
ATOM    172  NE  ARG A  23     -16.616   6.142   0.904  1.00 98.25           N  
ATOM    173  NH1 ARG A  23     -16.809   5.099   2.956  1.00 98.25           N  
ATOM    174  NH2 ARG A  23     -18.693   5.732   1.803  1.00 98.25           N  
ATOM    175  CZ  ARG A  23     -17.365   5.656   1.885  1.00 98.25           C  
ATOM    176  N   CYS A  24     -16.215   1.547  -0.501  1.00 98.62           N  
ATOM    177  CA  CYS A  24     -16.687   0.554   0.458  1.00 98.62           C  
ATOM    178  C   CYS A  24     -16.249  -0.845   0.058  1.00 98.62           C  
ATOM    179  CB  CYS A  24     -18.212   0.610   0.575  1.00 98.62           C  
ATOM    180  O   CYS A  24     -15.984  -1.687   0.918  1.00 98.62           O  
ATOM    181  SG  CYS A  24     -18.821   2.060   1.455  1.00 98.62           S  
ATOM    182  N   GLU A  25     -16.123  -1.039  -1.197  1.00 98.56           N  
ATOM    183  CA  GLU A  25     -15.592  -2.320  -1.644  1.00 98.56           C  
ATOM    184  C   GLU A  25     -14.166  -2.526  -1.148  1.00 98.56           C  
ATOM    185  CB  GLU A  25     -15.637  -2.423  -3.170  1.00 98.56           C  
ATOM    186  O   GLU A  25     -13.827  -3.598  -0.632  1.00 98.56           O  
ATOM    187  CG  GLU A  25     -15.101  -3.742  -3.716  1.00 98.56           C  
ATOM    188  CD  GLU A  25     -15.061  -3.796  -5.232  1.00 98.56           C  
ATOM    189  OE1 GLU A  25     -14.589  -4.803  -5.795  1.00 98.56           O  
ATOM    190  OE2 GLU A  25     -15.512  -2.814  -5.865  1.00 98.56           O  
ATOM    191  N   LEU A  26     -13.337  -1.567  -1.248  1.00 98.75           N  
ATOM    192  CA  LEU A  26     -11.958  -1.668  -0.780  1.00 98.75           C  
ATOM    193  C   LEU A  26     -11.906  -1.818   0.735  1.00 98.75           C  
ATOM    194  CB  LEU A  26     -11.151  -0.446  -1.214  1.00 98.75           C  
ATOM    195  O   LEU A  26     -11.143  -2.636   1.260  1.00 98.75           O  
ATOM    196  CG  LEU A  26      -9.686  -0.400  -0.768  1.00 98.75           C  
ATOM    197  CD1 LEU A  26      -8.943  -1.632  -1.274  1.00 98.75           C  
ATOM    198  CD2 LEU A  26      -9.016   0.876  -1.262  1.00 98.75           C  
ATOM    199  N   ALA A  27     -12.704  -1.031   1.443  1.00 98.81           N  
ATOM    200  CA  ALA A  27     -12.742  -1.113   2.899  1.00 98.81           C  
ATOM    201  C   ALA A  27     -13.045  -2.533   3.361  1.00 98.81           C  
ATOM    202  CB  ALA A  27     -13.773  -0.140   3.460  1.00 98.81           C  
ATOM    203  O   ALA A  27     -12.370  -3.061   4.246  1.00 98.81           O  
ATOM    204  N   ARG A  28     -13.992  -3.160   2.808  1.00 98.75           N  
ATOM    205  CA  ARG A  28     -14.378  -4.522   3.168  1.00 98.75           C  
ATOM    206  C   ARG A  28     -13.266  -5.514   2.812  1.00 98.75           C  
ATOM    207  CB  ARG A  28     -15.673  -4.922   2.462  1.00 98.75           C  
ATOM    208  O   ARG A  28     -12.975  -6.425   3.590  1.00 98.75           O  
ATOM    209  CG  ARG A  28     -16.902  -4.187   2.980  1.00 98.75           C  
ATOM    210  CD  ARG A  28     -18.175  -4.688   2.324  1.00 98.75           C  
ATOM    211  NE  ARG A  28     -19.292  -3.769   2.544  1.00 98.75           N  
ATOM    212  NH1 ARG A  28     -19.464  -3.129   0.327  1.00 98.75           N  
ATOM    213  NH2 ARG A  28     -20.884  -2.246   1.891  1.00 98.75           N  
ATOM    214  CZ  ARG A  28     -19.877  -3.057   1.585  1.00 98.75           C  
ATOM    215  N   THR A  29     -12.693  -5.269   1.661  1.00 98.69           N  
ATOM    216  CA  THR A  29     -11.604  -6.140   1.239  1.00 98.69           C  
ATOM    217  C   THR A  29     -10.425  -6.045   2.204  1.00 98.69           C  
ATOM    218  CB  THR A  29     -11.136  -5.795  -0.189  1.00 98.69           C  
ATOM    219  O   THR A  29      -9.891  -7.068   2.638  1.00 98.69           O  
ATOM    220  CG2 THR A  29      -9.957  -6.668  -0.607  1.00 98.69           C  
ATOM    221  OG1 THR A  29     -12.216  -5.995  -1.102  1.00 98.69           O  
ATOM    222  N   LEU A  30     -10.002  -4.845   2.530  1.00 98.81           N  
ATOM    223  CA  LEU A  30      -8.878  -4.652   3.444  1.00 98.81           C  
ATOM    224  C   LEU A  30      -9.187  -5.229   4.818  1.00 98.81           C  
ATOM    225  CB  LEU A  30      -8.535  -3.162   3.562  1.00 98.81           C  
ATOM    226  O   LEU A  30      -8.313  -5.817   5.461  1.00 98.81           O  
ATOM    227  CG  LEU A  30      -7.941  -2.503   2.318  1.00 98.81           C  
ATOM    228  CD1 LEU A  30      -7.504  -1.077   2.638  1.00 98.81           C  
ATOM    229  CD2 LEU A  30      -6.771  -3.319   1.785  1.00 98.81           C  
ATOM    230  N   LYS A  31     -10.417  -5.015   5.298  1.00 98.69           N  
ATOM    231  CA  LYS A  31     -10.816  -5.625   6.562  1.00 98.69           C  
ATOM    232  C   LYS A  31     -10.709  -7.146   6.498  1.00 98.69           C  
ATOM    233  CB  LYS A  31     -12.244  -5.218   6.924  1.00 98.69           C  
ATOM    234  O   LYS A  31     -10.157  -7.774   7.406  1.00 98.69           O  
ATOM    235  CG  LYS A  31     -12.689  -5.685   8.298  1.00 98.69           C  
ATOM    236  CD  LYS A  31     -14.023  -5.061   8.702  1.00 98.69           C  
ATOM    237  CE  LYS A  31     -14.443  -5.488  10.104  1.00 98.69           C  
ATOM    238  NZ  LYS A  31     -15.586  -4.671  10.606  1.00 98.69           N  
ATOM    239  N   ARG A  32     -11.243  -7.727   5.420  1.00 98.75           N  
ATOM    240  CA  ARG A  32     -11.204  -9.172   5.224  1.00 98.75           C  
ATOM    241  C   ARG A  32      -9.770  -9.685   5.190  1.00 98.75           C  
ATOM    242  CB  ARG A  32     -11.926  -9.557   3.933  1.00 98.75           C  
ATOM    243  O   ARG A  32      -9.480 -10.769   5.697  1.00 98.75           O  
ATOM    244  CG  ARG A  32     -12.002 -11.054   3.695  1.00 98.75           C  
ATOM    245  CD  ARG A  32     -12.684 -11.380   2.375  1.00 98.75           C  
ATOM    246  NE  ARG A  32     -13.251 -10.188   1.751  1.00 98.75           N  
ATOM    247  NH1 ARG A  32     -13.193 -11.030  -0.401  1.00 98.75           N  
ATOM    248  NH2 ARG A  32     -14.005  -8.924  -0.011  1.00 98.75           N  
ATOM    249  CZ  ARG A  32     -13.484 -10.053   0.446  1.00 98.75           C  
ATOM    250  N   LEU A  33      -8.874  -8.900   4.676  1.00 98.75           N  
ATOM    251  CA  LEU A  33      -7.485  -9.320   4.519  1.00 98.75           C  
ATOM    252  C   LEU A  33      -6.674  -8.998   5.768  1.00 98.75           C  
ATOM    253  CB  LEU A  33      -6.854  -8.646   3.295  1.00 98.75           C  
ATOM    254  O   LEU A  33      -5.453  -9.151   5.776  1.00 98.75           O  
ATOM    255  CG  LEU A  33      -7.361  -9.113   1.928  1.00 98.75           C  
ATOM    256  CD1 LEU A  33      -6.793  -8.219   0.827  1.00 98.75           C  
ATOM    257  CD2 LEU A  33      -6.988 -10.573   1.687  1.00 98.75           C  
ATOM    258  N   GLY A  34      -7.317  -8.447   6.836  1.00 98.56           N  
ATOM    259  CA  GLY A  34      -6.702  -8.353   8.148  1.00 98.56           C  
ATOM    260  C   GLY A  34      -5.981  -7.037   8.381  1.00 98.56           C  
ATOM    261  O   GLY A  34      -5.053  -6.964   9.189  1.00 98.56           O  
ATOM    262  N   MET A  35      -6.422  -6.032   7.669  1.00 98.62           N  
ATOM    263  CA  MET A  35      -5.701  -4.769   7.779  1.00 98.62           C  
ATOM    264  C   MET A  35      -6.251  -3.922   8.916  1.00 98.62           C  
ATOM    265  CB  MET A  35      -5.780  -3.991   6.463  1.00 98.62           C  
ATOM    266  O   MET A  35      -5.534  -3.093   9.483  1.00 98.62           O  
ATOM    267  CG  MET A  35      -4.955  -4.598   5.338  1.00 98.62           C  
ATOM    268  SD  MET A  35      -3.152  -4.367   5.586  1.00 98.62           S  
ATOM    269  CE  MET A  35      -2.999  -2.601   5.193  1.00 98.62           C  
ATOM    270  N   ASP A  36      -7.453  -4.141   9.332  1.00 98.62           N  
ATOM    271  CA  ASP A  36      -8.016  -3.342  10.421  1.00 98.62           C  
ATOM    272  C   ASP A  36      -7.365  -3.696  11.756  1.00 98.62           C  
ATOM    273  CB  ASP A  36      -9.531  -3.543  10.506  1.00 98.62           C  
ATOM    274  O   ASP A  36      -7.533  -4.806  12.257  1.00 98.62           O  
ATOM    275  CG  ASP A  36     -10.199  -2.596  11.487  1.00 98.62           C  
ATOM    276  OD1 ASP A  36      -9.562  -1.607  11.908  1.00 98.62           O  
ATOM    277  OD2 ASP A  36     -11.373  -2.844  11.843  1.00 98.62           O  
ATOM    278  N   GLY A  37      -6.551  -2.740  12.256  1.00 98.44           N  
ATOM    279  CA  GLY A  37      -5.922  -2.906  13.559  1.00 98.44           C  
ATOM    280  C   GLY A  37      -4.544  -3.533  13.480  1.00 98.44           C  
ATOM    281  O   GLY A  37      -3.876  -3.711  14.500  1.00 98.44           O  
ATOM    282  N   TYR A  38      -4.080  -3.897  12.289  1.00 98.50           N  
ATOM    283  CA  TYR A  38      -2.743  -4.462  12.135  1.00 98.50           C  
ATOM    284  C   TYR A  38      -1.677  -3.459  12.561  1.00 98.50           C  
ATOM    285  CB  TYR A  38      -2.503  -4.898  10.684  1.00 98.50           C  
ATOM    286  O   TYR A  38      -1.568  -2.377  11.979  1.00 98.50           O  
ATOM    287  CG  TYR A  38      -1.195  -5.616  10.477  1.00 98.50           C  
ATOM    288  CD1 TYR A  38      -0.102  -4.962   9.911  1.00 98.50           C  
ATOM    289  CD2 TYR A  38      -1.047  -6.949  10.841  1.00 98.50           C  
ATOM    290  CE1 TYR A  38       1.107  -5.618   9.713  1.00 98.50           C  
ATOM    291  CE2 TYR A  38       0.159  -7.619  10.648  1.00 98.50           C  
ATOM    292  OH  TYR A  38       2.421  -7.601   9.892  1.00 98.50           O  
ATOM    293  CZ  TYR A  38       1.229  -6.946  10.086  1.00 98.50           C  
ATOM    294  N   ARG A  39      -0.907  -3.759  13.636  1.00 97.69           N  
ATOM    295  CA  ARG A  39       0.130  -2.931  14.236  1.00 97.69           C  
ATOM    296  C   ARG A  39      -0.435  -1.601  14.719  1.00 97.69           C  
ATOM    297  CB  ARG A  39       1.263  -2.679  13.238  1.00 97.69           C  
ATOM    298  O   ARG A  39       0.223  -0.567  14.633  1.00 97.69           O  
ATOM    299  CG  ARG A  39       1.974  -3.942  12.779  1.00 97.69           C  
ATOM    300  CD  ARG A  39       2.817  -4.553  13.896  1.00 97.69           C  
ATOM    301  NE  ARG A  39       3.960  -3.710  14.225  1.00 97.69           N  
ATOM    302  NH1 ARG A  39       4.805  -5.129  15.841  1.00 97.69           N  
ATOM    303  NH2 ARG A  39       5.883  -3.165  15.360  1.00 97.69           N  
ATOM    304  CZ  ARG A  39       4.883  -4.004  15.141  1.00 97.69           C  
ATOM    305  N   GLY A  40      -1.765  -1.609  15.103  1.00 97.94           N  
ATOM    306  CA  GLY A  40      -2.380  -0.444  15.717  1.00 97.94           C  
ATOM    307  C   GLY A  40      -2.895   0.563  14.709  1.00 97.94           C  
ATOM    308  O   GLY A  40      -3.264   1.682  15.070  1.00 97.94           O  
ATOM    309  N   ILE A  41      -2.887   0.201  13.421  1.00 98.50           N  
ATOM    310  CA  ILE A  41      -3.345   1.089  12.356  1.00 98.50           C  
ATOM    311  C   ILE A  41      -4.795   0.758  12.004  1.00 98.50           C  
ATOM    312  CB  ILE A  41      -2.448   0.977  11.107  1.00 98.50           C  
ATOM    313  O   ILE A  41      -5.116  -0.387  11.676  1.00 98.50           O  
ATOM    314  CG1 ILE A  41      -0.996   1.333  11.454  1.00 98.50           C  
ATOM    315  CG2 ILE A  41      -2.973   1.876   9.981  1.00 98.50           C  
ATOM    316  CD1 ILE A  41       0.027   0.805  10.460  1.00 98.50           C  
ATOM    317  N   SER A  42      -5.651   1.722  12.091  1.00 98.69           N  
ATOM    318  CA  SER A  42      -7.076   1.518  11.849  1.00 98.69           C  
ATOM    319  C   SER A  42      -7.365   1.322  10.365  1.00 98.69           C  
ATOM    320  CB  SER A  42      -7.883   2.706  12.381  1.00 98.69           C  
ATOM    321  O   SER A  42      -6.574   1.734   9.511  1.00 98.69           O  
ATOM    322  OG  SER A  42      -7.670   3.855  11.579  1.00 98.69           O  
ATOM    323  N   LEU A  43      -8.454   0.686  10.065  1.00 98.81           N  
ATOM    324  CA  LEU A  43      -8.914   0.520   8.691  1.00 98.81           C  
ATOM    325  C   LEU A  43      -9.044   1.870   7.992  1.00 98.81           C  
ATOM    326  CB  LEU A  43     -10.255  -0.215   8.654  1.00 98.81           C  
ATOM    327  O   LEU A  43      -8.659   2.010   6.827  1.00 98.81           O  
ATOM    328  CG  LEU A  43     -10.820  -0.532   7.268  1.00 98.81           C  
ATOM    329  CD1 LEU A  43      -9.839  -1.399   6.486  1.00 98.81           C  
ATOM    330  CD2 LEU A  43     -12.171  -1.226   7.391  1.00 98.81           C  
ATOM    331  N   ALA A  44      -9.592   2.884   8.656  1.00 98.75           N  
ATOM    332  CA  ALA A  44      -9.758   4.221   8.088  1.00 98.75           C  
ATOM    333  C   ALA A  44      -8.414   4.800   7.661  1.00 98.75           C  
ATOM    334  CB  ALA A  44     -10.436   5.143   9.098  1.00 98.75           C  
ATOM    335  O   ALA A  44      -8.320   5.458   6.616  1.00 98.75           O  
ATOM    336  N   ASN A  45      -7.390   4.534   8.404  1.00 98.81           N  
ATOM    337  CA  ASN A  45      -6.065   5.010   8.039  1.00 98.81           C  
ATOM    338  C   ASN A  45      -5.548   4.316   6.779  1.00 98.81           C  
ATOM    339  CB  ASN A  45      -5.079   4.812   9.192  1.00 98.81           C  
ATOM    340  O   ASN A  45      -4.971   4.961   5.901  1.00 98.81           O  
ATOM    341  CG  ASN A  45      -5.071   5.981  10.159  1.00 98.81           C  
ATOM    342  ND2 ASN A  45      -5.544   5.744  11.380  1.00 98.81           N  
ATOM    343  OD1 ASN A  45      -4.644   7.084   9.818  1.00 98.81           O  
ATOM    344  N   TRP A  46      -5.761   3.043   6.655  1.00 98.81           N  
ATOM    345  CA  TRP A  46      -5.371   2.338   5.438  1.00 98.81           C  
ATOM    346  C   TRP A  46      -6.140   2.861   4.233  1.00 98.81           C  
ATOM    347  CB  TRP A  46      -5.601   0.831   5.594  1.00 98.81           C  
ATOM    348  O   TRP A  46      -5.574   3.027   3.151  1.00 98.81           O  
ATOM    349  CG  TRP A  46      -4.568   0.140   6.432  1.00 98.81           C  
ATOM    350  CD1 TRP A  46      -4.764  -0.484   7.633  1.00 98.81           C  
ATOM    351  CD2 TRP A  46      -3.175   0.008   6.133  1.00 98.81           C  
ATOM    352  CE2 TRP A  46      -2.585  -0.711   7.196  1.00 98.81           C  
ATOM    353  CE3 TRP A  46      -2.368   0.425   5.066  1.00 98.81           C  
ATOM    354  NE1 TRP A  46      -3.573  -0.999   8.097  1.00 98.81           N  
ATOM    355  CH2 TRP A  46      -0.456  -0.599   6.170  1.00 98.81           C  
ATOM    356  CZ2 TRP A  46      -1.224  -1.020   7.226  1.00 98.81           C  
ATOM    357  CZ3 TRP A  46      -1.013   0.117   5.097  1.00 98.81           C  
ATOM    358  N   MET A  47      -7.448   3.134   4.462  1.00 98.81           N  
ATOM    359  CA  MET A  47      -8.282   3.669   3.385  1.00 98.81           C  
ATOM    360  C   MET A  47      -7.817   5.062   2.981  1.00 98.81           C  
ATOM    361  CB  MET A  47      -9.749   3.708   3.810  1.00 98.81           C  
ATOM    362  O   MET A  47      -7.751   5.378   1.790  1.00 98.81           O  
ATOM    363  CG  MET A  47     -10.398   2.336   3.901  1.00 98.81           C  
ATOM    364  SD  MET A  47     -10.373   1.439   2.303  1.00 98.81           S  
ATOM    365  CE  MET A  47     -11.465   2.502   1.320  1.00 98.81           C  
ATOM    366  N   CYS A  48      -7.514   5.963   3.913  1.00 98.81           N  
ATOM    367  CA  CYS A  48      -6.975   7.291   3.642  1.00 98.81           C  
ATOM    368  C   CYS A  48      -5.663   7.203   2.869  1.00 98.81           C  
ATOM    369  CB  CYS A  48      -6.751   8.053   4.948  1.00 98.81           C  
ATOM    370  O   CYS A  48      -5.485   7.898   1.865  1.00 98.81           O  
ATOM    371  SG  CYS A  48      -6.095   9.721   4.713  1.00 98.81           S  
ATOM    372  N   LEU A  49      -4.784   6.291   3.306  1.00 98.69           N  
ATOM    373  CA  LEU A  49      -3.509   6.069   2.634  1.00 98.69           C  
ATOM    374  C   LEU A  49      -3.722   5.670   1.179  1.00 98.69           C  
ATOM    375  CB  LEU A  49      -2.702   4.987   3.361  1.00 98.69           C  
ATOM    376  O   LEU A  49      -3.140   6.273   0.273  1.00 98.69           O  
ATOM    377  CG  LEU A  49      -1.304   4.700   2.811  1.00 98.69           C  
ATOM    378  CD1 LEU A  49      -0.413   4.128   3.907  1.00 98.69           C  
ATOM    379  CD2 LEU A  49      -1.379   3.753   1.621  1.00 98.69           C  
ATOM    380  N   ALA A  50      -4.542   4.643   0.941  1.00 98.75           N  
ATOM    381  CA  ALA A  50      -4.782   4.131  -0.406  1.00 98.75           C  
ATOM    382  C   ALA A  50      -5.406   5.201  -1.296  1.00 98.75           C  
ATOM    383  CB  ALA A  50      -5.676   2.896  -0.354  1.00 98.75           C  
ATOM    384  O   ALA A  50      -5.050   5.324  -2.469  1.00 98.75           O  
ATOM    385  N   LYS A  51      -6.312   6.038  -0.778  1.00 98.75           N  
ATOM    386  CA  LYS A  51      -6.954   7.106  -1.530  1.00 98.75           C  
ATOM    387  C   LYS A  51      -5.928   8.103  -2.061  1.00 98.75           C  
ATOM    388  CB  LYS A  51      -7.985   7.829  -0.661  1.00 98.75           C  
ATOM    389  O   LYS A  51      -5.928   8.432  -3.249  1.00 98.75           O  
ATOM    390  CG  LYS A  51      -8.559   9.087  -1.298  1.00 98.75           C  
ATOM    391  CD  LYS A  51      -9.362   8.764  -2.553  1.00 98.75           C  
ATOM    392  CE  LYS A  51      -9.983  10.010  -3.153  1.00 98.75           C  
ATOM    393  NZ  LYS A  51     -11.092   9.674  -4.094  1.00 98.75           N  
ATOM    394  N   TRP A  52      -4.992   8.443  -1.226  1.00 98.56           N  
ATOM    395  CA  TRP A  52      -4.093   9.528  -1.596  1.00 98.56           C  
ATOM    396  C   TRP A  52      -2.856   8.995  -2.312  1.00 98.56           C  
ATOM    397  CB  TRP A  52      -3.671  10.323  -0.356  1.00 98.56           C  
ATOM    398  O   TRP A  52      -2.202   9.723  -3.059  1.00 98.56           O  
ATOM    399  CG  TRP A  52      -4.732  11.244   0.165  1.00 98.56           C  
ATOM    400  CD1 TRP A  52      -5.521  11.060   1.267  1.00 98.56           C  
ATOM    401  CD2 TRP A  52      -5.128  12.499  -0.402  1.00 98.56           C  
ATOM    402  CE2 TRP A  52      -6.157  13.015   0.411  1.00 98.56           C  
ATOM    403  CE3 TRP A  52      -4.706  13.231  -1.518  1.00 98.56           C  
ATOM    404  NE1 TRP A  52      -6.374  12.121   1.423  1.00 98.56           N  
ATOM    405  CH2 TRP A  52      -6.340  14.939  -0.954  1.00 98.56           C  
ATOM    406  CZ2 TRP A  52      -6.776  14.243   0.142  1.00 98.56           C  
ATOM    407  CZ3 TRP A  52      -5.325  14.447  -1.785  1.00 98.56           C  
ATOM    408  N   GLU A  53      -2.642   7.749  -2.222  1.00 98.44           N  
ATOM    409  CA  GLU A  53      -1.505   7.162  -2.920  1.00 98.44           C  
ATOM    410  C   GLU A  53      -1.861   6.802  -4.358  1.00 98.44           C  
ATOM    411  CB  GLU A  53      -1.003   5.920  -2.177  1.00 98.44           C  
ATOM    412  O   GLU A  53      -1.064   7.017  -5.275  1.00 98.44           O  
ATOM    413  CG  GLU A  53      -0.266   6.235  -0.881  1.00 98.44           C  
ATOM    414  CD  GLU A  53       1.087   6.895  -1.107  1.00 98.44           C  
ATOM    415  OE1 GLU A  53       1.741   7.286  -0.116  1.00 98.44           O  
ATOM    416  OE2 GLU A  53       1.490   7.026  -2.285  1.00 98.44           O  
ATOM    417  N   SER A  54      -3.104   6.390  -4.541  1.00 98.38           N  
ATOM    418  CA  SER A  54      -3.372   5.799  -5.848  1.00 98.38           C  
ATOM    419  C   SER A  54      -4.782   6.117  -6.320  1.00 98.38           C  
ATOM    420  CB  SER A  54      -3.169   4.279  -5.799  1.00 98.38           C  
ATOM    421  O   SER A  54      -5.154   5.782  -7.447  1.00 98.38           O  
ATOM    422  OG  SER A  54      -4.197   3.662  -5.043  1.00 98.38           O  
ATOM    423  N   GLY A  55      -5.553   6.774  -5.452  1.00 98.38           N  
ATOM    424  CA  GLY A  55      -6.957   6.914  -5.798  1.00 98.38           C  
ATOM    425  C   GLY A  55      -7.690   5.590  -5.882  1.00 98.38           C  
ATOM    426  O   GLY A  55      -8.603   5.429  -6.697  1.00 98.38           O  
ATOM    427  N   TYR A  56      -7.213   4.594  -5.207  1.00 98.62           N  
ATOM    428  CA  TYR A  56      -7.777   3.252  -5.096  1.00 98.62           C  
ATOM    429  C   TYR A  56      -7.539   2.455  -6.371  1.00 98.62           C  
ATOM    430  CB  TYR A  56      -9.276   3.322  -4.796  1.00 98.62           C  
ATOM    431  O   TYR A  56      -8.288   1.525  -6.678  1.00 98.62           O  
ATOM    432  CG  TYR A  56      -9.608   4.053  -3.517  1.00 98.62           C  
ATOM    433  CD1 TYR A  56      -8.697   4.098  -2.463  1.00 98.62           C  
ATOM    434  CD2 TYR A  56     -10.829   4.694  -3.359  1.00 98.62           C  
ATOM    435  CE1 TYR A  56      -9.000   4.769  -1.282  1.00 98.62           C  
ATOM    436  CE2 TYR A  56     -11.141   5.366  -2.182  1.00 98.62           C  
ATOM    437  OH  TYR A  56     -10.524   6.063   0.016  1.00 98.62           O  
ATOM    438  CZ  TYR A  56     -10.221   5.399  -1.151  1.00 98.62           C  
ATOM    439  N   ASN A  57      -6.656   2.926  -7.200  1.00 98.50           N  
ATOM    440  CA  ASN A  57      -6.352   2.307  -8.486  1.00 98.50           C  
ATOM    441  C   ASN A  57      -5.230   1.279  -8.366  1.00 98.50           C  
ATOM    442  CB  ASN A  57      -5.985   3.373  -9.516  1.00 98.50           C  
ATOM    443  O   ASN A  57      -4.093   1.631  -8.042  1.00 98.50           O  
ATOM    444  CG  ASN A  57      -5.790   2.802 -10.910  1.00 98.50           C  
ATOM    445  ND2 ASN A  57      -5.627   3.675 -11.891  1.00 98.50           N  
ATOM    446  OD1 ASN A  57      -5.795   1.583 -11.092  1.00 98.50           O  
ATOM    447  N   THR A  58      -5.484  -0.020  -8.679  1.00 98.25           N  
ATOM    448  CA  THR A  58      -4.517  -1.098  -8.505  1.00 98.25           C  
ATOM    449  C   THR A  58      -3.419  -1.012  -9.556  1.00 98.25           C  
ATOM    450  CB  THR A  58      -5.198  -2.479  -8.582  1.00 98.25           C  
ATOM    451  O   THR A  58      -2.387  -1.679  -9.440  1.00 98.25           O  
ATOM    452  CG2 THR A  58      -6.168  -2.678  -7.421  1.00 98.25           C  
ATOM    453  OG1 THR A  58      -5.916  -2.581  -9.817  1.00 98.25           O  
ATOM    454  N   ARG A  59      -3.550  -0.132 -10.566  1.00 97.31           N  
ATOM    455  CA  ARG A  59      -2.561  -0.072 -11.638  1.00 97.31           C  
ATOM    456  C   ARG A  59      -1.774   1.230 -11.586  1.00 97.31           C  
ATOM    457  CB  ARG A  59      -3.238  -0.229 -12.999  1.00 97.31           C  
ATOM    458  O   ARG A  59      -1.062   1.569 -12.535  1.00 97.31           O  
ATOM    459  CG  ARG A  59      -3.793  -1.620 -13.262  1.00 97.31           C  
ATOM    460  CD  ARG A  59      -4.249  -1.781 -14.704  1.00 97.31           C  
ATOM    461  NE  ARG A  59      -3.126  -2.025 -15.603  1.00 97.31           N  
ATOM    462  NH1 ARG A  59      -4.432  -2.729 -17.377  1.00 97.31           N  
ATOM    463  NH2 ARG A  59      -2.143  -2.650 -17.586  1.00 97.31           N  
ATOM    464  CZ  ARG A  59      -3.236  -2.466 -16.856  1.00 97.31           C  
ATOM    465  N   ALA A  60      -1.953   1.940 -10.502  1.00 98.19           N  
ATOM    466  CA  ALA A  60      -1.238   3.208 -10.377  1.00 98.19           C  
ATOM    467  C   ALA A  60       0.261   2.982 -10.215  1.00 98.19           C  
ATOM    468  CB  ALA A  60      -1.781   4.008  -9.198  1.00 98.19           C  
ATOM    469  O   ALA A  60       0.686   2.081  -9.489  1.00 98.19           O  
ATOM    470  N   THR A  61       1.037   3.737 -11.031  1.00 98.31           N  
ATOM    471  CA  THR A  61       2.490   3.748 -10.889  1.00 98.31           C  
ATOM    472  C   THR A  61       3.020   5.179 -10.867  1.00 98.31           C  
ATOM    473  CB  THR A  61       3.167   2.967 -12.032  1.00 98.31           C  
ATOM    474  O   THR A  61       2.386   6.091 -11.408  1.00 98.31           O  
ATOM    475  CG2 THR A  61       2.695   1.518 -12.062  1.00 98.31           C  
ATOM    476  OG1 THR A  61       2.847   3.584 -13.282  1.00 98.31           O  
ATOM    477  N   ASN A  62       4.115   5.328 -10.228  1.00 98.25           N  
ATOM    478  CA  ASN A  62       4.782   6.620 -10.160  1.00 98.25           C  
ATOM    479  C   ASN A  62       6.301   6.473 -10.181  1.00 98.25           C  
ATOM    480  CB  ASN A  62       4.339   7.389  -8.914  1.00 98.25           C  
ATOM    481  O   ASN A  62       6.889   5.958  -9.230  1.00 98.25           O  
ATOM    482  CG  ASN A  62       4.921   8.789  -8.850  1.00 98.25           C  
ATOM    483  ND2 ASN A  62       5.174   9.271  -7.642  1.00 98.25           N  
ATOM    484  OD1 ASN A  62       5.148   9.429  -9.882  1.00 98.25           O  
ATOM    485  N   TYR A  63       6.891   6.931 -11.348  1.00 98.31           N  
ATOM    486  CA  TYR A  63       8.335   6.837 -11.500  1.00 98.31           C  
ATOM    487  C   TYR A  63       9.043   7.937 -10.725  1.00 98.31           C  
ATOM    488  CB  TYR A  63       8.728   6.919 -12.989  1.00 98.31           C  
ATOM    489  O   TYR A  63       8.628   9.098 -10.755  1.00 98.31           O  
ATOM    490  CG  TYR A  63      10.216   6.819 -13.234  1.00 98.31           C  
ATOM    491  CD1 TYR A  63      10.924   7.895 -13.751  1.00 98.31           C  
ATOM    492  CD2 TYR A  63      10.907   5.651 -12.936  1.00 98.31           C  
ATOM    493  CE1 TYR A  63      12.294   7.805 -13.985  1.00 98.31           C  
ATOM    494  CE2 TYR A  63      12.273   5.551 -13.156  1.00 98.31           C  
ATOM    495  OH  TYR A  63      14.318   6.545 -13.906  1.00 98.31           O  
ATOM    496  CZ  TYR A  63      12.960   6.632 -13.683  1.00 98.31           C  
ATOM    497  N   ASN A  64      10.087   7.540  -9.990  1.00 97.81           N  
ATOM    498  CA  ASN A  64      10.939   8.443  -9.237  1.00 97.81           C  
ATOM    499  C   ASN A  64      12.319   8.577  -9.872  1.00 97.81           C  
ATOM    500  CB  ASN A  64      11.067   7.978  -7.783  1.00 97.81           C  
ATOM    501  O   ASN A  64      13.165   7.695  -9.723  1.00 97.81           O  
ATOM    502  CG  ASN A  64       9.720   7.763  -7.116  1.00 97.81           C  
ATOM    503  ND2 ASN A  64       9.368   6.506  -6.889  1.00 97.81           N  
ATOM    504  OD1 ASN A  64       9.008   8.727  -6.811  1.00 97.81           O  
ATOM    505  N   ALA A  65      12.627   9.840 -10.503  1.00 97.38           N  
ATOM    506  CA  ALA A  65      13.835  10.071 -11.295  1.00 97.38           C  
ATOM    507  C   ALA A  65      15.078  10.098 -10.408  1.00 97.38           C  
ATOM    508  CB  ALA A  65      13.723  11.380 -12.087  1.00 97.38           C  
ATOM    509  O   ALA A  65      16.156   9.655 -10.825  1.00 97.38           O  
ATOM    510  N   GLY A  66      14.904  10.525  -9.164  1.00 96.00           N  
ATOM    511  CA  GLY A  66      16.024  10.688  -8.253  1.00 96.00           C  
ATOM    512  C   GLY A  66      16.794   9.403  -8.018  1.00 96.00           C  
ATOM    513  O   GLY A  66      18.033   9.402  -8.061  1.00 96.00           O  
ATOM    514  N   ASP A  67      16.066   8.326  -7.832  1.00 95.06           N  
ATOM    515  CA  ASP A  67      16.749   7.069  -7.532  1.00 95.06           C  
ATOM    516  C   ASP A  67      16.351   5.978  -8.524  1.00 95.06           C  
ATOM    517  CB  ASP A  67      16.450   6.617  -6.106  1.00 95.06           C  
ATOM    518  O   ASP A  67      16.599   4.799  -8.284  1.00 95.06           O  
ATOM    519  CG  ASP A  67      14.976   6.336  -5.869  1.00 95.06           C  
ATOM    520  OD1 ASP A  67      14.168   6.487  -6.814  1.00 95.06           O  
ATOM    521  OD2 ASP A  67      14.620   5.958  -4.737  1.00 95.06           O  
ATOM    522  N   ARG A  68      15.768   6.421  -9.501  1.00 98.00           N  
ATOM    523  CA  ARG A  68      15.373   5.566 -10.620  1.00 98.00           C  
ATOM    524  C   ARG A  68      14.538   4.390 -10.148  1.00 98.00           C  
ATOM    525  CB  ARG A  68      16.612   5.063 -11.369  1.00 98.00           C  
ATOM    526  O   ARG A  68      14.733   3.256 -10.585  1.00 98.00           O  
ATOM    527  CG  ARG A  68      17.429   6.165 -12.039  1.00 98.00           C  
ATOM    528  CD  ARG A  68      18.577   5.598 -12.843  1.00 98.00           C  
ATOM    529  NE  ARG A  68      19.591   4.974 -12.002  1.00 98.00           N  
ATOM    530  NH1 ARG A  68      20.979   4.362 -13.735  1.00 98.00           N  
ATOM    531  NH2 ARG A  68      21.558   3.868 -11.577  1.00 98.00           N  
ATOM    532  CZ  ARG A  68      20.705   4.400 -12.435  1.00 98.00           C  
ATOM    533  N   SER A  69      13.649   4.603  -9.183  1.00 98.56           N  
ATOM    534  CA  SER A  69      12.699   3.607  -8.685  1.00 98.56           C  
ATOM    535  C   SER A  69      11.275   3.938  -9.113  1.00 98.56           C  
ATOM    536  CB  SER A  69      12.777   3.509  -7.165  1.00 98.56           C  
ATOM    537  O   SER A  69      11.012   5.030  -9.622  1.00 98.56           O  
ATOM    538  OG  SER A  69      12.335   4.715  -6.553  1.00 98.56           O  
ATOM    539  N   THR A  70      10.363   3.020  -8.940  1.00 98.69           N  
ATOM    540  CA  THR A  70       8.954   3.186  -9.276  1.00 98.69           C  
ATOM    541  C   THR A  70       8.064   2.700  -8.129  1.00 98.69           C  
ATOM    542  CB  THR A  70       8.591   2.423 -10.562  1.00 98.69           C  
ATOM    543  O   THR A  70       8.354   1.680  -7.498  1.00 98.69           O  
ATOM    544  CG2 THR A  70       7.137   2.664 -10.956  1.00 98.69           C  
ATOM    545  OG1 THR A  70       9.439   2.869 -11.622  1.00 98.69           O  
ATOM    546  N   ASP A  71       7.045   3.415  -7.770  1.00 98.75           N  
ATOM    547  CA  ASP A  71       5.993   3.018  -6.837  1.00 98.75           C  
ATOM    548  C   ASP A  71       4.864   2.280  -7.553  1.00 98.75           C  
ATOM    549  CB  ASP A  71       5.435   4.241  -6.107  1.00 98.75           C  
ATOM    550  O   ASP A  71       4.385   2.737  -8.597  1.00 98.75           O  
ATOM    551  CG  ASP A  71       6.503   5.028  -5.363  1.00 98.75           C  
ATOM    552  OD1 ASP A  71       7.319   4.417  -4.642  1.00 98.75           O  
ATOM    553  OD2 ASP A  71       6.527   6.268  -5.506  1.00 98.75           O  
ATOM    554  N   TYR A  72       4.405   1.133  -6.943  1.00 98.69           N  
ATOM    555  CA  TYR A  72       3.471   0.274  -7.661  1.00 98.69           C  
ATOM    556  C   TYR A  72       2.206   0.041  -6.846  1.00 98.69           C  
ATOM    557  CB  TYR A  72       4.129  -1.068  -8.000  1.00 98.69           C  
ATOM    558  O   TYR A  72       2.268  -0.158  -5.628  1.00 98.69           O  
ATOM    559  CG  TYR A  72       5.268  -0.957  -8.977  1.00 98.69           C  
ATOM    560  CD1 TYR A  72       5.087  -1.257 -10.328  1.00 98.69           C  
ATOM    561  CD2 TYR A  72       6.533  -0.552  -8.562  1.00 98.69           C  
ATOM    562  CE1 TYR A  72       6.133  -1.158 -11.232  1.00 98.69           C  
ATOM    563  CE2 TYR A  72       7.588  -0.448  -9.460  1.00 98.69           C  
ATOM    564  OH  TYR A  72       8.422  -0.651 -11.687  1.00 98.69           O  
ATOM    565  CZ  TYR A  72       7.380  -0.752 -10.791  1.00 98.69           C  
ATOM    566  N   GLY A  73       1.134   0.122  -7.505  1.00 98.31           N  
ATOM    567  CA  GLY A  73      -0.118  -0.465  -7.040  1.00 98.31           C  
ATOM    568  C   GLY A  73      -0.871   0.424  -6.070  1.00 98.31           C  
ATOM    569  O   GLY A  73      -0.598   1.622  -5.977  1.00 98.31           O  
ATOM    570  N   ILE A  74      -1.796  -0.171  -5.400  1.00 98.44           N  
ATOM    571  CA  ILE A  74      -2.824   0.496  -4.607  1.00 98.44           C  
ATOM    572  C   ILE A  74      -2.185   1.190  -3.407  1.00 98.44           C  
ATOM    573  CB  ILE A  74      -3.911  -0.497  -4.137  1.00 98.44           C  
ATOM    574  O   ILE A  74      -2.670   2.227  -2.950  1.00 98.44           O  
ATOM    575  CG1 ILE A  74      -5.157   0.259  -3.662  1.00 98.44           C  
ATOM    576  CG2 ILE A  74      -3.367  -1.406  -3.031  1.00 98.44           C  
ATOM    577  CD1 ILE A  74      -6.390  -0.618  -3.498  1.00 98.44           C  
ATOM    578  N   PHE A  75      -0.997   0.716  -2.914  1.00 98.69           N  
ATOM    579  CA  PHE A  75      -0.338   1.314  -1.758  1.00 98.69           C  
ATOM    580  C   PHE A  75       0.921   2.062  -2.181  1.00 98.69           C  
ATOM    581  CB  PHE A  75       0.012   0.243  -0.720  1.00 98.69           C  
ATOM    582  O   PHE A  75       1.676   2.544  -1.335  1.00 98.69           O  
ATOM    583  CG  PHE A  75      -1.188  -0.476  -0.164  1.00 98.69           C  
ATOM    584  CD1 PHE A  75      -2.215   0.229   0.453  1.00 98.69           C  
ATOM    585  CD2 PHE A  75      -1.287  -1.858  -0.258  1.00 98.69           C  
ATOM    586  CE1 PHE A  75      -3.325  -0.436   0.968  1.00 98.69           C  
ATOM    587  CE2 PHE A  75      -2.394  -2.528   0.255  1.00 98.69           C  
ATOM    588  CZ  PHE A  75      -3.412  -1.815   0.869  1.00 98.69           C  
ATOM    589  N   GLN A  76       1.149   2.039  -3.562  1.00 98.81           N  
ATOM    590  CA  GLN A  76       2.327   2.703  -4.108  1.00 98.81           C  
ATOM    591  C   GLN A  76       3.600   2.219  -3.420  1.00 98.81           C  
ATOM    592  CB  GLN A  76       2.200   4.220  -3.970  1.00 98.81           C  
ATOM    593  O   GLN A  76       4.439   3.029  -3.014  1.00 98.81           O  
ATOM    594  CG  GLN A  76       1.146   4.837  -4.882  1.00 98.81           C  
ATOM    595  CD  GLN A  76       1.485   4.686  -6.355  1.00 98.81           C  
ATOM    596  NE2 GLN A  76       0.789   3.779  -7.034  1.00 98.81           N  
ATOM    597  OE1 GLN A  76       2.365   5.377  -6.876  1.00 98.81           O  
ATOM    598  N   ILE A  77       3.882   0.925  -3.345  1.00 98.62           N  
ATOM    599  CA  ILE A  77       5.027   0.233  -2.763  1.00 98.62           C  
ATOM    600  C   ILE A  77       6.246   0.406  -3.669  1.00 98.62           C  
ATOM    601  CB  ILE A  77       4.730  -1.268  -2.548  1.00 98.62           C  
ATOM    602  O   ILE A  77       6.199   0.072  -4.853  1.00 98.62           O  
ATOM    603  CG1 ILE A  77       3.614  -1.446  -1.511  1.00 98.62           C  
ATOM    604  CG2 ILE A  77       5.998  -2.014  -2.120  1.00 98.62           C  
ATOM    605  CD1 ILE A  77       3.093  -2.872  -1.403  1.00 98.62           C  
ATOM    606  N   ASN A  78       7.285   0.912  -3.208  1.00 98.56           N  
ATOM    607  CA  ASN A  78       8.448   1.381  -3.952  1.00 98.56           C  
ATOM    608  C   ASN A  78       9.386   0.230  -4.313  1.00 98.56           C  
ATOM    609  CB  ASN A  78       9.202   2.455  -3.166  1.00 98.56           C  
ATOM    610  O   ASN A  78       9.645  -0.643  -3.484  1.00 98.56           O  
ATOM    611  CG  ASN A  78      10.378   3.027  -3.930  1.00 98.56           C  
ATOM    612  ND2 ASN A  78      10.170   4.169  -4.572  1.00 98.56           N  
ATOM    613  OD1 ASN A  78      11.464   2.443  -3.943  1.00 98.56           O  
ATOM    614  N   SER A  79       9.930   0.146  -5.576  1.00 98.75           N  
ATOM    615  CA  SER A  79      10.808  -0.900  -6.080  1.00 98.75           C  
ATOM    616  C   SER A  79      12.211  -0.775  -5.495  1.00 98.75           C  
ATOM    617  CB  SER A  79      10.880  -0.848  -7.606  1.00 98.75           C  
ATOM    618  O   SER A  79      12.991  -1.731  -5.522  1.00 98.75           O  
ATOM    619  OG  SER A  79      11.468   0.367  -8.044  1.00 98.75           O  
ATOM    620  N   ARG A  80      12.579   0.355  -4.984  1.00 98.38           N  
ATOM    621  CA  ARG A  80      13.906   0.510  -4.391  1.00 98.38           C  
ATOM    622  C   ARG A  80      14.091  -0.420  -3.200  1.00 98.38           C  
ATOM    623  CB  ARG A  80      14.141   1.964  -3.969  1.00 98.38           C  
ATOM    624  O   ARG A  80      15.161  -1.002  -3.017  1.00 98.38           O  
ATOM    625  CG  ARG A  80      15.442   2.180  -3.213  1.00 98.38           C  
ATOM    626  CD  ARG A  80      16.655   1.841  -4.070  1.00 98.38           C  
ATOM    627  NE  ARG A  80      17.084   2.983  -4.875  1.00 98.38           N  
ATOM    628  NH1 ARG A  80      18.733   1.830  -6.010  1.00 98.38           N  
ATOM    629  NH2 ARG A  80      18.366   4.048  -6.451  1.00 98.38           N  
ATOM    630  CZ  ARG A  80      18.066   2.953  -5.776  1.00 98.38           C  
ATOM    631  N   TYR A  81      12.957  -0.738  -2.469  1.00 98.31           N  
ATOM    632  CA  TYR A  81      13.123  -1.445  -1.204  1.00 98.31           C  
ATOM    633  C   TYR A  81      12.283  -2.719  -1.179  1.00 98.31           C  
ATOM    634  CB  TYR A  81      12.743  -0.546  -0.024  1.00 98.31           C  
ATOM    635  O   TYR A  81      12.682  -3.720  -0.568  1.00 98.31           O  
ATOM    636  CG  TYR A  81      13.537   0.732   0.046  1.00 98.31           C  
ATOM    637  CD1 TYR A  81      14.887   0.720   0.407  1.00 98.31           C  
ATOM    638  CD2 TYR A  81      12.945   1.961  -0.244  1.00 98.31           C  
ATOM    639  CE1 TYR A  81      15.624   1.894   0.468  1.00 98.31           C  
ATOM    640  CE2 TYR A  81      13.675   3.142  -0.186  1.00 98.31           C  
ATOM    641  OH  TYR A  81      15.736   4.270   0.237  1.00 98.31           O  
ATOM    642  CZ  TYR A  81      15.009   3.101   0.172  1.00 98.31           C  
ATOM    643  N   TRP A  82      11.165  -2.719  -1.797  1.00 98.69           N  
ATOM    644  CA  TRP A  82      10.183  -3.694  -1.326  1.00 98.69           C  
ATOM    645  C   TRP A  82       9.869  -4.718  -2.412  1.00 98.69           C  
ATOM    646  CB  TRP A  82       8.898  -2.989  -0.886  1.00 98.69           C  
ATOM    647  O   TRP A  82       9.489  -5.855  -2.109  1.00 98.69           O  
ATOM    648  CG  TRP A  82       9.094  -2.000   0.222  1.00 98.69           C  
ATOM    649  CD1 TRP A  82       9.020  -0.637   0.132  1.00 98.69           C  
ATOM    650  CD2 TRP A  82       9.401  -2.299   1.588  1.00 98.69           C  
ATOM    651  CE2 TRP A  82       9.499  -1.067   2.273  1.00 98.69           C  
ATOM    652  CE3 TRP A  82       9.604  -3.489   2.302  1.00 98.69           C  
ATOM    653  NE1 TRP A  82       9.265  -0.067   1.363  1.00 98.69           N  
ATOM    654  CH2 TRP A  82       9.981  -2.169   4.309  1.00 98.69           C  
ATOM    655  CZ2 TRP A  82       9.790  -0.989   3.638  1.00 98.69           C  
ATOM    656  CZ3 TRP A  82       9.893  -3.410   3.659  1.00 98.69           C  
ATOM    657  N   CYS A  83      10.037  -4.383  -3.638  1.00 98.75           N  
ATOM    658  CA  CYS A  83       9.749  -5.334  -4.707  1.00 98.75           C  
ATOM    659  C   CYS A  83      10.772  -5.220  -5.833  1.00 98.75           C  
ATOM    660  CB  CYS A  83       8.346  -5.112  -5.262  1.00 98.75           C  
ATOM    661  O   CYS A  83      11.541  -4.260  -5.880  1.00 98.75           O  
ATOM    662  SG  CYS A  83       8.104  -3.483  -6.000  1.00 98.75           S  
ATOM    663  N   ASN A  84      10.782  -6.195  -6.730  1.00 98.50           N  
ATOM    664  CA  ASN A  84      11.754  -6.231  -7.823  1.00 98.50           C  
ATOM    665  C   ASN A  84      11.085  -6.016  -9.176  1.00 98.50           C  
ATOM    666  CB  ASN A  84      12.520  -7.555  -7.809  1.00 98.50           C  
ATOM    667  O   ASN A  84      10.223  -6.799  -9.581  1.00 98.50           O  
ATOM    668  CG  ASN A  84      13.639  -7.594  -8.834  1.00 98.50           C  
ATOM    669  ND2 ASN A  84      14.211  -8.771  -9.045  1.00 98.50           N  
ATOM    670  OD1 ASN A  84      13.982  -6.570  -9.433  1.00 98.50           O  
ATOM    671  N   ASP A  85      11.465  -4.991  -9.943  1.00 98.38           N  
ATOM    672  CA  ASP A  85      10.895  -4.743 -11.267  1.00 98.38           C  
ATOM    673  C   ASP A  85      11.934  -4.960 -12.358  1.00 98.38           C  
ATOM    674  CB  ASP A  85      10.328  -3.326 -11.350  1.00 98.38           C  
ATOM    675  O   ASP A  85      11.692  -4.640 -13.526  1.00 98.38           O  
ATOM    676  CG  ASP A  85      11.374  -2.252 -11.104  1.00 98.38           C  
ATOM    677  OD1 ASP A  85      12.561  -2.590 -10.934  1.00 98.38           O  
ATOM    678  OD2 ASP A  85      11.002  -1.060 -11.070  1.00 98.38           O  
ATOM    679  N   GLY A  86      13.115  -5.376 -12.023  1.00 98.06           N  
ATOM    680  CA  GLY A  86      14.138  -5.762 -12.977  1.00 98.06           C  
ATOM    681  C   GLY A  86      14.907  -4.583 -13.537  1.00 98.06           C  
ATOM    682  O   GLY A  86      15.835  -4.760 -14.334  1.00 98.06           O  
ATOM    683  N   LYS A  87      14.541  -3.392 -13.127  1.00 97.94           N  
ATOM    684  CA  LYS A  87      15.179  -2.239 -13.760  1.00 97.94           C  
ATOM    685  C   LYS A  87      15.653  -1.238 -12.704  1.00 97.94           C  
ATOM    686  CB  LYS A  87      14.215  -1.563 -14.728  1.00 97.94           C  
ATOM    687  O   LYS A  87      16.433  -0.331 -13.027  1.00 97.94           O  
ATOM    688  CG  LYS A  87      12.950  -1.021 -14.076  1.00 97.94           C  
ATOM    689  CD  LYS A  87      12.009  -0.413 -15.112  1.00 97.94           C  
ATOM    690  CE  LYS A  87      10.718   0.077 -14.463  1.00 97.94           C  
ATOM    691  NZ  LYS A  87       9.768   0.632 -15.475  1.00 97.94           N  
ATOM    692  N   THR A  88      15.232  -1.315 -11.390  1.00 98.31           N  
ATOM    693  CA  THR A  88      15.671  -0.431 -10.314  1.00 98.31           C  
ATOM    694  C   THR A  88      17.077  -0.798  -9.855  1.00 98.31           C  
ATOM    695  CB  THR A  88      14.700  -0.470  -9.123  1.00 98.31           C  
ATOM    696  O   THR A  88      17.309  -1.920  -9.401  1.00 98.31           O  
ATOM    697  CG2 THR A  88      15.145   0.490  -8.026  1.00 98.31           C  
ATOM    698  OG1 THR A  88      13.391  -0.100  -9.566  1.00 98.31           O  
ATOM    699  N   PRO A  89      18.029   0.064  -9.987  1.00 97.31           N  
ATOM    700  CA  PRO A  89      19.388  -0.246  -9.528  1.00 97.31           C  
ATOM    701  C   PRO A  89      19.462  -0.440  -8.005  1.00 97.31           C  
ATOM    702  CB  PRO A  89      20.192   0.976  -9.957  1.00 97.31           C  
ATOM    703  O   PRO A  89      18.895   0.351  -7.257  1.00 97.31           O  
ATOM    704  CG  PRO A  89      19.356   1.632 -11.003  1.00 97.31           C  
ATOM    705  CD  PRO A  89      17.915   1.352 -10.713  1.00 97.31           C  
ATOM    706  N   GLY A  90      20.093  -1.497  -7.546  1.00 97.00           N  
ATOM    707  CA  GLY A  90      20.317  -1.743  -6.130  1.00 97.00           C  
ATOM    708  C   GLY A  90      19.042  -2.087  -5.377  1.00 97.00           C  
ATOM    709  O   GLY A  90      18.916  -1.780  -4.195  1.00 97.00           O  
ATOM    710  N   ALA A  91      18.015  -2.647  -6.097  1.00 97.81           N  
ATOM    711  CA  ALA A  91      16.757  -2.993  -5.445  1.00 97.81           C  
ATOM    712  C   ALA A  91      16.980  -4.008  -4.324  1.00 97.81           C  
ATOM    713  CB  ALA A  91      15.762  -3.544  -6.466  1.00 97.81           C  
ATOM    714  O   ALA A  91      17.739  -4.968  -4.488  1.00 97.81           O  
ATOM    715  N   VAL A  92      16.285  -3.865  -3.160  1.00 98.06           N  
ATOM    716  CA  VAL A  92      16.410  -4.734  -1.991  1.00 98.06           C  
ATOM    717  C   VAL A  92      15.448  -5.914  -2.111  1.00 98.06           C  
ATOM    718  CB  VAL A  92      16.141  -3.957  -0.680  1.00 98.06           C  
ATOM    719  O   VAL A  92      15.828  -7.060  -1.858  1.00 98.06           O  
ATOM    720  CG1 VAL A  92      16.185  -4.902   0.520  1.00 98.06           C  
ATOM    721  CG2 VAL A  92      17.147  -2.825  -0.509  1.00 98.06           C  
ATOM    722  N   ASN A  93      14.299  -5.698  -2.534  1.00 98.44           N  
ATOM    723  CA  ASN A  93      13.256  -6.704  -2.690  1.00 98.44           C  
ATOM    724  C   ASN A  93      12.909  -7.365  -1.356  1.00 98.44           C  
ATOM    725  CB  ASN A  93      13.672  -7.762  -3.713  1.00 98.44           C  
ATOM    726  O   ASN A  93      12.850  -8.593  -1.260  1.00 98.44           O  
ATOM    727  CG  ASN A  93      12.517  -8.656  -4.126  1.00 98.44           C  
ATOM    728  ND2 ASN A  93      12.839  -9.859  -4.588  1.00 98.44           N  
ATOM    729  OD1 ASN A  93      11.349  -8.267  -4.040  1.00 98.44           O  
ATOM    730  N   ALA A  94      12.582  -6.616  -0.372  1.00 98.44           N  
ATOM    731  CA  ALA A  94      12.334  -7.112   0.978  1.00 98.44           C  
ATOM    732  C   ALA A  94      11.051  -7.936   1.031  1.00 98.44           C  
ATOM    733  CB  ALA A  94      12.263  -5.954   1.969  1.00 98.44           C  
ATOM    734  O   ALA A  94      10.897  -8.798   1.905  1.00 98.44           O  
ATOM    735  N   CYS A  95      10.127  -7.776   0.172  1.00 98.56           N  
ATOM    736  CA  CYS A  95       8.885  -8.538   0.156  1.00 98.56           C  
ATOM    737  C   CYS A  95       9.037  -9.818  -0.656  1.00 98.56           C  
ATOM    738  CB  CYS A  95       7.750  -7.694  -0.422  1.00 98.56           C  
ATOM    739  O   CYS A  95       8.110 -10.624  -0.734  1.00 98.56           O  
ATOM    740  SG  CYS A  95       7.205  -6.362   0.672  1.00 98.56           S  
ATOM    741  N   HIS A  96      10.099 -10.025  -1.321  1.00 98.38           N  
ATOM    742  CA  HIS A  96      10.409 -11.207  -2.114  1.00 98.38           C  
ATOM    743  C   HIS A  96       9.346 -11.452  -3.179  1.00 98.38           C  
ATOM    744  CB  HIS A  96      10.538 -12.436  -1.213  1.00 98.38           C  
ATOM    745  O   HIS A  96       8.857 -12.573  -3.331  1.00 98.38           O  
ATOM    746  CG  HIS A  96      11.537 -12.271  -0.112  1.00 98.38           C  
ATOM    747  CD2 HIS A  96      11.369 -12.113   1.224  1.00 98.38           C  
ATOM    748  ND1 HIS A  96      12.894 -12.245  -0.338  1.00 98.38           N  
ATOM    749  CE1 HIS A  96      13.526 -12.087   0.815  1.00 98.38           C  
ATOM    750  NE2 HIS A  96      12.621 -12.000   1.776  1.00 98.38           N  
ATOM    751  N   LEU A  97       9.040 -10.408  -3.952  1.00 98.31           N  
ATOM    752  CA  LEU A  97       8.066 -10.545  -5.025  1.00 98.31           C  
ATOM    753  C   LEU A  97       8.399  -9.613  -6.183  1.00 98.31           C  
ATOM    754  CB  LEU A  97       6.657 -10.254  -4.509  1.00 98.31           C  
ATOM    755  O   LEU A  97       9.184  -8.675  -6.029  1.00 98.31           O  
ATOM    756  CG  LEU A  97       6.411  -8.842  -3.972  1.00 98.31           C  
ATOM    757  CD1 LEU A  97       5.856  -7.941  -5.068  1.00 98.31           C  
ATOM    758  CD2 LEU A  97       5.463  -8.882  -2.778  1.00 98.31           C  
ATOM    759  N   SER A  98       7.811  -9.994  -7.422  1.00 98.38           N  
ATOM    760  CA  SER A  98       7.848  -9.079  -8.552  1.00 98.38           C  
ATOM    761  C   SER A  98       6.885  -7.913  -8.353  1.00 98.38           C  
ATOM    762  CB  SER A  98       7.508  -9.812  -9.849  1.00 98.38           C  
ATOM    763  O   SER A  98       5.766  -8.101  -7.881  1.00 98.38           O  
ATOM    764  OG  SER A  98       7.426  -8.907 -10.937  1.00 98.38           O  
ATOM    765  N   CYS A  99       7.427  -6.643  -8.745  1.00 98.50           N  
ATOM    766  CA  CYS A  99       6.555  -5.480  -8.614  1.00 98.50           C  
ATOM    767  C   CYS A  99       5.296  -5.642  -9.457  1.00 98.50           C  
ATOM    768  CB  CYS A  99       7.293  -4.205  -9.018  1.00 98.50           C  
ATOM    769  O   CYS A  99       4.258  -5.052  -9.151  1.00 98.50           O  
ATOM    770  SG  CYS A  99       8.650  -3.766  -7.910  1.00 98.50           S  
ATOM    771  N   SER A 100       5.323  -6.472 -10.440  1.00 97.94           N  
ATOM    772  CA  SER A 100       4.145  -6.708 -11.267  1.00 97.94           C  
ATOM    773  C   SER A 100       3.032  -7.381 -10.474  1.00 97.94           C  
ATOM    774  CB  SER A 100       4.511  -7.566 -12.486  1.00 97.94           C  
ATOM    775  O   SER A 100       1.855  -7.261 -10.818  1.00 97.94           O  
ATOM    776  OG  SER A 100       4.989  -8.838 -12.074  1.00 97.94           O  
ATOM    777  N   ALA A 101       3.365  -8.126  -9.429  1.00 98.06           N  
ATOM    778  CA  ALA A 101       2.379  -8.784  -8.577  1.00 98.06           C  
ATOM    779  C   ALA A 101       1.537  -7.759  -7.818  1.00 98.06           C  
ATOM    780  CB  ALA A 101       3.068  -9.731  -7.594  1.00 98.06           C  
ATOM    781  O   ALA A 101       0.457  -8.081  -7.321  1.00 98.06           O  
ATOM    782  N   LEU A 102       1.987  -6.545  -7.714  1.00 98.38           N  
ATOM    783  CA  LEU A 102       1.308  -5.484  -6.976  1.00 98.38           C  
ATOM    784  C   LEU A 102       0.299  -4.764  -7.863  1.00 98.38           C  
ATOM    785  CB  LEU A 102       2.326  -4.479  -6.424  1.00 98.38           C  
ATOM    786  O   LEU A 102      -0.448  -3.904  -7.392  1.00 98.38           O  
ATOM    787  CG  LEU A 102       3.424  -5.051  -5.528  1.00 98.38           C  
ATOM    788  CD1 LEU A 102       4.400  -3.955  -5.120  1.00 98.38           C  
ATOM    789  CD2 LEU A 102       2.820  -5.722  -4.299  1.00 98.38           C  
ATOM    790  N   LEU A 103       0.262  -5.116  -9.178  1.00 98.19           N  
ATOM    791  CA  LEU A 103      -0.595  -4.437 -10.142  1.00 98.19           C  
ATOM    792  C   LEU A 103      -1.789  -5.313 -10.521  1.00 98.19           C  
ATOM    793  CB  LEU A 103       0.201  -4.072 -11.400  1.00 98.19           C  
ATOM    794  O   LEU A 103      -2.426  -5.084 -11.553  1.00 98.19           O  
ATOM    795  CG  LEU A 103       1.374  -3.108 -11.198  1.00 98.19           C  
ATOM    796  CD1 LEU A 103       2.141  -2.936 -12.506  1.00 98.19           C  
ATOM    797  CD2 LEU A 103       0.882  -1.763 -10.685  1.00 98.19           C  
ATOM    798  N   GLN A 104      -2.099  -6.252  -9.608  1.00 96.12           N  
ATOM    799  CA  GLN A 104      -3.197  -7.174  -9.897  1.00 96.12           C  
ATOM    800  C   GLN A 104      -4.504  -6.679  -9.283  1.00 96.12           C  
ATOM    801  CB  GLN A 104      -2.873  -8.576  -9.379  1.00 96.12           C  
ATOM    802  O   GLN A 104      -4.491  -5.897  -8.330  1.00 96.12           O  
ATOM    803  CG  GLN A 104      -1.631  -9.193 -10.008  1.00 96.12           C  
ATOM    804  CD  GLN A 104      -1.326 -10.578  -9.479  1.00 96.12           C  
ATOM    805  NE2 GLN A 104      -0.232 -11.168  -9.952  1.00 96.12           N  
ATOM    806  OE1 GLN A 104      -2.073 -11.116  -8.654  1.00 96.12           O  
ATOM    807  N   ASP A 105      -5.656  -7.148  -9.843  1.00 95.25           N  
ATOM    808  CA  ASP A 105      -6.954  -6.862  -9.238  1.00 95.25           C  
ATOM    809  C   ASP A 105      -7.047  -7.447  -7.833  1.00 95.25           C  
ATOM    810  CB  ASP A 105      -8.089  -7.392 -10.113  1.00 95.25           C  
ATOM    811  O   ASP A 105      -7.607  -6.827  -6.927  1.00 95.25           O  
ATOM    812  CG  ASP A 105      -8.238  -6.636 -11.420  1.00 95.25           C  
ATOM    813  OD1 ASP A 105      -7.572  -5.589 -11.599  1.00 95.25           O  
ATOM    814  OD2 ASP A 105      -9.032  -7.084 -12.278  1.00 95.25           O  
ATOM    815  N   ASN A 106      -6.578  -8.623  -7.723  1.00 96.25           N  
ATOM    816  CA  ASN A 106      -6.436  -9.235  -6.408  1.00 96.25           C  
ATOM    817  C   ASN A 106      -5.279  -8.613  -5.623  1.00 96.25           C  
ATOM    818  CB  ASN A 106      -6.237 -10.744  -6.534  1.00 96.25           C  
ATOM    819  O   ASN A 106      -4.115  -8.780  -5.992  1.00 96.25           O  
ATOM    820  CG  ASN A 106      -6.182 -11.443  -5.189  1.00 96.25           C  
ATOM    821  ND2 ASN A 106      -6.424 -12.749  -5.186  1.00 96.25           N  
ATOM    822  OD1 ASN A 106      -5.922 -10.811  -4.159  1.00 96.25           O  
ATOM    823  N   ILE A 107      -5.634  -7.920  -4.512  1.00 98.19           N  
ATOM    824  CA  ILE A 107      -4.630  -7.077  -3.871  1.00 98.19           C  
ATOM    825  C   ILE A 107      -4.010  -7.822  -2.692  1.00 98.19           C  
ATOM    826  CB  ILE A 107      -5.234  -5.736  -3.402  1.00 98.19           C  
ATOM    827  O   ILE A 107      -3.434  -7.205  -1.796  1.00 98.19           O  
ATOM    828  CG1 ILE A 107      -6.425  -5.986  -2.469  1.00 98.19           C  
ATOM    829  CG2 ILE A 107      -5.649  -4.881  -4.603  1.00 98.19           C  
ATOM    830  CD1 ILE A 107      -6.952  -4.729  -1.791  1.00 98.19           C  
ATOM    831  N   ALA A 108      -4.023  -9.148  -2.661  1.00 98.56           N  
ATOM    832  CA  ALA A 108      -3.493  -9.931  -1.547  1.00 98.56           C  
ATOM    833  C   ALA A 108      -1.982  -9.736  -1.413  1.00 98.56           C  
ATOM    834  CB  ALA A 108      -3.823 -11.404  -1.725  1.00 98.56           C  
ATOM    835  O   ALA A 108      -1.469  -9.565  -0.307  1.00 98.56           O  
ATOM    836  N   ASP A 109      -1.275  -9.767  -2.528  1.00 98.50           N  
ATOM    837  CA  ASP A 109       0.170  -9.571  -2.489  1.00 98.50           C  
ATOM    838  C   ASP A 109       0.518  -8.153  -2.042  1.00 98.50           C  
ATOM    839  CB  ASP A 109       0.788  -9.858  -3.857  1.00 98.50           C  
ATOM    840  O   ASP A 109       1.457  -7.951  -1.264  1.00 98.50           O  
ATOM    841  CG  ASP A 109       0.782 -11.334  -4.213  1.00 98.50           C  
ATOM    842  OD1 ASP A 109       0.927 -12.185  -3.310  1.00 98.50           O  
ATOM    843  OD2 ASP A 109       0.623 -11.654  -5.413  1.00 98.50           O  
ATOM    844  N   ALA A 110      -0.271  -7.173  -2.549  1.00 98.69           N  
ATOM    845  CA  ALA A 110      -0.056  -5.789  -2.134  1.00 98.69           C  
ATOM    846  C   ALA A 110      -0.276  -5.625  -0.632  1.00 98.69           C  
ATOM    847  CB  ALA A 110      -0.978  -4.850  -2.909  1.00 98.69           C  
ATOM    848  O   ALA A 110       0.519  -4.978   0.051  1.00 98.69           O  
ATOM    849  N   VAL A 111      -1.309  -6.281  -0.062  1.00 98.88           N  
ATOM    850  CA  VAL A 111      -1.640  -6.207   1.355  1.00 98.88           C  
ATOM    851  C   VAL A 111      -0.540  -6.875   2.179  1.00 98.88           C  
ATOM    852  CB  VAL A 111      -3.005  -6.860   1.658  1.00 98.88           C  
ATOM    853  O   VAL A 111      -0.090  -6.329   3.187  1.00 98.88           O  
ATOM    854  CG1 VAL A 111      -3.177  -7.083   3.160  1.00 98.88           C  
ATOM    855  CG2 VAL A 111      -4.141  -6.002   1.109  1.00 98.88           C  
ATOM    856  N   ALA A 112      -0.079  -8.046   1.726  1.00 98.81           N  
ATOM    857  CA  ALA A 112       0.987  -8.758   2.433  1.00 98.81           C  
ATOM    858  C   ALA A 112       2.259  -7.916   2.497  1.00 98.81           C  
ATOM    859  CB  ALA A 112       1.270 -10.093   1.757  1.00 98.81           C  
ATOM    860  O   ALA A 112       2.905  -7.832   3.543  1.00 98.81           O  
ATOM    861  N   CYS A 113       2.598  -7.295   1.391  1.00 98.81           N  
ATOM    862  CA  CYS A 113       3.808  -6.482   1.366  1.00 98.81           C  
ATOM    863  C   CYS A 113       3.644  -5.229   2.215  1.00 98.81           C  
ATOM    864  CB  CYS A 113       4.167  -6.097  -0.068  1.00 98.81           C  
ATOM    865  O   CYS A 113       4.571  -4.819   2.915  1.00 98.81           O  
ATOM    866  SG  CYS A 113       5.821  -5.390  -0.242  1.00 98.81           S  
ATOM    867  N   ALA A 114       2.457  -4.564   2.171  1.00 98.75           N  
ATOM    868  CA  ALA A 114       2.191  -3.407   3.023  1.00 98.75           C  
ATOM    869  C   ALA A 114       2.336  -3.767   4.498  1.00 98.75           C  
ATOM    870  CB  ALA A 114       0.794  -2.854   2.749  1.00 98.75           C  
ATOM    871  O   ALA A 114       2.880  -2.988   5.283  1.00 98.75           O  
ATOM    872  N   LYS A 115       1.878  -4.926   4.923  1.00 98.81           N  
ATOM    873  CA  LYS A 115       2.047  -5.395   6.297  1.00 98.81           C  
ATOM    874  C   LYS A 115       3.526  -5.546   6.648  1.00 98.81           C  
ATOM    875  CB  LYS A 115       1.322  -6.726   6.504  1.00 98.81           C  
ATOM    876  O   LYS A 115       3.942  -5.218   7.762  1.00 98.81           O  
ATOM    877  CG  LYS A 115      -0.190  -6.593   6.625  1.00 98.81           C  
ATOM    878  CD  LYS A 115      -0.853  -7.949   6.826  1.00 98.81           C  
ATOM    879  CE  LYS A 115      -2.326  -7.802   7.188  1.00 98.81           C  
ATOM    880  NZ  LYS A 115      -3.011  -9.127   7.278  1.00 98.81           N  
ATOM    881  N   ARG A 116       4.238  -6.030   5.725  1.00 98.62           N  
ATOM    882  CA  ARG A 116       5.680  -6.139   5.941  1.00 98.62           C  
ATOM    883  C   ARG A 116       6.311  -4.760   6.111  1.00 98.62           C  
ATOM    884  CB  ARG A 116       6.342  -6.878   4.779  1.00 98.62           C  
ATOM    885  O   ARG A 116       7.172  -4.570   6.972  1.00 98.62           O  
ATOM    886  CG  ARG A 116       7.865  -6.862   4.825  1.00 98.62           C  
ATOM    887  CD  ARG A 116       8.402  -7.544   6.076  1.00 98.62           C  
ATOM    888  NE  ARG A 116       9.853  -7.444   6.161  1.00 98.62           N  
ATOM    889  NH1 ARG A 116       9.857  -5.561   7.499  1.00 98.62           N  
ATOM    890  NH2 ARG A 116      11.835  -6.511   6.846  1.00 98.62           N  
ATOM    891  CZ  ARG A 116      10.512  -6.507   6.835  1.00 98.62           C  
ATOM    892  N   VAL A 117       5.917  -3.791   5.282  1.00 98.44           N  
ATOM    893  CA  VAL A 117       6.449  -2.432   5.330  1.00 98.44           C  
ATOM    894  C   VAL A 117       6.217  -1.839   6.716  1.00 98.44           C  
ATOM    895  CB  VAL A 117       5.809  -1.532   4.249  1.00 98.44           C  
ATOM    896  O   VAL A 117       7.135  -1.265   7.315  1.00 98.44           O  
ATOM    897  CG1 VAL A 117       6.292  -0.092   4.394  1.00 98.44           C  
ATOM    898  CG2 VAL A 117       6.128  -2.068   2.854  1.00 98.44           C  
ATOM    899  N   VAL A 118       5.057  -2.046   7.303  1.00 98.25           N  
ATOM    900  CA  VAL A 118       4.701  -1.350   8.534  1.00 98.25           C  
ATOM    901  C   VAL A 118       5.386  -2.023   9.725  1.00 98.25           C  
ATOM    902  CB  VAL A 118       3.172  -1.315   8.749  1.00 98.25           C  
ATOM    903  O   VAL A 118       5.391  -1.482  10.833  1.00 98.25           O  
ATOM    904  CG1 VAL A 118       2.495  -0.472   7.669  1.00 98.25           C  
ATOM    905  CG2 VAL A 118       2.604  -2.734   8.756  1.00 98.25           C  
ATOM    906  N   ARG A 119       5.969  -3.211   9.545  1.00 97.94           N  
ATOM    907  CA  ARG A 119       6.762  -3.849  10.588  1.00 97.94           C  
ATOM    908  C   ARG A 119       8.117  -3.168  10.740  1.00 97.94           C  
ATOM    909  CB  ARG A 119       6.957  -5.339  10.285  1.00 97.94           C  
ATOM    910  O   ARG A 119       8.773  -3.302  11.777  1.00 97.94           O  
ATOM    911  CG  ARG A 119       5.681  -6.161  10.385  1.00 97.94           C  
ATOM    912  CD  ARG A 119       5.902  -7.601   9.966  1.00 97.94           C  
ATOM    913  NE  ARG A 119       4.654  -8.359   9.947  1.00 97.94           N  
ATOM    914  NH1 ARG A 119       5.614 -10.325   9.197  1.00 97.94           N  
ATOM    915  NH2 ARG A 119       3.356 -10.221   9.602  1.00 97.94           N  
ATOM    916  CZ  ARG A 119       4.543  -9.633   9.583  1.00 97.94           C  
ATOM    917  N   ASP A 120       8.470  -2.323   9.718  1.00 95.38           N  
ATOM    918  CA  ASP A 120       9.720  -1.570   9.802  1.00 95.38           C  
ATOM    919  C   ASP A 120       9.591  -0.400  10.773  1.00 95.38           C  
ATOM    920  CB  ASP A 120      10.133  -1.066   8.418  1.00 95.38           C  
ATOM    921  O   ASP A 120       8.485   0.047  11.077  1.00 95.38           O  
ATOM    922  CG  ASP A 120      11.294  -1.849   7.824  1.00 95.38           C  
ATOM    923  OD1 ASP A 120      11.526  -2.998   8.241  1.00 95.38           O  
ATOM    924  OD2 ASP A 120      11.975  -1.302   6.928  1.00 95.38           O  
ATOM    925  N   PRO A 121      10.668   0.095  11.388  1.00 95.50           N  
ATOM    926  CA  PRO A 121      10.643   1.131  12.425  1.00 95.50           C  
ATOM    927  C   PRO A 121       9.816   2.353  12.022  1.00 95.50           C  
ATOM    928  CB  PRO A 121      12.115   1.505  12.583  1.00 95.50           C  
ATOM    929  O   PRO A 121       9.141   2.952  12.863  1.00 95.50           O  
ATOM    930  CG  PRO A 121      12.869   0.249  12.266  1.00 95.50           C  
ATOM    931  CD  PRO A 121      12.148  -0.464  11.156  1.00 95.50           C  
ATOM    932  N   GLN A 122       9.742   2.634  10.676  1.00 95.69           N  
ATOM    933  CA  GLN A 122       8.983   3.808  10.256  1.00 95.69           C  
ATOM    934  C   GLN A 122       7.483   3.556  10.346  1.00 95.69           C  
ATOM    935  CB  GLN A 122       9.364   4.212   8.831  1.00 95.69           C  
ATOM    936  O   GLN A 122       6.699   4.492  10.518  1.00 95.69           O  
ATOM    937  CG  GLN A 122      10.757   4.819   8.715  1.00 95.69           C  
ATOM    938  CD  GLN A 122      11.030   5.406   7.343  1.00 95.69           C  
ATOM    939  NE2 GLN A 122      11.832   6.464   7.298  1.00 95.69           N  
ATOM    940  OE1 GLN A 122      10.523   4.907   6.330  1.00 95.69           O  
ATOM    941  N   GLY A 123       7.114   2.267  10.349  1.00 97.12           N  
ATOM    942  CA  GLY A 123       5.700   1.921  10.342  1.00 97.12           C  
ATOM    943  C   GLY A 123       4.935   2.563   9.200  1.00 97.12           C  
ATOM    944  O   GLY A 123       5.440   2.646   8.078  1.00 97.12           O  
ATOM    945  N   ILE A 124       3.677   3.045   9.482  1.00 97.88           N  
ATOM    946  CA  ILE A 124       2.801   3.571   8.439  1.00 97.88           C  
ATOM    947  C   ILE A 124       3.343   4.919   7.953  1.00 97.88           C  
ATOM    948  CB  ILE A 124       1.351   3.727   8.942  1.00 97.88           C  
ATOM    949  O   ILE A 124       2.981   5.376   6.863  1.00 97.88           O  
ATOM    950  CG1 ILE A 124       0.391   3.899   7.758  1.00 97.88           C  
ATOM    951  CG2 ILE A 124       1.240   4.906   9.914  1.00 97.88           C  
ATOM    952  CD1 ILE A 124      -1.079   3.754   8.127  1.00 97.88           C  
ATOM    953  N   ARG A 125       4.244   5.560   8.623  1.00 97.75           N  
ATOM    954  CA  ARG A 125       4.817   6.862   8.285  1.00 97.75           C  
ATOM    955  C   ARG A 125       5.767   6.749   7.100  1.00 97.75           C  
ATOM    956  CB  ARG A 125       5.549   7.458   9.491  1.00 97.75           C  
ATOM    957  O   ARG A 125       6.251   7.758   6.586  1.00 97.75           O  
ATOM    958  CG  ARG A 125       4.637   7.805  10.654  1.00 97.75           C  
ATOM    959  CD  ARG A 125       5.428   8.248  11.878  1.00 97.75           C  
ATOM    960  NE  ARG A 125       6.248   9.423  11.594  1.00 97.75           N  
ATOM    961  NH1 ARG A 125       4.713  10.947  12.406  1.00 97.75           N  
ATOM    962  NH2 ARG A 125       6.711  11.667  11.546  1.00 97.75           N  
ATOM    963  CZ  ARG A 125       5.885  10.672  11.848  1.00 97.75           C  
ATOM    964  N   ALA A 126       6.053   5.483   6.675  1.00 97.50           N  
ATOM    965  CA  ALA A 126       6.890   5.279   5.497  1.00 97.50           C  
ATOM    966  C   ALA A 126       6.227   5.853   4.248  1.00 97.50           C  
ATOM    967  CB  ALA A 126       7.181   3.791   5.306  1.00 97.50           C  
ATOM    968  O   ALA A 126       6.897   6.128   3.251  1.00 97.50           O  
ATOM    969  N   TRP A 127       4.888   6.011   4.300  1.00 98.12           N  
ATOM    970  CA  TRP A 127       4.131   6.564   3.181  1.00 98.12           C  
ATOM    971  C   TRP A 127       3.979   8.073   3.321  1.00 98.12           C  
ATOM    972  CB  TRP A 127       2.752   5.907   3.086  1.00 98.12           C  
ATOM    973  O   TRP A 127       3.254   8.556   4.197  1.00 98.12           O  
ATOM    974  CG  TRP A 127       2.772   4.530   2.495  1.00 98.12           C  
ATOM    975  CD1 TRP A 127       2.570   4.191   1.186  1.00 98.12           C  
ATOM    976  CD2 TRP A 127       3.005   3.307   3.196  1.00 98.12           C  
ATOM    977  CE2 TRP A 127       2.929   2.261   2.248  1.00 98.12           C  
ATOM    978  CE3 TRP A 127       3.269   2.988   4.536  1.00 98.12           C  
ATOM    979  NE1 TRP A 127       2.663   2.828   1.031  1.00 98.12           N  
ATOM    980  CH2 TRP A 127       3.365   0.636   3.912  1.00 98.12           C  
ATOM    981  CZ2 TRP A 127       3.109   0.921   2.596  1.00 98.12           C  
ATOM    982  CZ3 TRP A 127       3.446   1.652   4.880  1.00 98.12           C  
ATOM    983  N   VAL A 128       4.597   8.873   2.445  1.00 96.12           N  
ATOM    984  CA  VAL A 128       4.619  10.329   2.509  1.00 96.12           C  
ATOM    985  C   VAL A 128       3.198  10.875   2.377  1.00 96.12           C  
ATOM    986  CB  VAL A 128       5.525  10.931   1.415  1.00 96.12           C  
ATOM    987  O   VAL A 128       2.809  11.790   3.109  1.00 96.12           O  
ATOM    988  CG1 VAL A 128       5.357  12.452   1.349  1.00 96.12           C  
ATOM    989  CG2 VAL A 128       6.990  10.570   1.673  1.00 96.12           C  
ATOM    990  N   ALA A 129       2.413  10.308   1.453  1.00 96.12           N  
ATOM    991  CA  ALA A 129       1.038  10.763   1.275  1.00 96.12           C  
ATOM    992  C   ALA A 129       0.233  10.601   2.562  1.00 96.12           C  
ATOM    993  CB  ALA A 129       0.370   9.996   0.135  1.00 96.12           C  
ATOM    994  O   ALA A 129      -0.554  11.476   2.924  1.00 96.12           O  
ATOM    995  N   TRP A 130       0.414   9.505   3.266  1.00 98.31           N  
ATOM    996  CA  TRP A 130      -0.296   9.310   4.525  1.00 98.31           C  
ATOM    997  C   TRP A 130       0.132  10.350   5.556  1.00 98.31           C  
ATOM    998  CB  TRP A 130      -0.042   7.902   5.072  1.00 98.31           C  
ATOM    999  O   TRP A 130      -0.710  10.937   6.242  1.00 98.31           O  
ATOM   1000  CG  TRP A 130      -0.787   7.595   6.338  1.00 98.31           C  
ATOM   1001  CD1 TRP A 130      -2.053   7.099   6.445  1.00 98.31           C  
ATOM   1002  CD2 TRP A 130      -0.313   7.771   7.673  1.00 98.31           C  
ATOM   1003  CE2 TRP A 130      -1.346   7.360   8.543  1.00 98.31           C  
ATOM   1004  CE3 TRP A 130       0.893   8.240   8.222  1.00 98.31           C  
ATOM   1005  NE1 TRP A 130      -2.397   6.956   7.769  1.00 98.31           N  
ATOM   1006  CH2 TRP A 130      -0.024   7.864  10.445  1.00 98.31           C  
ATOM   1007  CZ2 TRP A 130      -1.211   7.404   9.934  1.00 98.31           C  
ATOM   1008  CZ3 TRP A 130       1.025   8.280   9.607  1.00 98.31           C  
ATOM   1009  N   ARG A 131       1.416  10.634   5.665  1.00 98.00           N  
ATOM   1010  CA  ARG A 131       1.904  11.651   6.598  1.00 98.00           C  
ATOM   1011  C   ARG A 131       1.256  13.002   6.326  1.00 98.00           C  
ATOM   1012  CB  ARG A 131       3.428  11.771   6.511  1.00 98.00           C  
ATOM   1013  O   ARG A 131       0.857  13.703   7.258  1.00 98.00           O  
ATOM   1014  CG  ARG A 131       4.178  10.580   7.080  1.00 98.00           C  
ATOM   1015  CD  ARG A 131       5.677  10.835   7.149  1.00 98.00           C  
ATOM   1016  NE  ARG A 131       6.211  11.253   5.856  1.00 98.00           N  
ATOM   1017  NH1 ARG A 131       8.006   9.802   5.893  1.00 98.00           N  
ATOM   1018  NH2 ARG A 131       7.703  11.212   4.112  1.00 98.00           N  
ATOM   1019  CZ  ARG A 131       7.308  10.757   5.291  1.00 98.00           C  
ATOM   1020  N   ASN A 132       1.090  13.295   5.128  1.00 98.25           N  
ATOM   1021  CA  ASN A 132       0.675  14.643   4.743  1.00 98.25           C  
ATOM   1022  C   ASN A 132      -0.843  14.781   4.757  1.00 98.25           C  
ATOM   1023  CB  ASN A 132       1.228  14.998   3.360  1.00 98.25           C  
ATOM   1024  O   ASN A 132      -1.369  15.861   5.044  1.00 98.25           O  
ATOM   1025  CG  ASN A 132       2.735  15.169   3.360  1.00 98.25           C  
ATOM   1026  ND2 ASN A 132       3.339  15.066   2.183  1.00 98.25           N  
ATOM   1027  OD1 ASN A 132       3.346  15.381   4.409  1.00 98.25           O  
ATOM   1028  N   ARG A 133      -1.511  13.645   4.501  1.00 98.31           N  
ATOM   1029  CA  ARG A 133      -2.932  13.810   4.224  1.00 98.31           C  
ATOM   1030  C   ARG A 133      -3.784  13.108   5.276  1.00 98.31           C  
ATOM   1031  CB  ARG A 133      -3.273  13.269   2.833  1.00 98.31           C  
ATOM   1032  O   ARG A 133      -4.986  13.338   5.365  1.00 98.31           O  
ATOM   1033  CG  ARG A 133      -2.529  13.962   1.704  1.00 98.31           C  
ATOM   1034  CD  ARG A 133      -3.131  15.323   1.390  1.00 98.31           C  
ATOM   1035  NE  ARG A 133      -2.625  15.865   0.131  1.00 98.31           N  
ATOM   1036  NH1 ARG A 133      -3.802  17.848   0.264  1.00 98.31           N  
ATOM   1037  NH2 ARG A 133      -2.434  17.437  -1.530  1.00 98.31           N  
ATOM   1038  CZ  ARG A 133      -2.955  17.050  -0.375  1.00 98.31           C  
ATOM   1039  N   CYS A 134      -3.130  12.270   6.162  1.00 98.44           N  
ATOM   1040  CA  CYS A 134      -3.967  11.432   7.011  1.00 98.44           C  
ATOM   1041  C   CYS A 134      -3.543  11.548   8.475  1.00 98.44           C  
ATOM   1042  CB  CYS A 134      -3.892   9.974   6.565  1.00 98.44           C  
ATOM   1043  O   CYS A 134      -4.384  11.483   9.371  1.00 98.44           O  
ATOM   1044  SG  CYS A 134      -4.259   9.731   4.812  1.00 98.44           S  
ATOM   1045  N   GLN A 135      -2.343  11.695   8.685  1.00 98.25           N  
ATOM   1046  CA  GLN A 135      -1.834  11.739  10.050  1.00 98.25           C  
ATOM   1047  C   GLN A 135      -2.459  12.886  10.837  1.00 98.25           C  
ATOM   1048  CB  GLN A 135      -0.309  11.876  10.051  1.00 98.25           C  
ATOM   1049  O   GLN A 135      -2.515  14.021  10.355  1.00 98.25           O  
ATOM   1050  CG  GLN A 135       0.321  11.766  11.434  1.00 98.25           C  
ATOM   1051  CD  GLN A 135       1.835  11.757  11.393  1.00 98.25           C  
ATOM   1052  NE2 GLN A 135       2.451  11.059  12.338  1.00 98.25           N  
ATOM   1053  OE1 GLN A 135       2.446  12.366  10.511  1.00 98.25           O  
ATOM   1054  N   ASN A 136      -2.978  12.545  12.061  1.00 97.81           N  
ATOM   1055  CA  ASN A 136      -3.540  13.500  13.020  1.00 97.81           C  
ATOM   1056  C   ASN A 136      -4.771  14.204  12.449  1.00 97.81           C  
ATOM   1057  CB  ASN A 136      -2.486  14.524  13.433  1.00 97.81           C  
ATOM   1058  O   ASN A 136      -5.013  15.371  12.742  1.00 97.81           O  
ATOM   1059  CG  ASN A 136      -1.306  13.898  14.147  1.00 97.81           C  
ATOM   1060  ND2 ASN A 136      -0.111  14.368  13.843  1.00 97.81           N  
ATOM   1061  OD1 ASN A 136      -1.477  12.989  14.969  1.00 97.81           O  
ATOM   1062  N   ARG A 137      -5.453  13.567  11.546  1.00 98.12           N  
ATOM   1063  CA  ARG A 137      -6.709  14.050  10.976  1.00 98.12           C  
ATOM   1064  C   ARG A 137      -7.847  13.056  11.217  1.00 98.12           C  
ATOM   1065  CB  ARG A 137      -6.551  14.317   9.478  1.00 98.12           C  
ATOM   1066  O   ARG A 137      -7.591  11.879  11.462  1.00 98.12           O  
ATOM   1067  CG  ARG A 137      -5.486  15.346   9.142  1.00 98.12           C  
ATOM   1068  CD  ARG A 137      -5.411  15.609   7.644  1.00 98.12           C  
ATOM   1069  NE  ARG A 137      -4.287  16.483   7.310  1.00 98.12           N  
ATOM   1070  NH1 ARG A 137      -4.952  16.835   5.122  1.00 98.12           N  
ATOM   1071  NH2 ARG A 137      -3.041  17.827   5.925  1.00 98.12           N  
ATOM   1072  CZ  ARG A 137      -4.097  17.048   6.118  1.00 98.12           C  
ATOM   1073  N   ASP A 138      -8.965  13.552  11.174  1.00 98.25           N  
ATOM   1074  CA  ASP A 138     -10.132  12.668  11.218  1.00 98.25           C  
ATOM   1075  C   ASP A 138     -10.317  11.936   9.887  1.00 98.25           C  
ATOM   1076  CB  ASP A 138     -11.390  13.460  11.559  1.00 98.25           C  
ATOM   1077  O   ASP A 138     -10.617  12.561   8.871  1.00 98.25           O  
ATOM   1078  CG  ASP A 138     -12.622  12.583  11.721  1.00 98.25           C  
ATOM   1079  OD1 ASP A 138     -12.534  11.363  11.473  1.00 98.25           O  
ATOM   1080  OD2 ASP A 138     -13.690  13.125  12.093  1.00 98.25           O  
ATOM   1081  N   VAL A 139     -10.134  10.608   9.950  1.00 98.50           N  
ATOM   1082  CA  VAL A 139     -10.176   9.864   8.693  1.00 98.50           C  
ATOM   1083  C   VAL A 139     -11.396   8.944   8.677  1.00 98.50           C  
ATOM   1084  CB  VAL A 139      -8.887   9.047   8.471  1.00 98.50           C  
ATOM   1085  O   VAL A 139     -11.478   8.024   7.864  1.00 98.50           O  
ATOM   1086  CG1 VAL A 139      -7.700   9.968   8.212  1.00 98.50           C  
ATOM   1087  CG2 VAL A 139      -8.617   8.148   9.676  1.00 98.50           C  
ATOM   1088  N   ARG A 140     -12.368   9.180   9.513  1.00 98.38           N  
ATOM   1089  CA  ARG A 140     -13.541   8.324   9.663  1.00 98.38           C  
ATOM   1090  C   ARG A 140     -14.377   8.312   8.389  1.00 98.38           C  
ATOM   1091  CB  ARG A 140     -14.398   8.786  10.848  1.00 98.38           C  
ATOM   1092  O   ARG A 140     -15.076   7.337   8.105  1.00 98.38           O  
ATOM   1093  CG  ARG A 140     -13.818   8.418  12.205  1.00 98.38           C  
ATOM   1094  CD  ARG A 140     -14.691   8.911  13.339  1.00 98.38           C  
ATOM   1095  NE  ARG A 140     -14.741  10.368  13.399  1.00 98.38           N  
ATOM   1096  NH1 ARG A 140     -16.630  10.469  14.730  1.00 98.38           N  
ATOM   1097  NH2 ARG A 140     -15.608  12.407  14.029  1.00 98.38           N  
ATOM   1098  CZ  ARG A 140     -15.664  11.078  14.057  1.00 98.38           C  
ATOM   1099  N   GLN A 141     -14.266   9.344   7.596  1.00 98.38           N  
ATOM   1100  CA  GLN A 141     -15.082   9.481   6.387  1.00 98.38           C  
ATOM   1101  C   GLN A 141     -14.712   8.415   5.356  1.00 98.38           C  
ATOM   1102  CB  GLN A 141     -14.921  10.874   5.785  1.00 98.38           C  
ATOM   1103  O   GLN A 141     -15.514   8.092   4.475  1.00 98.38           O  
ATOM   1104  CG  GLN A 141     -13.504  11.190   5.326  1.00 98.38           C  
ATOM   1105  CD  GLN A 141     -13.356  12.607   4.809  1.00 98.38           C  
ATOM   1106  NE2 GLN A 141     -12.237  13.243   5.144  1.00 98.38           N  
ATOM   1107  OE1 GLN A 141     -14.235  13.122   4.114  1.00 98.38           O  
ATOM   1108  N   TYR A 142     -13.558   7.854   5.462  1.00 98.44           N  
ATOM   1109  CA  TYR A 142     -13.095   6.904   4.456  1.00 98.44           C  
ATOM   1110  C   TYR A 142     -13.738   5.538   4.654  1.00 98.44           C  
ATOM   1111  CB  TYR A 142     -11.570   6.773   4.498  1.00 98.44           C  
ATOM   1112  O   TYR A 142     -13.746   4.706   3.745  1.00 98.44           O  
ATOM   1113  CG  TYR A 142     -10.843   7.997   3.993  1.00 98.44           C  
ATOM   1114  CD1 TYR A 142     -10.679   8.223   2.629  1.00 98.44           C  
ATOM   1115  CD2 TYR A 142     -10.317   8.931   4.880  1.00 98.44           C  
ATOM   1116  CE1 TYR A 142     -10.010   9.350   2.160  1.00 98.44           C  
ATOM   1117  CE2 TYR A 142      -9.643  10.057   4.424  1.00 98.44           C  
ATOM   1118  OH  TYR A 142      -8.829  11.372   2.608  1.00 98.44           O  
ATOM   1119  CZ  TYR A 142      -9.499  10.263   3.065  1.00 98.44           C  
ATOM   1120  N   VAL A 143     -14.403   5.413   5.824  1.00 98.69           N  
ATOM   1121  CA  VAL A 143     -15.070   4.131   6.025  1.00 98.69           C  
ATOM   1122  C   VAL A 143     -16.542   4.371   6.367  1.00 98.69           C  
ATOM   1123  CB  VAL A 143     -14.399   3.306   7.139  1.00 98.69           C  
ATOM   1124  O   VAL A 143     -17.290   3.426   6.623  1.00 98.69           O  
ATOM   1125  CG1 VAL A 143     -12.982   2.899   6.727  1.00 98.69           C  
ATOM   1126  CG2 VAL A 143     -14.366   4.088   8.450  1.00 98.69           C  
ATOM   1127  N   GLN A 144     -16.963   5.574   6.341  1.00 98.44           N  
ATOM   1128  CA  GLN A 144     -18.320   5.921   6.722  1.00 98.44           C  
ATOM   1129  C   GLN A 144     -19.338   5.273   5.783  1.00 98.44           C  
ATOM   1130  CB  GLN A 144     -18.504   7.442   6.711  1.00 98.44           C  
ATOM   1131  O   GLN A 144     -19.219   5.367   4.561  1.00 98.44           O  
ATOM   1132  CG  GLN A 144     -19.861   7.901   7.231  1.00 98.44           C  
ATOM   1133  CD  GLN A 144     -19.989   9.419   7.294  1.00 98.44           C  
ATOM   1134  NE2 GLN A 144     -21.036   9.892   7.944  1.00 98.44           N  
ATOM   1135  OE1 GLN A 144     -19.141  10.148   6.769  1.00 98.44           O  
ATOM   1136  N   GLY A 145     -20.313   4.551   6.366  1.00 98.25           N  
ATOM   1137  CA  GLY A 145     -21.416   3.969   5.621  1.00 98.25           C  
ATOM   1138  C   GLY A 145     -21.069   2.631   4.988  1.00 98.25           C  
ATOM   1139  O   GLY A 145     -21.843   2.098   4.191  1.00 98.25           O  
ATOM   1140  N   CYS A 146     -19.833   2.087   5.253  1.00 98.12           N  
ATOM   1141  CA  CYS A 146     -19.393   0.858   4.603  1.00 98.12           C  
ATOM   1142  C   CYS A 146     -19.794  -0.364   5.422  1.00 98.12           C  
ATOM   1143  CB  CYS A 146     -17.877   0.873   4.396  1.00 98.12           C  
ATOM   1144  O   CYS A 146     -19.685  -1.496   4.938  1.00 98.12           O  
ATOM   1145  SG  CYS A 146     -17.322   2.129   3.220  1.00 98.12           S  
ATOM   1146  N   GLY A 147     -20.280  -0.242   6.729  1.00 96.69           N  
ATOM   1147  CA  GLY A 147     -20.655  -1.381   7.554  1.00 96.69           C  
ATOM   1148  C   GLY A 147     -19.471  -2.192   8.033  1.00 96.69           C  
ATOM   1149  O   GLY A 147     -19.548  -3.419   8.123  1.00 96.69           O  
ATOM   1150  N   VAL A 148     -18.206  -1.605   8.170  1.00 95.38           N  
ATOM   1151  CA  VAL A 148     -16.987  -2.199   8.723  1.00 95.38           C  
ATOM   1152  C   VAL A 148     -16.614  -1.492  10.025  1.00 95.38           C  
ATOM   1153  CB  VAL A 148     -15.816  -2.123   7.713  1.00 95.38           C  
ATOM   1154  O   VAL A 148     -17.108  -0.402  10.309  1.00 95.38           O  
ATOM   1155  CG1 VAL A 148     -16.116  -2.964   6.476  1.00 95.38           C  
ATOM   1156  CG2 VAL A 148     -15.546  -0.670   7.326  1.00 95.38           C  
TER    1157      VAL A 148                                                       
END   
