# Supplementary material for: A New Light-Sensor System Affecting Cancer Cell Fate
Source: Biomater Res. 2025 Mar 5;29:0157. doi: 10.34133/bmr.0157 (PMC11880576; doi:10.34133/bmr.0157)
Supplement: Supplementary 1 — Figs. S1 to S3 Video S1 AlphaFold original files [file bmr.0157.f1.zip › 1_rank_3.pdb]

ATOM      1  N   MET A   1       1.239 -33.796 -51.161  1.00 40.53           N  
ATOM      2  CA  MET A   1       1.943 -33.387 -49.944  1.00 40.53           C  
ATOM      3  C   MET A   1       1.197 -32.314 -49.200  1.00 40.53           C  
ATOM      4  CB  MET A   1       3.353 -32.926 -50.275  1.00 40.53           C  
ATOM      5  O   MET A   1       0.945 -31.227 -49.764  1.00 40.53           O  
ATOM      6  CG  MET A   1       4.356 -34.080 -50.471  1.00 40.53           C  
ATOM      7  SD  MET A   1       6.075 -33.467 -50.680  1.00 40.53           S  
ATOM      8  CE  MET A   1       6.132 -33.241 -52.464  1.00 40.53           C  
ATOM      9  N   LYS A   2       0.030 -32.583 -48.597  1.00 38.16           N  
ATOM     10  CA  LYS A   2      -0.609 -32.226 -47.337  1.00 38.16           C  
ATOM     11  C   LYS A   2       0.124 -31.082 -46.644  1.00 38.16           C  
ATOM     12  CB  LYS A   2      -0.694 -33.423 -46.405  1.00 38.16           C  
ATOM     13  O   LYS A   2       1.283 -31.234 -46.283  1.00 38.16           O  
ATOM     14  CG  LYS A   2      -1.666 -34.506 -46.876  1.00 38.16           C  
ATOM     15  CD  LYS A   2      -1.734 -35.663 -45.888  1.00 38.16           C  
ATOM     16  CE  LYS A   2      -2.785 -36.696 -46.304  1.00 38.16           C  
ATOM     17  NZ  LYS A   2      -2.887 -37.802 -45.306  1.00 38.16           N  
ATOM     18  N   ALA A   3      -0.245 -29.840 -46.830  1.00 46.31           N  
ATOM     19  CA  ALA A   3       0.143 -28.977 -45.715  1.00 46.31           C  
ATOM     20  C   ALA A   3      -1.002 -28.008 -45.369  1.00 46.31           C  
ATOM     21  CB  ALA A   3       1.425 -28.203 -46.035  1.00 46.31           C  
ATOM     22  O   ALA A   3      -1.375 -27.185 -46.196  1.00 46.31           O  
ATOM     23  N   LEU A   4      -2.024 -28.408 -44.653  1.00 46.53           N  
ATOM     24  CA  LEU A   4      -2.650 -28.125 -43.367  1.00 46.53           C  
ATOM     25  C   LEU A   4      -1.875 -27.036 -42.641  1.00 46.53           C  
ATOM     26  CB  LEU A   4      -2.681 -29.387 -42.505  1.00 46.53           C  
ATOM     27  O   LEU A   4      -0.642 -27.092 -42.508  1.00 46.53           O  
ATOM     28  CG  LEU A   4      -3.820 -30.367 -42.809  1.00 46.53           C  
ATOM     29  CD1 LEU A   4      -3.446 -31.773 -42.346  1.00 46.53           C  
ATOM     30  CD2 LEU A   4      -5.127 -29.914 -42.156  1.00 46.53           C  
ATOM     31  N   ILE A   5      -2.416 -25.781 -42.407  1.00 50.12           N  
ATOM     32  CA  ILE A   5      -2.749 -25.202 -41.107  1.00 50.12           C  
ATOM     33  C   ILE A   5      -2.219 -23.793 -41.023  1.00 50.12           C  
ATOM     34  CB  ILE A   5      -2.191 -26.071 -39.964  1.00 50.12           C  
ATOM     35  O   ILE A   5      -1.016 -23.571 -41.153  1.00 50.12           O  
ATOM     36  CG1 ILE A   5      -2.691 -27.515 -40.062  1.00 50.12           C  
ATOM     37  CG2 ILE A   5      -2.554 -25.468 -38.596  1.00 50.12           C  
ATOM     38  CD1 ILE A   5      -2.147 -28.453 -39.014  1.00 50.12           C  
ATOM     39  N   VAL A   6      -3.043 -22.731 -41.210  1.00 54.66           N  
ATOM     40  CA  VAL A   6      -2.793 -21.760 -40.155  1.00 54.66           C  
ATOM     41  C   VAL A   6      -4.030 -20.906 -39.940  1.00 54.66           C  
ATOM     42  CB  VAL A   6      -1.566 -20.869 -40.480  1.00 54.66           C  
ATOM     43  O   VAL A   6      -4.389 -20.070 -40.790  1.00 54.66           O  
ATOM     44  CG1 VAL A   6      -1.304 -19.885 -39.348  1.00 54.66           C  
ATOM     45  CG2 VAL A   6      -0.328 -21.712 -40.751  1.00 54.66           C  
ATOM     46  N   LEU A   7      -5.150 -21.497 -39.696  1.00 48.97           N  
ATOM     47  CA  LEU A   7      -6.215 -20.906 -38.889  1.00 48.97           C  
ATOM     48  C   LEU A   7      -5.811 -20.852 -37.404  1.00 48.97           C  
ATOM     49  CB  LEU A   7      -7.496 -21.705 -39.043  1.00 48.97           C  
ATOM     50  O   LEU A   7      -5.511 -21.890 -36.820  1.00 48.97           O  
ATOM     51  CG  LEU A   7      -8.798 -20.919 -39.013  1.00 48.97           C  
ATOM     52  CD1 LEU A   7      -9.129 -20.382 -40.408  1.00 48.97           C  
ATOM     53  CD2 LEU A   7      -9.941 -21.788 -38.498  1.00 48.97           C  
ATOM     54  N   GLY A   8      -4.904 -19.933 -36.920  1.00 50.00           N  
ATOM     55  CA  GLY A   8      -4.918 -19.794 -35.475  1.00 50.00           C  
ATOM     56  C   GLY A   8      -4.110 -18.599 -34.987  1.00 50.00           C  
ATOM     57  O   GLY A   8      -2.896 -18.522 -35.221  1.00 50.00           O  
ATOM     58  N   LEU A   9      -4.701 -17.417 -34.953  1.00 55.25           N  
ATOM     59  CA  LEU A   9      -4.171 -16.695 -33.794  1.00 55.25           C  
ATOM     60  C   LEU A   9      -5.165 -15.649 -33.307  1.00 55.25           C  
ATOM     61  CB  LEU A   9      -2.828 -16.027 -34.144  1.00 55.25           C  
ATOM     62  O   LEU A   9      -5.342 -14.611 -33.948  1.00 55.25           O  
ATOM     63  CG  LEU A   9      -1.817 -15.928 -33.010  1.00 55.25           C  
ATOM     64  CD1 LEU A   9      -1.064 -17.246 -32.851  1.00 55.25           C  
ATOM     65  CD2 LEU A   9      -0.837 -14.796 -33.276  1.00 55.25           C  
ATOM     66  N   VAL A  10      -6.409 -15.977 -33.123  1.00 55.91           N  
ATOM     67  CA  VAL A  10      -7.300 -15.162 -32.306  1.00 55.91           C  
ATOM     68  C   VAL A  10      -6.681 -14.929 -30.929  1.00 55.91           C  
ATOM     69  CB  VAL A  10      -8.697 -15.827 -32.168  1.00 55.91           C  
ATOM     70  O   VAL A  10      -6.422 -15.888 -30.197  1.00 55.91           O  
ATOM     71  CG1 VAL A  10      -9.584 -14.992 -31.244  1.00 55.91           C  
ATOM     72  CG2 VAL A  10      -9.337 -16.000 -33.532  1.00 55.91           C  
ATOM     73  N   LEU A  11      -5.512 -14.335 -30.714  1.00 55.56           N  
ATOM     74  CA  LEU A  11      -4.831 -13.616 -29.641  1.00 55.56           C  
ATOM     75  C   LEU A  11      -5.836 -13.082 -28.624  1.00 55.56           C  
ATOM     76  CB  LEU A  11      -4.006 -12.467 -30.212  1.00 55.56           C  
ATOM     77  O   LEU A  11      -6.702 -12.268 -28.972  1.00 55.56           O  
ATOM     78  CG  LEU A  11      -2.504 -12.718 -30.355  1.00 55.56           C  
ATOM     79  CD1 LEU A  11      -2.083 -12.600 -31.812  1.00 55.56           C  
ATOM     80  CD2 LEU A  11      -1.717 -11.742 -29.484  1.00 55.56           C  
ATOM     81  N   LEU A  12      -6.606 -13.837 -27.909  1.00 53.47           N  
ATOM     82  CA  LEU A  12      -7.272 -13.530 -26.642  1.00 53.47           C  
ATOM     83  C   LEU A  12      -6.423 -12.595 -25.790  1.00 53.47           C  
ATOM     84  CB  LEU A  12      -7.572 -14.817 -25.871  1.00 53.47           C  
ATOM     85  O   LEU A  12      -5.349 -12.978 -25.335  1.00 53.47           O  
ATOM     86  CG  LEU A  12      -8.827 -15.586 -26.287  1.00 53.47           C  
ATOM     87  CD1 LEU A  12      -8.621 -17.083 -26.106  1.00 53.47           C  
ATOM     88  CD2 LEU A  12     -10.038 -15.105 -25.484  1.00 53.47           C  
ATOM     89  N   SER A  13      -6.052 -11.427 -26.184  1.00 54.12           N  
ATOM     90  CA  SER A  13      -5.475 -10.429 -25.295  1.00 54.12           C  
ATOM     91  C   SER A  13      -6.274 -10.314 -24.003  1.00 54.12           C  
ATOM     92  CB  SER A  13      -5.405  -9.066 -25.985  1.00 54.12           C  
ATOM     93  O   SER A  13      -7.449  -9.960 -24.018  1.00 54.12           O  
ATOM     94  OG  SER A  13      -6.013  -9.120 -27.255  1.00 54.12           O  
ATOM     95  N   VAL A  14      -6.395 -11.302 -23.194  1.00 58.22           N  
ATOM     96  CA  VAL A  14      -6.888 -11.093 -21.839  1.00 58.22           C  
ATOM     97  C   VAL A  14      -6.397  -9.743 -21.316  1.00 58.22           C  
ATOM     98  CB  VAL A  14      -6.428 -12.226 -20.886  1.00 58.22           C  
ATOM     99  O   VAL A  14      -5.189  -9.471 -21.287  1.00 58.22           O  
ATOM    100  CG1 VAL A  14      -7.065 -12.055 -19.505  1.00 58.22           C  
ATOM    101  CG2 VAL A  14      -6.780 -13.588 -21.476  1.00 58.22           C  
ATOM    102  N   THR A  15      -6.782  -8.661 -21.883  1.00 55.91           N  
ATOM    103  CA  THR A  15      -6.458  -7.402 -21.208  1.00 55.91           C  
ATOM    104  C   THR A  15      -6.621  -7.543 -19.698  1.00 55.91           C  
ATOM    105  CB  THR A  15      -7.362  -6.261 -21.719  1.00 55.91           C  
ATOM    106  O   THR A  15      -7.617  -8.087 -19.223  1.00 55.91           O  
ATOM    107  CG2 THR A  15      -7.126  -5.999 -23.201  1.00 55.91           C  
ATOM    108  OG1 THR A  15      -8.732  -6.609 -21.512  1.00 55.91           O  
ATOM    109  N   VAL A  16      -5.618  -8.097 -19.003  1.00 59.00           N  
ATOM    110  CA  VAL A  16      -5.619  -8.059 -17.542  1.00 59.00           C  
ATOM    111  C   VAL A  16      -6.021  -6.668 -17.068  1.00 59.00           C  
ATOM    112  CB  VAL A  16      -4.245  -8.455 -16.961  1.00 59.00           C  
ATOM    113  O   VAL A  16      -5.342  -5.684 -17.373  1.00 59.00           O  
ATOM    114  CG1 VAL A  16      -4.148  -8.053 -15.486  1.00 59.00           C  
ATOM    115  CG2 VAL A  16      -4.010  -9.953 -17.127  1.00 59.00           C  
ATOM    116  N   GLN A  17      -7.216  -6.170 -17.141  1.00 68.00           N  
ATOM    117  CA  GLN A  17      -7.715  -4.901 -16.620  1.00 68.00           C  
ATOM    118  C   GLN A  17      -7.512  -4.797 -15.119  1.00 68.00           C  
ATOM    119  CB  GLN A  17      -9.199  -4.737 -16.958  1.00 68.00           C  
ATOM    120  O   GLN A  17      -7.615  -5.793 -14.398  1.00 68.00           O  
ATOM    121  CG  GLN A  17      -9.459  -4.284 -18.385  1.00 68.00           C  
ATOM    122  CD  GLN A  17     -10.925  -4.374 -18.775  1.00 68.00           C  
ATOM    123  NE2 GLN A  17     -11.319  -3.598 -19.774  1.00 68.00           N  
ATOM    124  OE1 GLN A  17     -11.695  -5.136 -18.179  1.00 68.00           O  
ATOM    125  N   GLY A  18      -6.530  -3.974 -14.602  1.00 72.75           N  
ATOM    126  CA  GLY A  18      -6.357  -3.625 -13.202  1.00 72.75           C  
ATOM    127  C   GLY A  18      -7.669  -3.324 -12.498  1.00 72.75           C  
ATOM    128  O   GLY A  18      -8.643  -2.921 -13.130  1.00 72.75           O  
ATOM    129  N   LYS A  19      -7.817  -3.786 -11.182  1.00 92.81           N  
ATOM    130  CA  LYS A  19      -8.961  -3.585 -10.298  1.00 92.81           C  
ATOM    131  C   LYS A  19      -8.866  -2.243  -9.572  1.00 92.81           C  
ATOM    132  CB  LYS A  19      -9.063  -4.723  -9.282  1.00 92.81           C  
ATOM    133  O   LYS A  19      -7.817  -1.902  -9.021  1.00 92.81           O  
ATOM    134  CG  LYS A  19     -10.206  -4.567  -8.290  1.00 92.81           C  
ATOM    135  CD  LYS A  19     -10.358  -5.804  -7.413  1.00 92.81           C  
ATOM    136  CE  LYS A  19     -11.487  -5.640  -6.405  1.00 92.81           C  
ATOM    137  NZ  LYS A  19     -12.454  -6.777  -6.464  1.00 92.81           N  
ATOM    138  N   VAL A  20      -9.902  -1.448  -9.791  1.00 97.88           N  
ATOM    139  CA  VAL A  20     -10.080  -0.288  -8.921  1.00 97.88           C  
ATOM    140  C   VAL A  20     -11.169  -0.578  -7.890  1.00 97.88           C  
ATOM    141  CB  VAL A  20     -10.433   0.977  -9.729  1.00 97.88           C  
ATOM    142  O   VAL A  20     -12.340  -0.748  -8.245  1.00 97.88           O  
ATOM    143  CG1 VAL A  20     -10.604   2.182  -8.803  1.00 97.88           C  
ATOM    144  CG2 VAL A  20      -9.364   1.258 -10.781  1.00 97.88           C  
ATOM    145  N   PHE A  21     -10.791  -0.657  -6.585  1.00 98.38           N  
ATOM    146  CA  PHE A  21     -11.726  -0.997  -5.521  1.00 98.38           C  
ATOM    147  C   PHE A  21     -12.730   0.133  -5.300  1.00 98.38           C  
ATOM    148  CB  PHE A  21     -10.980  -1.296  -4.219  1.00 98.38           C  
ATOM    149  O   PHE A  21     -12.375   1.308  -5.389  1.00 98.38           O  
ATOM    150  CG  PHE A  21     -10.446  -2.701  -4.133  1.00 98.38           C  
ATOM    151  CD1 PHE A  21     -11.223  -3.722  -3.595  1.00 98.38           C  
ATOM    152  CD2 PHE A  21      -9.171  -3.001  -4.592  1.00 98.38           C  
ATOM    153  CE1 PHE A  21     -10.734  -5.024  -3.517  1.00 98.38           C  
ATOM    154  CE2 PHE A  21      -8.672  -4.298  -4.515  1.00 98.38           C  
ATOM    155  CZ  PHE A  21      -9.455  -5.308  -3.977  1.00 98.38           C  
ATOM    156  N   GLU A  22     -13.967  -0.270  -5.181  1.00 98.31           N  
ATOM    157  CA  GLU A  22     -14.875   0.671  -4.535  1.00 98.31           C  
ATOM    158  C   GLU A  22     -14.494   0.888  -3.077  1.00 98.31           C  
ATOM    159  CB  GLU A  22     -16.322   0.180  -4.631  1.00 98.31           C  
ATOM    160  O   GLU A  22     -13.942  -0.004  -2.427  1.00 98.31           O  
ATOM    161  CG  GLU A  22     -16.850   0.105  -6.057  1.00 98.31           C  
ATOM    162  CD  GLU A  22     -18.333  -0.243  -6.133  1.00 98.31           C  
ATOM    163  OE1 GLU A  22     -18.934  -0.104  -7.222  1.00 98.31           O  
ATOM    164  OE2 GLU A  22     -18.891  -0.662  -5.097  1.00 98.31           O  
ATOM    165  N   ARG A  23     -14.825   1.999  -2.540  1.00 98.38           N  
ATOM    166  CA  ARG A  23     -14.404   2.389  -1.194  1.00 98.38           C  
ATOM    167  C   ARG A  23     -14.792   1.330  -0.174  1.00 98.38           C  
ATOM    168  CB  ARG A  23     -15.029   3.740  -0.815  1.00 98.38           C  
ATOM    169  O   ARG A  23     -13.936   0.830   0.562  1.00 98.38           O  
ATOM    170  CG  ARG A  23     -14.560   4.269   0.527  1.00 98.38           C  
ATOM    171  CD  ARG A  23     -15.050   5.691   0.773  1.00 98.38           C  
ATOM    172  NE  ARG A  23     -16.511   5.760   0.814  1.00 98.38           N  
ATOM    173  NH1 ARG A  23     -16.684   5.131   3.035  1.00 98.38           N  
ATOM    174  NH2 ARG A  23     -18.569   5.578   1.815  1.00 98.38           N  
ATOM    175  CZ  ARG A  23     -17.249   5.487   1.886  1.00 98.38           C  
ATOM    176  N   CYS A  24     -16.087   0.985  -0.084  1.00 98.75           N  
ATOM    177  CA  CYS A  24     -16.538   0.079   0.967  1.00 98.75           C  
ATOM    178  C   CYS A  24     -16.065  -1.341   0.700  1.00 98.75           C  
ATOM    179  CB  CYS A  24     -18.062   0.108   1.083  1.00 98.75           C  
ATOM    180  O   CYS A  24     -15.812  -2.104   1.635  1.00 98.75           O  
ATOM    181  SG  CYS A  24     -18.707   1.630   1.805  1.00 98.75           S  
ATOM    182  N   GLU A  25     -15.897  -1.611  -0.531  1.00 98.62           N  
ATOM    183  CA  GLU A  25     -15.324  -2.912  -0.858  1.00 98.62           C  
ATOM    184  C   GLU A  25     -13.897  -3.039  -0.335  1.00 98.62           C  
ATOM    185  CB  GLU A  25     -15.354  -3.144  -2.375  1.00 98.62           C  
ATOM    186  O   GLU A  25     -13.549  -4.043   0.289  1.00 98.62           O  
ATOM    187  CG  GLU A  25     -14.771  -4.486  -2.800  1.00 98.62           C  
ATOM    188  CD  GLU A  25     -14.700  -4.653  -4.315  1.00 98.62           C  
ATOM    189  OE1 GLU A  25     -14.242  -5.718  -4.781  1.00 98.62           O  
ATOM    190  OE2 GLU A  25     -15.102  -3.709  -5.031  1.00 98.62           O  
ATOM    191  N   LEU A  26     -13.133  -2.080  -0.545  1.00 98.81           N  
ATOM    192  CA  LEU A  26     -11.756  -2.103  -0.074  1.00 98.81           C  
ATOM    193  C   LEU A  26     -11.706  -2.105   1.453  1.00 98.81           C  
ATOM    194  CB  LEU A  26     -10.980  -0.906  -0.619  1.00 98.81           C  
ATOM    195  O   LEU A  26     -10.924  -2.842   2.056  1.00 98.81           O  
ATOM    196  CG  LEU A  26      -9.518  -0.781  -0.178  1.00 98.81           C  
ATOM    197  CD1 LEU A  26      -8.748  -2.047  -0.543  1.00 98.81           C  
ATOM    198  CD2 LEU A  26      -8.870   0.446  -0.811  1.00 98.81           C  
ATOM    199  N   ALA A  27     -12.527  -1.297   2.079  1.00 98.88           N  
ATOM    200  CA  ALA A  27     -12.560  -1.247   3.538  1.00 98.88           C  
ATOM    201  C   ALA A  27     -12.817  -2.634   4.128  1.00 98.88           C  
ATOM    202  CB  ALA A  27     -13.626  -0.267   4.013  1.00 98.88           C  
ATOM    203  O   ALA A  27     -12.120  -3.057   5.051  1.00 98.88           O  
ATOM    204  N   ARG A  28     -13.717  -3.298   3.619  1.00 98.81           N  
ATOM    205  CA  ARG A  28     -14.053  -4.628   4.113  1.00 98.81           C  
ATOM    206  C   ARG A  28     -12.918  -5.610   3.856  1.00 98.81           C  
ATOM    207  CB  ARG A  28     -15.344  -5.135   3.448  1.00 98.81           C  
ATOM    208  O   ARG A  28     -12.592  -6.428   4.718  1.00 98.81           O  
ATOM    209  CG  ARG A  28     -16.592  -4.390   3.891  1.00 98.81           C  
ATOM    210  CD  ARG A  28     -17.845  -4.983   3.258  1.00 98.81           C  
ATOM    211  NE  ARG A  28     -18.987  -4.082   3.396  1.00 98.81           N  
ATOM    212  NH1 ARG A  28     -19.234  -3.720   1.132  1.00 98.81           N  
ATOM    213  NH2 ARG A  28     -20.653  -2.706   2.618  1.00 98.81           N  
ATOM    214  CZ  ARG A  28     -19.625  -3.507   2.376  1.00 98.81           C  
ATOM    215  N   THR A  29     -12.404  -5.462   2.697  1.00 98.75           N  
ATOM    216  CA  THR A  29     -11.290  -6.338   2.357  1.00 98.75           C  
ATOM    217  C   THR A  29     -10.119  -6.119   3.311  1.00 98.75           C  
ATOM    218  CB  THR A  29     -10.825  -6.118   0.909  1.00 98.75           C  
ATOM    219  O   THR A  29      -9.563  -7.078   3.854  1.00 98.75           O  
ATOM    220  CG2 THR A  29      -9.613  -6.980   0.578  1.00 98.75           C  
ATOM    221  OG1 THR A  29     -11.894  -6.459   0.017  1.00 98.75           O  
ATOM    222  N   LEU A  30      -9.725  -4.883   3.505  1.00 98.88           N  
ATOM    223  CA  LEU A  30      -8.611  -4.576   4.394  1.00 98.88           C  
ATOM    224  C   LEU A  30      -8.910  -5.035   5.819  1.00 98.88           C  
ATOM    225  CB  LEU A  30      -8.313  -3.073   4.381  1.00 98.88           C  
ATOM    226  O   LEU A  30      -8.025  -5.543   6.514  1.00 98.88           O  
ATOM    227  CG  LEU A  30      -7.718  -2.512   3.090  1.00 98.88           C  
ATOM    228  CD1 LEU A  30      -7.372  -1.037   3.263  1.00 98.88           C  
ATOM    229  CD2 LEU A  30      -6.488  -3.313   2.674  1.00 98.88           C  
ATOM    230  N   LYS A  31     -10.122  -4.785   6.257  1.00 98.69           N  
ATOM    231  CA  LYS A  31     -10.503  -5.279   7.577  1.00 98.69           C  
ATOM    232  C   LYS A  31     -10.347  -6.792   7.660  1.00 98.69           C  
ATOM    233  CB  LYS A  31     -11.946  -4.879   7.903  1.00 98.69           C  
ATOM    234  O   LYS A  31      -9.772  -7.310   8.624  1.00 98.69           O  
ATOM    235  CG  LYS A  31     -12.388  -5.256   9.310  1.00 98.69           C  
ATOM    236  CD  LYS A  31     -13.743  -4.645   9.656  1.00 98.69           C  
ATOM    237  CE  LYS A  31     -14.151  -4.957  11.081  1.00 98.69           C  
ATOM    238  NZ  LYS A  31     -15.332  -4.150  11.512  1.00 98.69           N  
ATOM    239  N   ARG A  32     -10.865  -7.464   6.655  1.00 98.75           N  
ATOM    240  CA  ARG A  32     -10.781  -8.921   6.613  1.00 98.75           C  
ATOM    241  C   ARG A  32      -9.324  -9.381   6.632  1.00 98.75           C  
ATOM    242  CB  ARG A  32     -11.486  -9.466   5.373  1.00 98.75           C  
ATOM    243  O   ARG A  32      -9.004 -10.407   7.237  1.00 98.75           O  
ATOM    244  CG  ARG A  32     -11.490 -10.984   5.278  1.00 98.75           C  
ATOM    245  CD  ARG A  32     -12.198 -11.472   4.021  1.00 98.75           C  
ATOM    246  NE  ARG A  32     -11.558 -10.968   2.817  1.00 98.75           N  
ATOM    247  NH1 ARG A  32     -13.029 -11.994   1.360  1.00 98.75           N  
ATOM    248  NH2 ARG A  32     -11.314 -10.717   0.541  1.00 98.75           N  
ATOM    249  CZ  ARG A  32     -11.971 -11.228   1.573  1.00 98.75           C  
ATOM    250  N   LEU A  33      -8.509  -8.649   6.057  1.00 98.75           N  
ATOM    251  CA  LEU A  33      -7.107  -9.037   5.943  1.00 98.75           C  
ATOM    252  C   LEU A  33      -6.312  -8.570   7.159  1.00 98.75           C  
ATOM    253  CB  LEU A  33      -6.493  -8.458   4.665  1.00 98.75           C  
ATOM    254  O   LEU A  33      -5.085  -8.677   7.183  1.00 98.75           O  
ATOM    255  CG  LEU A  33      -6.936  -9.092   3.347  1.00 98.75           C  
ATOM    256  CD1 LEU A  33      -6.428  -8.276   2.161  1.00 98.75           C  
ATOM    257  CD2 LEU A  33      -6.452 -10.537   3.260  1.00 98.75           C  
ATOM    258  N   GLY A  34      -6.981  -7.950   8.117  1.00 98.56           N  
ATOM    259  CA  GLY A  34      -6.379  -7.717   9.421  1.00 98.56           C  
ATOM    260  C   GLY A  34      -5.703  -6.363   9.531  1.00 98.56           C  
ATOM    261  O   GLY A  34      -4.793  -6.179  10.342  1.00 98.56           O  
ATOM    262  N   MET A  35      -6.124  -5.469   8.731  1.00 98.50           N  
ATOM    263  CA  MET A  35      -5.449  -4.169   8.723  1.00 98.50           C  
ATOM    264  C   MET A  35      -6.044  -3.249   9.789  1.00 98.50           C  
ATOM    265  CB  MET A  35      -5.554  -3.514   7.346  1.00 98.50           C  
ATOM    266  O   MET A  35      -5.357  -2.365  10.302  1.00 98.50           O  
ATOM    267  CG  MET A  35      -4.675  -4.163   6.293  1.00 98.50           C  
ATOM    268  SD  MET A  35      -2.887  -3.864   6.587  1.00 98.50           S  
ATOM    269  CE  MET A  35      -2.751  -2.147   6.018  1.00 98.50           C  
ATOM    270  N   ASP A  36      -7.267  -3.470  10.158  1.00 98.56           N  
ATOM    271  CA  ASP A  36      -7.895  -2.601  11.150  1.00 98.56           C  
ATOM    272  C   ASP A  36      -7.246  -2.777  12.521  1.00 98.56           C  
ATOM    273  CB  ASP A  36      -9.394  -2.884  11.235  1.00 98.56           C  
ATOM    274  O   ASP A  36      -7.367  -3.836  13.140  1.00 98.56           O  
ATOM    275  CG  ASP A  36     -10.138  -1.882  12.102  1.00 98.56           C  
ATOM    276  OD1 ASP A  36      -9.560  -0.826  12.445  1.00 98.56           O  
ATOM    277  OD2 ASP A  36     -11.308  -2.150  12.443  1.00 98.56           O  
ATOM    278  N   GLY A  37      -6.499  -1.775  12.936  1.00 98.38           N  
ATOM    279  CA  GLY A  37      -5.867  -1.765  14.245  1.00 98.38           C  
ATOM    280  C   GLY A  37      -4.448  -2.303  14.224  1.00 98.38           C  
ATOM    281  O   GLY A  37      -3.763  -2.298  15.251  1.00 98.38           O  
ATOM    282  N   TYR A  38      -3.977  -2.795  13.149  1.00 98.50           N  
ATOM    283  CA  TYR A  38      -2.607  -3.292  13.072  1.00 98.50           C  
ATOM    284  C   TYR A  38      -1.604  -2.188  13.397  1.00 98.50           C  
ATOM    285  CB  TYR A  38      -2.320  -3.867  11.683  1.00 98.50           C  
ATOM    286  O   TYR A  38      -1.545  -1.175  12.701  1.00 98.50           O  
ATOM    287  CG  TYR A  38      -0.951  -4.492  11.557  1.00 98.50           C  
ATOM    288  CD1 TYR A  38       0.086  -3.822  10.915  1.00 98.50           C  
ATOM    289  CD2 TYR A  38      -0.694  -5.755  12.077  1.00 98.50           C  
ATOM    290  CE1 TYR A  38       1.347  -4.395  10.794  1.00 98.50           C  
ATOM    291  CE2 TYR A  38       0.566  -6.337  11.961  1.00 98.50           C  
ATOM    292  OH  TYR A  38       2.824  -6.223  11.204  1.00 98.50           O  
ATOM    293  CZ  TYR A  38       1.577  -5.652  11.323  1.00 98.50           C  
ATOM    294  N   ARG A  39      -0.896  -2.369  14.542  1.00 97.50           N  
ATOM    295  CA  ARG A  39       0.094  -1.447  15.089  1.00 97.50           C  
ATOM    296  C   ARG A  39      -0.533  -0.092  15.395  1.00 97.50           C  
ATOM    297  CB  ARG A  39       1.256  -1.269  14.103  1.00 97.50           C  
ATOM    298  O   ARG A  39       0.086   0.951  15.183  1.00 97.50           O  
ATOM    299  CG  ARG A  39       2.018  -2.555  13.822  1.00 97.50           C  
ATOM    300  CD  ARG A  39       3.036  -2.863  14.913  1.00 97.50           C  
ATOM    301  NE  ARG A  39       4.151  -1.920  14.886  1.00 97.50           N  
ATOM    302  NH1 ARG A  39       5.076  -2.650  16.875  1.00 97.50           N  
ATOM    303  NH2 ARG A  39       6.065  -0.948  15.709  1.00 97.50           N  
ATOM    304  CZ  ARG A  39       5.093  -1.843  15.825  1.00 97.50           C  
ATOM    305  N   GLY A  40      -1.807  -0.150  15.719  1.00 97.81           N  
ATOM    306  CA  GLY A  40      -2.480   1.052  16.193  1.00 97.81           C  
ATOM    307  C   GLY A  40      -2.993   1.927  15.062  1.00 97.81           C  
ATOM    308  O   GLY A  40      -3.464   3.042  15.296  1.00 97.81           O  
ATOM    309  N   ILE A  41      -2.855   1.468  13.840  1.00 98.62           N  
ATOM    310  CA  ILE A  41      -3.332   2.222  12.688  1.00 98.62           C  
ATOM    311  C   ILE A  41      -4.766   1.816  12.361  1.00 98.62           C  
ATOM    312  CB  ILE A  41      -2.424   1.998  11.459  1.00 98.62           C  
ATOM    313  O   ILE A  41      -5.059   0.633  12.159  1.00 98.62           O  
ATOM    314  CG1 ILE A  41      -0.980   2.396  11.778  1.00 98.62           C  
ATOM    315  CG2 ILE A  41      -2.947   2.785  10.247  1.00 98.62           C  
ATOM    316  CD1 ILE A  41       0.052   1.814  10.820  1.00 98.62           C  
ATOM    317  N   SER A  42      -5.630   2.762  12.357  1.00 98.69           N  
ATOM    318  CA  SER A  42      -7.046   2.488  12.144  1.00 98.69           C  
ATOM    319  C   SER A  42      -7.326   2.124  10.690  1.00 98.69           C  
ATOM    320  CB  SER A  42      -7.895   3.693  12.552  1.00 98.69           C  
ATOM    321  O   SER A  42      -6.555   2.481   9.799  1.00 98.69           O  
ATOM    322  OG  SER A  42      -7.707   4.765  11.649  1.00 98.69           O  
ATOM    323  N   LEU A  43      -8.418   1.436  10.495  1.00 98.88           N  
ATOM    324  CA  LEU A  43      -8.857   1.111   9.141  1.00 98.88           C  
ATOM    325  C   LEU A  43      -8.998   2.376   8.298  1.00 98.88           C  
ATOM    326  CB  LEU A  43     -10.190   0.355   9.179  1.00 98.88           C  
ATOM    327  O   LEU A  43      -8.597   2.394   7.133  1.00 98.88           O  
ATOM    328  CG  LEU A  43     -10.742  -0.106   7.827  1.00 98.88           C  
ATOM    329  CD1 LEU A  43      -9.742  -1.022   7.132  1.00 98.88           C  
ATOM    330  CD2 LEU A  43     -12.079  -0.811   8.010  1.00 98.88           C  
ATOM    331  N   ALA A  44      -9.556   3.423   8.852  1.00 98.81           N  
ATOM    332  CA  ALA A  44      -9.743   4.687   8.146  1.00 98.81           C  
ATOM    333  C   ALA A  44      -8.407   5.250   7.671  1.00 98.81           C  
ATOM    334  CB  ALA A  44     -10.456   5.697   9.039  1.00 98.81           C  
ATOM    335  O   ALA A  44      -8.306   5.781   6.564  1.00 98.81           O  
ATOM    336  N   ASN A  45      -7.398   5.100   8.439  1.00 98.81           N  
ATOM    337  CA  ASN A  45      -6.073   5.555   8.029  1.00 98.81           C  
ATOM    338  C   ASN A  45      -5.537   4.737   6.854  1.00 98.81           C  
ATOM    339  CB  ASN A  45      -5.099   5.494   9.207  1.00 98.81           C  
ATOM    340  O   ASN A  45      -4.983   5.299   5.910  1.00 98.81           O  
ATOM    341  CG  ASN A  45      -5.038   6.792   9.987  1.00 98.81           C  
ATOM    342  ND2 ASN A  45      -5.589   6.787  11.192  1.00 98.81           N  
ATOM    343  OD1 ASN A  45      -4.502   7.793   9.503  1.00 98.81           O  
ATOM    344  N   TRP A  46      -5.740   3.452   6.907  1.00 98.81           N  
ATOM    345  CA  TRP A  46      -5.314   2.624   5.782  1.00 98.81           C  
ATOM    346  C   TRP A  46      -6.070   2.997   4.513  1.00 98.81           C  
ATOM    347  CB  TRP A  46      -5.526   1.139   6.099  1.00 98.81           C  
ATOM    348  O   TRP A  46      -5.481   3.068   3.430  1.00 98.81           O  
ATOM    349  CG  TRP A  46      -4.538   0.577   7.076  1.00 98.81           C  
ATOM    350  CD1 TRP A  46      -4.807   0.065   8.314  1.00 98.81           C  
ATOM    351  CD2 TRP A  46      -3.123   0.475   6.898  1.00 98.81           C  
ATOM    352  CE2 TRP A  46      -2.596  -0.111   8.071  1.00 98.81           C  
ATOM    353  CE3 TRP A  46      -2.250   0.820   5.861  1.00 98.81           C  
ATOM    354  NE1 TRP A  46      -3.644  -0.352   8.919  1.00 98.81           N  
ATOM    355  CH2 TRP A  46      -0.399  -0.012   7.200  1.00 98.81           C  
ATOM    356  CZ2 TRP A  46      -1.231  -0.357   8.231  1.00 98.81           C  
ATOM    357  CZ3 TRP A  46      -0.891   0.573   6.021  1.00 98.81           C  
ATOM    358  N   MET A  47      -7.380   3.293   4.690  1.00 98.88           N  
ATOM    359  CA  MET A  47      -8.197   3.690   3.546  1.00 98.88           C  
ATOM    360  C   MET A  47      -7.745   5.040   2.997  1.00 98.88           C  
ATOM    361  CB  MET A  47      -9.675   3.749   3.934  1.00 98.88           C  
ATOM    362  O   MET A  47      -7.659   5.225   1.783  1.00 98.88           O  
ATOM    363  CG  MET A  47     -10.299   2.386   4.180  1.00 98.88           C  
ATOM    364  SD  MET A  47     -10.298   1.326   2.681  1.00 98.88           S  
ATOM    365  CE  MET A  47     -11.459   2.251   1.639  1.00 98.88           C  
ATOM    366  N   CYS A  48      -7.504   6.009   3.831  1.00 98.88           N  
ATOM    367  CA  CYS A  48      -6.989   7.309   3.427  1.00 98.88           C  
ATOM    368  C   CYS A  48      -5.672   7.170   2.672  1.00 98.88           C  
ATOM    369  CB  CYS A  48      -6.795   8.210   4.644  1.00 98.88           C  
ATOM    370  O   CYS A  48      -5.498   7.745   1.599  1.00 98.88           O  
ATOM    371  SG  CYS A  48      -6.148   9.849   4.242  1.00 98.88           S  
ATOM    372  N   LEU A  49      -4.803   6.345   3.246  1.00 98.81           N  
ATOM    373  CA  LEU A  49      -3.516   6.098   2.599  1.00 98.81           C  
ATOM    374  C   LEU A  49      -3.713   5.563   1.185  1.00 98.81           C  
ATOM    375  CB  LEU A  49      -2.682   5.110   3.420  1.00 98.81           C  
ATOM    376  O   LEU A  49      -3.144   6.096   0.230  1.00 98.81           O  
ATOM    377  CG  LEU A  49      -1.301   4.763   2.863  1.00 98.81           C  
ATOM    378  CD1 LEU A  49      -0.387   4.273   3.981  1.00 98.81           C  
ATOM    379  CD2 LEU A  49      -1.416   3.715   1.761  1.00 98.81           C  
ATOM    380  N   ALA A  50      -4.496   4.496   1.019  1.00 98.81           N  
ATOM    381  CA  ALA A  50      -4.715   3.876  -0.283  1.00 98.81           C  
ATOM    382  C   ALA A  50      -5.359   4.858  -1.259  1.00 98.81           C  
ATOM    383  CB  ALA A  50      -5.583   2.629  -0.140  1.00 98.81           C  
ATOM    384  O   ALA A  50      -4.991   4.898  -2.437  1.00 98.81           O  
ATOM    385  N   LYS A  51      -6.292   5.693  -0.809  1.00 98.81           N  
ATOM    386  CA  LYS A  51      -6.967   6.676  -1.654  1.00 98.81           C  
ATOM    387  C   LYS A  51      -5.967   7.656  -2.257  1.00 98.81           C  
ATOM    388  CB  LYS A  51      -8.033   7.431  -0.857  1.00 98.81           C  
ATOM    389  O   LYS A  51      -5.975   7.899  -3.466  1.00 98.81           O  
ATOM    390  CG  LYS A  51      -8.671   8.587  -1.614  1.00 98.81           C  
ATOM    391  CD  LYS A  51      -9.485   8.096  -2.801  1.00 98.81           C  
ATOM    392  CE  LYS A  51     -10.190   9.243  -3.513  1.00 98.81           C  
ATOM    393  NZ  LYS A  51     -11.036   8.759  -4.645  1.00 98.81           N  
ATOM    394  N   TRP A  52      -5.051   8.024  -1.474  1.00 98.69           N  
ATOM    395  CA  TRP A  52      -4.200   9.122  -1.925  1.00 98.69           C  
ATOM    396  C   TRP A  52      -2.924   8.588  -2.566  1.00 98.69           C  
ATOM    397  CB  TRP A  52      -3.850  10.045  -0.756  1.00 98.69           C  
ATOM    398  O   TRP A  52      -2.245   9.312  -3.302  1.00 98.69           O  
ATOM    399  CG  TRP A  52      -4.985  10.915  -0.308  1.00 98.69           C  
ATOM    400  CD1 TRP A  52      -5.742  10.772   0.822  1.00 98.69           C  
ATOM    401  CD2 TRP A  52      -5.499  12.073  -0.986  1.00 98.69           C  
ATOM    402  CE2 TRP A  52      -6.564  12.573  -0.209  1.00 98.69           C  
ATOM    403  CE3 TRP A  52      -5.157  12.728  -2.176  1.00 98.69           C  
ATOM    404  NE1 TRP A  52      -6.693  11.765   0.888  1.00 98.69           N  
ATOM    405  CH2 TRP A  52      -6.939  14.329  -1.753  1.00 98.69           C  
ATOM    406  CZ2 TRP A  52      -7.294  13.707  -0.584  1.00 98.69           C  
ATOM    407  CZ3 TRP A  52      -5.883  13.855  -2.549  1.00 98.69           C  
ATOM    408  N   GLU A  53      -2.740   7.355  -2.416  1.00 98.50           N  
ATOM    409  CA  GLU A  53      -1.586   6.745  -3.071  1.00 98.50           C  
ATOM    410  C   GLU A  53      -1.942   6.254  -4.470  1.00 98.50           C  
ATOM    411  CB  GLU A  53      -1.042   5.584  -2.230  1.00 98.50           C  
ATOM    412  O   GLU A  53      -1.170   6.440  -5.415  1.00 98.50           O  
ATOM    413  CG  GLU A  53      -0.309   6.030  -0.973  1.00 98.50           C  
ATOM    414  CD  GLU A  53       1.029   6.688  -1.261  1.00 98.50           C  
ATOM    415  OE1 GLU A  53       1.676   7.196  -0.315  1.00 98.50           O  
ATOM    416  OE2 GLU A  53       1.439   6.702  -2.445  1.00 98.50           O  
ATOM    417  N   SER A  54      -3.146   5.807  -4.617  1.00 98.44           N  
ATOM    418  CA  SER A  54      -3.368   5.082  -5.865  1.00 98.44           C  
ATOM    419  C   SER A  54      -4.801   5.257  -6.356  1.00 98.44           C  
ATOM    420  CB  SER A  54      -3.057   3.597  -5.689  1.00 98.44           C  
ATOM    421  O   SER A  54      -5.161   4.755  -7.426  1.00 98.44           O  
ATOM    422  OG  SER A  54      -4.025   2.976  -4.861  1.00 98.44           O  
ATOM    423  N   GLY A  55      -5.578   5.975  -5.546  1.00 98.44           N  
ATOM    424  CA  GLY A  55      -6.988   6.013  -5.899  1.00 98.44           C  
ATOM    425  C   GLY A  55      -7.649   4.651  -5.859  1.00 98.44           C  
ATOM    426  O   GLY A  55      -8.529   4.360  -6.669  1.00 98.44           O  
ATOM    427  N   TYR A  56      -7.134   3.756  -5.077  1.00 98.69           N  
ATOM    428  CA  TYR A  56      -7.636   2.411  -4.830  1.00 98.69           C  
ATOM    429  C   TYR A  56      -7.350   1.498  -6.017  1.00 98.69           C  
ATOM    430  CB  TYR A  56      -9.142   2.445  -4.548  1.00 98.69           C  
ATOM    431  O   TYR A  56      -8.020   0.479  -6.200  1.00 98.69           O  
ATOM    432  CG  TYR A  56      -9.520   3.294  -3.362  1.00 98.69           C  
ATOM    433  CD1 TYR A  56      -8.639   3.474  -2.300  1.00 98.69           C  
ATOM    434  CD2 TYR A  56     -10.764   3.923  -3.303  1.00 98.69           C  
ATOM    435  CE1 TYR A  56      -8.983   4.254  -1.205  1.00 98.69           C  
ATOM    436  CE2 TYR A  56     -11.117   4.710  -2.209  1.00 98.69           C  
ATOM    437  OH  TYR A  56     -10.571   5.645  -0.083  1.00 98.69           O  
ATOM    438  CZ  TYR A  56     -10.223   4.871  -1.166  1.00 98.69           C  
ATOM    439  N   ASN A  57      -6.485   1.880  -6.872  1.00 98.44           N  
ATOM    440  CA  ASN A  57      -6.142   1.149  -8.089  1.00 98.44           C  
ATOM    441  C   ASN A  57      -4.998   0.169  -7.847  1.00 98.44           C  
ATOM    442  CB  ASN A  57      -5.779   2.120  -9.217  1.00 98.44           C  
ATOM    443  O   ASN A  57      -3.885   0.576  -7.510  1.00 98.44           O  
ATOM    444  CG  ASN A  57      -5.537   1.416 -10.536  1.00 98.44           C  
ATOM    445  ND2 ASN A  57      -5.456   2.192 -11.612  1.00 98.44           N  
ATOM    446  OD1 ASN A  57      -5.421   0.190 -10.591  1.00 98.44           O  
ATOM    447  N   THR A  58      -5.236  -1.158  -8.102  1.00 98.31           N  
ATOM    448  CA  THR A  58      -4.263  -2.200  -7.792  1.00 98.31           C  
ATOM    449  C   THR A  58      -3.136  -2.212  -8.819  1.00 98.31           C  
ATOM    450  CB  THR A  58      -4.930  -3.588  -7.742  1.00 98.31           C  
ATOM    451  O   THR A  58      -2.128  -2.894  -8.632  1.00 98.31           O  
ATOM    452  CG2 THR A  58      -5.949  -3.667  -6.609  1.00 98.31           C  
ATOM    453  OG1 THR A  58      -5.597  -3.840  -8.988  1.00 98.31           O  
ATOM    454  N   ARG A  59      -3.203  -1.439  -9.823  1.00 97.44           N  
ATOM    455  CA  ARG A  59      -2.182  -1.491 -10.863  1.00 97.44           C  
ATOM    456  C   ARG A  59      -1.467  -0.155 -10.995  1.00 97.44           C  
ATOM    457  CB  ARG A  59      -2.807  -1.890 -12.206  1.00 97.44           C  
ATOM    458  O   ARG A  59      -0.757   0.080 -11.972  1.00 97.44           O  
ATOM    459  CG  ARG A  59      -3.329  -3.314 -12.242  1.00 97.44           C  
ATOM    460  CD  ARG A  59      -3.716  -3.732 -13.658  1.00 97.44           C  
ATOM    461  NE  ARG A  59      -4.076  -5.148 -13.724  1.00 97.44           N  
ATOM    462  NH1 ARG A  59      -4.485  -5.151 -15.995  1.00 97.44           N  
ATOM    463  NH2 ARG A  59      -4.736  -7.078 -14.772  1.00 97.44           N  
ATOM    464  CZ  ARG A  59      -4.432  -5.789 -14.831  1.00 97.44           C  
ATOM    465  N   ALA A  60      -1.676   0.748 -10.020  1.00 98.12           N  
ATOM    466  CA  ALA A  60      -1.015   2.048 -10.064  1.00 98.12           C  
ATOM    467  C   ALA A  60       0.494   1.900  -9.887  1.00 98.12           C  
ATOM    468  CB  ALA A  60      -1.581   2.971  -8.987  1.00 98.12           C  
ATOM    469  O   ALA A  60       0.957   1.110  -9.063  1.00 98.12           O  
ATOM    470  N   THR A  61       1.210   2.602 -10.806  1.00 98.25           N  
ATOM    471  CA  THR A  61       2.660   2.686 -10.669  1.00 98.25           C  
ATOM    472  C   THR A  61       3.132   4.133 -10.784  1.00 98.25           C  
ATOM    473  CB  THR A  61       3.373   1.825 -11.729  1.00 98.25           C  
ATOM    474  O   THR A  61       2.467   4.961 -11.414  1.00 98.25           O  
ATOM    475  CG2 THR A  61       2.964   0.363 -11.615  1.00 98.25           C  
ATOM    476  OG1 THR A  61       3.031   2.302 -13.032  1.00 98.25           O  
ATOM    477  N   ASN A  62       4.213   4.385 -10.117  1.00 98.25           N  
ATOM    478  CA  ASN A  62       4.845   5.700 -10.183  1.00 98.25           C  
ATOM    479  C   ASN A  62       6.364   5.589 -10.199  1.00 98.25           C  
ATOM    480  CB  ASN A  62       4.389   6.571  -9.009  1.00 98.25           C  
ATOM    481  O   ASN A  62       6.976   5.186  -9.212  1.00 98.25           O  
ATOM    482  CG  ASN A  62       4.936   7.981  -9.081  1.00 98.25           C  
ATOM    483  ND2 ASN A  62       5.359   8.513  -7.941  1.00 98.25           N  
ATOM    484  OD1 ASN A  62       4.981   8.588 -10.154  1.00 98.25           O  
ATOM    485  N   TYR A  63       6.887   5.961 -11.391  1.00 98.25           N  
ATOM    486  CA  TYR A  63       8.334   5.891 -11.549  1.00 98.25           C  
ATOM    487  C   TYR A  63       9.009   7.114 -10.938  1.00 98.25           C  
ATOM    488  CB  TYR A  63       8.710   5.776 -13.034  1.00 98.25           C  
ATOM    489  O   TYR A  63       8.561   8.244 -11.141  1.00 98.25           O  
ATOM    490  CG  TYR A  63      10.192   5.676 -13.273  1.00 98.25           C  
ATOM    491  CD1 TYR A  63      10.886   6.714 -13.901  1.00 98.25           C  
ATOM    492  CD2 TYR A  63      10.906   4.550 -12.881  1.00 98.25           C  
ATOM    493  CE1 TYR A  63      12.258   6.630 -14.136  1.00 98.25           C  
ATOM    494  CE2 TYR A  63      12.275   4.453 -13.107  1.00 98.25           C  
ATOM    495  OH  TYR A  63      14.295   5.406 -13.957  1.00 98.25           O  
ATOM    496  CZ  TYR A  63      12.940   5.493 -13.731  1.00 98.25           C  
ATOM    497  N   ASN A  64      10.075   6.851 -10.185  1.00 97.62           N  
ATOM    498  CA  ASN A  64      10.889   7.889  -9.560  1.00 97.62           C  
ATOM    499  C   ASN A  64      12.269   7.976 -10.205  1.00 97.62           C  
ATOM    500  CB  ASN A  64      11.018   7.642  -8.058  1.00 97.62           C  
ATOM    501  O   ASN A  64      13.138   7.148  -9.926  1.00 97.62           O  
ATOM    502  CG  ASN A  64       9.675   7.486  -7.371  1.00 97.62           C  
ATOM    503  ND2 ASN A  64       9.367   6.269  -6.946  1.00 97.62           N  
ATOM    504  OD1 ASN A  64       8.924   8.453  -7.227  1.00 97.62           O  
ATOM    505  N   ALA A  65      12.511   9.138 -10.976  1.00 96.62           N  
ATOM    506  CA  ALA A  65      13.725   9.293 -11.787  1.00 96.62           C  
ATOM    507  C   ALA A  65      14.950   9.515 -10.903  1.00 96.62           C  
ATOM    508  CB  ALA A  65      13.570  10.449 -12.769  1.00 96.62           C  
ATOM    509  O   ALA A  65      16.050   9.061 -11.227  1.00 96.62           O  
ATOM    510  N   GLY A  66      14.712  10.072  -9.745  1.00 94.69           N  
ATOM    511  CA  GLY A  66      15.797  10.421  -8.849  1.00 94.69           C  
ATOM    512  C   GLY A  66      16.623   9.226  -8.409  1.00 94.69           C  
ATOM    513  O   GLY A  66      17.848   9.271  -8.407  1.00 94.69           O  
ATOM    514  N   ASP A  67      15.945   8.153  -8.106  1.00 94.56           N  
ATOM    515  CA  ASP A  67      16.699   6.995  -7.647  1.00 94.56           C  
ATOM    516  C   ASP A  67      16.357   5.753  -8.469  1.00 94.56           C  
ATOM    517  CB  ASP A  67      16.407   6.727  -6.161  1.00 94.56           C  
ATOM    518  O   ASP A  67      16.644   4.629  -8.062  1.00 94.56           O  
ATOM    519  CG  ASP A  67      14.948   6.416  -5.893  1.00 94.56           C  
ATOM    520  OD1 ASP A  67      14.141   6.374  -6.841  1.00 94.56           O  
ATOM    521  OD2 ASP A  67      14.598   6.211  -4.707  1.00 94.56           O  
ATOM    522  N   ARG A  68      15.824   6.023  -9.531  1.00 98.00           N  
ATOM    523  CA  ARG A  68      15.487   5.016 -10.536  1.00 98.00           C  
ATOM    524  C   ARG A  68      14.675   3.880  -9.918  1.00 98.00           C  
ATOM    525  CB  ARG A  68      16.750   4.458 -11.176  1.00 98.00           C  
ATOM    526  O   ARG A  68      14.892   2.710 -10.230  1.00 98.00           O  
ATOM    527  CG  ARG A  68      17.536   5.488 -11.983  1.00 98.00           C  
ATOM    528  CD  ARG A  68      18.714   4.858 -12.700  1.00 98.00           C  
ATOM    529  NE  ARG A  68      19.736   4.395 -11.765  1.00 98.00           N  
ATOM    530  NH1 ARG A  68      21.149   3.560 -13.403  1.00 98.00           N  
ATOM    531  NH2 ARG A  68      21.734   3.408 -11.192  1.00 98.00           N  
ATOM    532  CZ  ARG A  68      20.871   3.787 -12.121  1.00 98.00           C  
ATOM    533  N   SER A  69      13.799   4.178  -8.957  1.00 98.50           N  
ATOM    534  CA  SER A  69      12.873   3.213  -8.366  1.00 98.50           C  
ATOM    535  C   SER A  69      11.452   3.441  -8.863  1.00 98.50           C  
ATOM    536  CB  SER A  69      12.909   3.303  -6.838  1.00 98.50           C  
ATOM    537  O   SER A  69      11.168   4.446  -9.519  1.00 98.50           O  
ATOM    538  OG  SER A  69      12.398   4.547  -6.392  1.00 98.50           O  
ATOM    539  N   THR A  70      10.570   2.463  -8.576  1.00 98.75           N  
ATOM    540  CA  THR A  70       9.156   2.538  -8.924  1.00 98.75           C  
ATOM    541  C   THR A  70       8.287   2.157  -7.735  1.00 98.75           C  
ATOM    542  CB  THR A  70       8.827   1.631 -10.124  1.00 98.75           C  
ATOM    543  O   THR A  70       8.625   1.238  -6.980  1.00 98.75           O  
ATOM    544  CG2 THR A  70       7.363   1.774 -10.534  1.00 98.75           C  
ATOM    545  OG1 THR A  70       9.662   1.980 -11.228  1.00 98.75           O  
ATOM    546  N   ASP A  71       7.180   2.881  -7.477  1.00 98.75           N  
ATOM    547  CA  ASP A  71       6.143   2.544  -6.512  1.00 98.75           C  
ATOM    548  C   ASP A  71       5.052   1.690  -7.155  1.00 98.75           C  
ATOM    549  CB  ASP A  71       5.532   3.809  -5.908  1.00 98.75           C  
ATOM    550  O   ASP A  71       4.592   1.988  -8.258  1.00 98.75           O  
ATOM    551  CG  ASP A  71       6.566   4.714  -5.260  1.00 98.75           C  
ATOM    552  OD1 ASP A  71       7.501   4.205  -4.606  1.00 98.75           O  
ATOM    553  OD2 ASP A  71       6.447   5.952  -5.406  1.00 98.75           O  
ATOM    554  N   TYR A  72       4.615   0.621  -6.395  1.00 98.81           N  
ATOM    555  CA  TYR A  72       3.730  -0.355  -7.021  1.00 98.81           C  
ATOM    556  C   TYR A  72       2.453  -0.537  -6.209  1.00 98.81           C  
ATOM    557  CB  TYR A  72       4.443  -1.701  -7.184  1.00 98.81           C  
ATOM    558  O   TYR A  72       2.499  -0.600  -4.978  1.00 98.81           O  
ATOM    559  CG  TYR A  72       5.580  -1.668  -8.177  1.00 98.81           C  
ATOM    560  CD1 TYR A  72       5.425  -2.194  -9.456  1.00 98.81           C  
ATOM    561  CD2 TYR A  72       6.811  -1.117  -7.835  1.00 98.81           C  
ATOM    562  CE1 TYR A  72       6.477  -2.167 -10.377  1.00 98.81           C  
ATOM    563  CE2 TYR A  72       7.863  -1.087  -8.741  1.00 98.81           C  
ATOM    564  OH  TYR A  72       8.726  -1.587 -10.910  1.00 98.81           O  
ATOM    565  CZ  TYR A  72       7.684  -1.614 -10.006  1.00 98.81           C  
ATOM    566  N   GLY A  73       1.420  -0.534  -6.895  1.00 98.56           N  
ATOM    567  CA  GLY A  73       0.168  -1.093  -6.406  1.00 98.56           C  
ATOM    568  C   GLY A  73      -0.599  -0.142  -5.506  1.00 98.56           C  
ATOM    569  O   GLY A  73      -0.330   1.062  -5.494  1.00 98.56           O  
ATOM    570  N   ILE A  74      -1.518  -0.726  -4.801  1.00 98.56           N  
ATOM    571  CA  ILE A  74      -2.578  -0.020  -4.092  1.00 98.56           C  
ATOM    572  C   ILE A  74      -1.973   0.820  -2.969  1.00 98.56           C  
ATOM    573  CB  ILE A  74      -3.626  -0.999  -3.520  1.00 98.56           C  
ATOM    574  O   ILE A  74      -2.502   1.879  -2.626  1.00 98.56           O  
ATOM    575  CG1 ILE A  74      -4.893  -0.243  -3.100  1.00 98.56           C  
ATOM    576  CG2 ILE A  74      -3.046  -1.792  -2.348  1.00 98.56           C  
ATOM    577  CD1 ILE A  74      -6.085  -1.141  -2.814  1.00 98.56           C  
ATOM    578  N   PHE A  75      -0.790   0.420  -2.429  1.00 98.75           N  
ATOM    579  CA  PHE A  75      -0.168   1.173  -1.346  1.00 98.75           C  
ATOM    580  C   PHE A  75       1.067   1.916  -1.841  1.00 98.75           C  
ATOM    581  CB  PHE A  75       0.209   0.241  -0.189  1.00 98.75           C  
ATOM    582  O   PHE A  75       1.783   2.535  -1.053  1.00 98.75           O  
ATOM    583  CG  PHE A  75      -0.968  -0.454   0.439  1.00 98.75           C  
ATOM    584  CD1 PHE A  75      -2.033   0.278   0.952  1.00 98.75           C  
ATOM    585  CD2 PHE A  75      -1.010  -1.840   0.517  1.00 98.75           C  
ATOM    586  CE1 PHE A  75      -3.124  -0.363   1.534  1.00 98.75           C  
ATOM    587  CE2 PHE A  75      -2.098  -2.487   1.098  1.00 98.75           C  
ATOM    588  CZ  PHE A  75      -3.152  -1.746   1.606  1.00 98.75           C  
ATOM    589  N   GLN A  76       1.338   1.769  -3.230  1.00 98.81           N  
ATOM    590  CA  GLN A  76       2.499   2.408  -3.838  1.00 98.81           C  
ATOM    591  C   GLN A  76       3.779   2.052  -3.087  1.00 98.81           C  
ATOM    592  CB  GLN A  76       2.317   3.926  -3.876  1.00 98.81           C  
ATOM    593  O   GLN A  76       4.574   2.934  -2.753  1.00 98.81           O  
ATOM    594  CG  GLN A  76       1.223   4.392  -4.828  1.00 98.81           C  
ATOM    595  CD  GLN A  76       1.538   4.087  -6.281  1.00 98.81           C  
ATOM    596  NE2 GLN A  76       0.936   3.026  -6.808  1.00 98.81           N  
ATOM    597  OE1 GLN A  76       2.314   4.798  -6.921  1.00 98.81           O  
ATOM    598  N   ILE A  77       4.039   0.802  -2.801  1.00 98.69           N  
ATOM    599  CA  ILE A  77       5.211   0.244  -2.136  1.00 98.69           C  
ATOM    600  C   ILE A  77       6.418   0.320  -3.066  1.00 98.69           C  
ATOM    601  CB  ILE A  77       4.968  -1.216  -1.692  1.00 98.69           C  
ATOM    602  O   ILE A  77       6.375  -0.181  -4.193  1.00 98.69           O  
ATOM    603  CG1 ILE A  77       3.869  -1.274  -0.625  1.00 98.69           C  
ATOM    604  CG2 ILE A  77       6.266  -1.849  -1.178  1.00 98.69           C  
ATOM    605  CD1 ILE A  77       3.425  -2.684  -0.268  1.00 98.69           C  
ATOM    606  N   ASN A  78       7.455   0.940  -2.676  1.00 98.56           N  
ATOM    607  CA  ASN A  78       8.597   1.346  -3.485  1.00 98.56           C  
ATOM    608  C   ASN A  78       9.576   0.193  -3.697  1.00 98.56           C  
ATOM    609  CB  ASN A  78       9.312   2.537  -2.848  1.00 98.56           C  
ATOM    610  O   ASN A  78       9.820  -0.593  -2.777  1.00 98.56           O  
ATOM    611  CG  ASN A  78      10.439   3.072  -3.711  1.00 98.56           C  
ATOM    612  ND2 ASN A  78      10.147   4.103  -4.493  1.00 98.56           N  
ATOM    613  OD1 ASN A  78      11.562   2.562  -3.670  1.00 98.56           O  
ATOM    614  N   SER A  79      10.174   0.022  -4.945  1.00 98.75           N  
ATOM    615  CA  SER A  79      11.090  -1.050  -5.321  1.00 98.75           C  
ATOM    616  C   SER A  79      12.471  -0.838  -4.710  1.00 98.75           C  
ATOM    617  CB  SER A  79      11.205  -1.143  -6.841  1.00 98.75           C  
ATOM    618  O   SER A  79      13.271  -1.769  -4.634  1.00 98.75           O  
ATOM    619  OG  SER A  79      11.747   0.051  -7.382  1.00 98.75           O  
ATOM    620  N   ARG A  80      12.756   0.350  -4.313  1.00 98.31           N  
ATOM    621  CA  ARG A  80      14.070   0.607  -3.737  1.00 98.31           C  
ATOM    622  C   ARG A  80      14.269  -0.180  -2.444  1.00 98.31           C  
ATOM    623  CB  ARG A  80      14.257   2.100  -3.480  1.00 98.31           C  
ATOM    624  O   ARG A  80      15.343  -0.723  -2.205  1.00 98.31           O  
ATOM    625  CG  ARG A  80      15.554   2.441  -2.758  1.00 98.31           C  
ATOM    626  CD  ARG A  80      16.778   2.028  -3.562  1.00 98.31           C  
ATOM    627  NE  ARG A  80      16.896   2.795  -4.793  1.00 98.31           N  
ATOM    628  NH1 ARG A  80      19.199   2.686  -4.890  1.00 98.31           N  
ATOM    629  NH2 ARG A  80      18.037   3.798  -6.519  1.00 98.31           N  
ATOM    630  CZ  ARG A  80      18.049   3.092  -5.398  1.00 98.31           C  
ATOM    631  N   TYR A  81      13.183  -0.411  -1.720  1.00 98.12           N  
ATOM    632  CA  TYR A  81      13.393  -0.975  -0.392  1.00 98.12           C  
ATOM    633  C   TYR A  81      12.570  -2.252  -0.208  1.00 98.12           C  
ATOM    634  CB  TYR A  81      13.031   0.039   0.691  1.00 98.12           C  
ATOM    635  O   TYR A  81      12.990  -3.172   0.494  1.00 98.12           O  
ATOM    636  CG  TYR A  81      13.792   1.337   0.579  1.00 98.12           C  
ATOM    637  CD1 TYR A  81      15.143   1.411   0.930  1.00 98.12           C  
ATOM    638  CD2 TYR A  81      13.167   2.495   0.128  1.00 98.12           C  
ATOM    639  CE1 TYR A  81      15.842   2.606   0.830  1.00 98.12           C  
ATOM    640  CE2 TYR A  81      13.861   3.696   0.029  1.00 98.12           C  
ATOM    641  OH  TYR A  81      15.892   4.926   0.285  1.00 98.12           O  
ATOM    642  CZ  TYR A  81      15.194   3.739   0.380  1.00 98.12           C  
ATOM    643  N   TRP A  82      11.428  -2.362  -0.846  1.00 98.69           N  
ATOM    644  CA  TRP A  82      10.461  -3.300  -0.287  1.00 98.69           C  
ATOM    645  C   TRP A  82      10.215  -4.462  -1.241  1.00 98.69           C  
ATOM    646  CB  TRP A  82       9.143  -2.589   0.026  1.00 98.69           C  
ATOM    647  O   TRP A  82       9.894  -5.573  -0.810  1.00 98.69           O  
ATOM    648  CG  TRP A  82       9.276  -1.468   1.008  1.00 98.69           C  
ATOM    649  CD1 TRP A  82       9.182  -0.128   0.747  1.00 98.69           C  
ATOM    650  CD2 TRP A  82       9.534  -1.582   2.412  1.00 98.69           C  
ATOM    651  CE2 TRP A  82       9.579  -0.275   2.937  1.00 98.69           C  
ATOM    652  CE3 TRP A  82       9.727  -2.670   3.275  1.00 98.69           C  
ATOM    653  NE1 TRP A  82       9.364   0.596   1.904  1.00 98.69           N  
ATOM    654  CH2 TRP A  82      10.003  -1.100   5.118  1.00 98.69           C  
ATOM    655  CZ2 TRP A  82       9.816  -0.019   4.295  1.00 98.69           C  
ATOM    656  CZ3 TRP A  82       9.961  -2.415   4.624  1.00 98.69           C  
ATOM    657  N   CYS A  83      10.324  -4.270  -2.508  1.00 98.75           N  
ATOM    658  CA  CYS A  83      10.082  -5.352  -3.458  1.00 98.75           C  
ATOM    659  C   CYS A  83      11.104  -5.324  -4.589  1.00 98.75           C  
ATOM    660  CB  CYS A  83       8.669  -5.249  -4.035  1.00 98.75           C  
ATOM    661  O   CYS A  83      11.806  -4.325  -4.768  1.00 98.75           O  
ATOM    662  SG  CYS A  83       8.379  -3.748  -4.989  1.00 98.75           S  
ATOM    663  N   ASN A  84      11.180  -6.357  -5.352  1.00 98.50           N  
ATOM    664  CA  ASN A  84      12.147  -6.472  -6.440  1.00 98.50           C  
ATOM    665  C   ASN A  84      11.466  -6.385  -7.802  1.00 98.50           C  
ATOM    666  CB  ASN A  84      12.938  -7.774  -6.319  1.00 98.50           C  
ATOM    667  O   ASN A  84      10.612  -7.211  -8.128  1.00 98.50           O  
ATOM    668  CG  ASN A  84      14.043  -7.882  -7.346  1.00 98.50           C  
ATOM    669  ND2 ASN A  84      14.553  -9.095  -7.553  1.00 98.50           N  
ATOM    670  OD1 ASN A  84      14.444  -6.882  -7.953  1.00 98.50           O  
ATOM    671  N   ASP A  85      11.830  -5.444  -8.640  1.00 98.31           N  
ATOM    672  CA  ASP A  85      11.242  -5.328  -9.969  1.00 98.31           C  
ATOM    673  C   ASP A  85      12.267  -5.654 -11.051  1.00 98.31           C  
ATOM    674  CB  ASP A  85      10.676  -3.920 -10.185  1.00 98.31           C  
ATOM    675  O   ASP A  85      11.993  -5.500 -12.242  1.00 98.31           O  
ATOM    676  CG  ASP A  85      11.729  -2.835 -10.037  1.00 98.31           C  
ATOM    677  OD1 ASP A  85      12.918  -3.160  -9.819  1.00 98.31           O  
ATOM    678  OD2 ASP A  85      11.366  -1.644 -10.137  1.00 98.31           O  
ATOM    679  N   GLY A  86      13.446  -6.018 -10.665  1.00 98.06           N  
ATOM    680  CA  GLY A  86      14.479  -6.486 -11.572  1.00 98.06           C  
ATOM    681  C   GLY A  86      15.217  -5.362 -12.275  1.00 98.06           C  
ATOM    682  O   GLY A  86      16.109  -5.609 -13.091  1.00 98.06           O  
ATOM    683  N   LYS A  87      14.864  -4.163 -11.926  1.00 97.56           N  
ATOM    684  CA  LYS A  87      15.477  -3.083 -12.694  1.00 97.56           C  
ATOM    685  C   LYS A  87      15.925  -1.948 -11.778  1.00 97.56           C  
ATOM    686  CB  LYS A  87      14.498  -2.550 -13.745  1.00 97.56           C  
ATOM    687  O   LYS A  87      16.691  -1.069 -12.200  1.00 97.56           O  
ATOM    688  CG  LYS A  87      13.200  -2.019 -13.174  1.00 97.56           C  
ATOM    689  CD  LYS A  87      12.246  -1.565 -14.270  1.00 97.56           C  
ATOM    690  CE  LYS A  87      10.924  -1.060 -13.698  1.00 97.56           C  
ATOM    691  NZ  LYS A  87       9.955  -0.697 -14.778  1.00 97.56           N  
ATOM    692  N   THR A  88      15.478  -1.874 -10.511  1.00 98.31           N  
ATOM    693  CA  THR A  88      15.902  -0.847  -9.562  1.00 98.31           C  
ATOM    694  C   THR A  88      17.317  -1.129  -9.062  1.00 98.31           C  
ATOM    695  CB  THR A  88      14.938  -0.752  -8.367  1.00 98.31           C  
ATOM    696  O   THR A  88      17.569  -2.181  -8.475  1.00 98.31           O  
ATOM    697  CG2 THR A  88      15.365   0.350  -7.402  1.00 98.31           C  
ATOM    698  OG1 THR A  88      13.618  -0.456  -8.852  1.00 98.31           O  
ATOM    699  N   PRO A  89      18.240  -0.247  -9.278  1.00 97.06           N  
ATOM    700  CA  PRO A  89      19.593  -0.466  -8.766  1.00 97.06           C  
ATOM    701  C   PRO A  89      19.663  -0.487  -7.244  1.00 97.06           C  
ATOM    702  CB  PRO A  89      20.378   0.723  -9.336  1.00 97.06           C  
ATOM    703  O   PRO A  89      19.091   0.386  -6.589  1.00 97.06           O  
ATOM    704  CG  PRO A  89      19.582   1.184 -10.507  1.00 97.06           C  
ATOM    705  CD  PRO A  89      18.127   0.931 -10.221  1.00 97.06           C  
ATOM    706  N   GLY A  90      20.304  -1.517  -6.734  1.00 96.50           N  
ATOM    707  CA  GLY A  90      20.522  -1.609  -5.301  1.00 96.50           C  
ATOM    708  C   GLY A  90      19.252  -1.903  -4.527  1.00 96.50           C  
ATOM    709  O   GLY A  90      19.118  -1.496  -3.367  1.00 96.50           O  
ATOM    710  N   ALA A  91      18.261  -2.558  -5.149  1.00 97.31           N  
ATOM    711  CA  ALA A  91      17.015  -2.877  -4.460  1.00 97.31           C  
ATOM    712  C   ALA A  91      17.267  -3.786  -3.263  1.00 97.31           C  
ATOM    713  CB  ALA A  91      16.029  -3.529  -5.422  1.00 97.31           C  
ATOM    714  O   ALA A  91      18.026  -4.753  -3.361  1.00 97.31           O  
ATOM    715  N   VAL A  92      16.530  -3.544  -2.116  1.00 97.81           N  
ATOM    716  CA  VAL A  92      16.709  -4.284  -0.863  1.00 97.81           C  
ATOM    717  C   VAL A  92      15.791  -5.506  -0.856  1.00 97.81           C  
ATOM    718  CB  VAL A  92      16.423  -3.389   0.364  1.00 97.81           C  
ATOM    719  O   VAL A  92      16.200  -6.590  -0.446  1.00 97.81           O  
ATOM    720  CG1 VAL A  92      16.485  -4.206   1.651  1.00 97.81           C  
ATOM    721  CG2 VAL A  92      17.405  -2.220   0.416  1.00 97.81           C  
ATOM    722  N   ASN A  93      14.628  -5.341  -1.304  1.00 98.38           N  
ATOM    723  CA  ASN A  93      13.596  -6.375  -1.333  1.00 98.38           C  
ATOM    724  C   ASN A  93      13.286  -6.895   0.066  1.00 98.38           C  
ATOM    725  CB  ASN A  93      14.021  -7.523  -2.247  1.00 98.38           C  
ATOM    726  O   ASN A  93      13.263  -8.107   0.292  1.00 98.38           O  
ATOM    727  CG  ASN A  93      12.862  -8.438  -2.607  1.00 98.38           C  
ATOM    728  ND2 ASN A  93      13.178  -9.680  -2.960  1.00 98.38           N  
ATOM    729  OD1 ASN A  93      11.698  -8.029  -2.570  1.00 98.38           O  
ATOM    730  N   ALA A  94      12.935  -6.092   0.936  1.00 98.31           N  
ATOM    731  CA  ALA A  94      12.703  -6.433   2.337  1.00 98.31           C  
ATOM    732  C   ALA A  94      11.434  -7.263   2.498  1.00 98.31           C  
ATOM    733  CB  ALA A  94      12.622  -5.170   3.190  1.00 98.31           C  
ATOM    734  O   ALA A  94      11.299  -8.022   3.463  1.00 98.31           O  
ATOM    735  N   CYS A  95      10.524  -7.198   1.622  1.00 98.50           N  
ATOM    736  CA  CYS A  95       9.303  -7.987   1.692  1.00 98.50           C  
ATOM    737  C   CYS A  95       9.490  -9.346   1.023  1.00 98.50           C  
ATOM    738  CB  CYS A  95       8.146  -7.239   1.032  1.00 98.50           C  
ATOM    739  O   CYS A  95       8.573 -10.171   1.020  1.00 98.50           O  
ATOM    740  SG  CYS A  95       7.581  -5.798   1.966  1.00 98.50           S  
ATOM    741  N   HIS A  96      10.546  -9.650   0.398  1.00 98.31           N  
ATOM    742  CA  HIS A  96      10.904 -10.902  -0.261  1.00 98.31           C  
ATOM    743  C   HIS A  96       9.864 -11.287  -1.306  1.00 98.31           C  
ATOM    744  CB  HIS A  96      11.058 -12.020   0.770  1.00 98.31           C  
ATOM    745  O   HIS A  96       9.408 -12.433  -1.337  1.00 98.31           O  
ATOM    746  CG  HIS A  96      12.069 -11.725   1.831  1.00 98.31           C  
ATOM    747  CD2 HIS A  96      11.930 -11.507   3.160  1.00 98.31           C  
ATOM    748  ND1 HIS A  96      13.416 -11.618   1.567  1.00 98.31           N  
ATOM    749  CE1 HIS A  96      14.059 -11.350   2.690  1.00 98.31           C  
ATOM    750  NE2 HIS A  96      13.181 -11.279   3.672  1.00 98.31           N  
ATOM    751  N   LEU A  97       9.576 -10.366  -2.146  1.00 98.38           N  
ATOM    752  CA  LEU A  97       8.644 -10.649  -3.233  1.00 98.38           C  
ATOM    753  C   LEU A  97       8.989  -9.827  -4.471  1.00 98.38           C  
ATOM    754  CB  LEU A  97       7.204 -10.353  -2.793  1.00 98.38           C  
ATOM    755  O   LEU A  97       9.741  -8.853  -4.385  1.00 98.38           O  
ATOM    756  CG  LEU A  97       6.909  -8.921  -2.348  1.00 98.38           C  
ATOM    757  CD1 LEU A  97       6.583  -8.051  -3.556  1.00 98.38           C  
ATOM    758  CD2 LEU A  97       5.768  -8.902  -1.340  1.00 98.38           C  
ATOM    759  N   SER A  98       8.422 -10.353  -5.643  1.00 98.50           N  
ATOM    760  CA  SER A  98       8.460  -9.546  -6.859  1.00 98.50           C  
ATOM    761  C   SER A  98       7.453  -8.408  -6.801  1.00 98.50           C  
ATOM    762  CB  SER A  98       8.184 -10.416  -8.086  1.00 98.50           C  
ATOM    763  O   SER A  98       6.338  -8.581  -6.307  1.00 98.50           O  
ATOM    764  OG  SER A  98       8.054  -9.621  -9.251  1.00 98.50           O  
ATOM    765  N   CYS A  99       7.928  -7.185  -7.363  1.00 98.69           N  
ATOM    766  CA  CYS A  99       7.011  -6.050  -7.355  1.00 98.69           C  
ATOM    767  C   CYS A  99       5.759  -6.358  -8.165  1.00 98.69           C  
ATOM    768  CB  CYS A  99       7.698  -4.806  -7.910  1.00 98.69           C  
ATOM    769  O   CYS A  99       4.706  -5.766  -7.933  1.00 98.69           O  
ATOM    770  SG  CYS A  99       9.011  -4.158  -6.851  1.00 98.69           S  
ATOM    771  N   SER A 100       5.789  -7.304  -9.047  1.00 98.19           N  
ATOM    772  CA  SER A 100       4.612  -7.680  -9.825  1.00 98.19           C  
ATOM    773  C   SER A 100       3.535  -8.296  -8.935  1.00 98.19           C  
ATOM    774  CB  SER A 100       4.993  -8.668 -10.932  1.00 98.19           C  
ATOM    775  O   SER A 100       2.347  -8.239  -9.262  1.00 98.19           O  
ATOM    776  OG  SER A 100       5.512  -9.865 -10.385  1.00 98.19           O  
ATOM    777  N   ALA A 101       3.933  -8.893  -7.843  1.00 98.38           N  
ATOM    778  CA  ALA A 101       2.980  -9.472  -6.900  1.00 98.38           C  
ATOM    779  C   ALA A 101       2.102  -8.392  -6.275  1.00 98.38           C  
ATOM    780  CB  ALA A 101       3.715 -10.257  -5.814  1.00 98.38           C  
ATOM    781  O   ALA A 101       1.012  -8.682  -5.782  1.00 98.38           O  
ATOM    782  N   LEU A 102       2.552  -7.195  -6.276  1.00 98.62           N  
ATOM    783  CA  LEU A 102       1.842  -6.075  -5.675  1.00 98.62           C  
ATOM    784  C   LEU A 102       0.810  -5.504  -6.640  1.00 98.62           C  
ATOM    785  CB  LEU A 102       2.827  -4.978  -5.258  1.00 98.62           C  
ATOM    786  O   LEU A 102       0.030  -4.623  -6.272  1.00 98.62           O  
ATOM    787  CG  LEU A 102       3.933  -5.393  -4.290  1.00 98.62           C  
ATOM    788  CD1 LEU A 102       4.846  -4.209  -3.986  1.00 98.62           C  
ATOM    789  CD2 LEU A 102       3.336  -5.955  -3.004  1.00 98.62           C  
ATOM    790  N   LEU A 103       0.767  -5.996  -7.893  1.00 98.44           N  
ATOM    791  CA  LEU A 103      -0.110  -5.464  -8.928  1.00 98.44           C  
ATOM    792  C   LEU A 103      -1.283  -6.404  -9.180  1.00 98.44           C  
ATOM    793  CB  LEU A 103       0.665  -5.234 -10.225  1.00 98.44           C  
ATOM    794  O   LEU A 103      -1.990  -6.266 -10.181  1.00 98.44           O  
ATOM    795  CG  LEU A 103       1.809  -4.219 -10.164  1.00 98.44           C  
ATOM    796  CD1 LEU A 103       2.552  -4.176 -11.496  1.00 98.44           C  
ATOM    797  CD2 LEU A 103       1.273  -2.837  -9.798  1.00 98.44           C  
ATOM    798  N   GLN A 104      -1.498  -7.308  -8.196  1.00 97.44           N  
ATOM    799  CA  GLN A 104      -2.573  -8.278  -8.366  1.00 97.44           C  
ATOM    800  C   GLN A 104      -3.897  -7.731  -7.844  1.00 97.44           C  
ATOM    801  CB  GLN A 104      -2.231  -9.591  -7.655  1.00 97.44           C  
ATOM    802  O   GLN A 104      -3.913  -6.867  -6.960  1.00 97.44           O  
ATOM    803  CG  GLN A 104      -0.929 -10.230  -8.128  1.00 97.44           C  
ATOM    804  CD  GLN A 104      -0.988 -10.657  -9.581  1.00 97.44           C  
ATOM    805  NE2 GLN A 104       0.115 -10.479 -10.300  1.00 97.44           N  
ATOM    806  OE1 GLN A 104      -2.017 -11.152 -10.057  1.00 97.44           O  
ATOM    807  N   ASP A 105      -5.039  -8.243  -8.470  1.00 96.81           N  
ATOM    808  CA  ASP A 105      -6.348  -7.878  -7.937  1.00 96.81           C  
ATOM    809  C   ASP A 105      -6.503  -8.344  -6.490  1.00 96.81           C  
ATOM    810  CB  ASP A 105      -7.461  -8.471  -8.805  1.00 96.81           C  
ATOM    811  O   ASP A 105      -7.105  -7.649  -5.670  1.00 96.81           O  
ATOM    812  CG  ASP A 105      -7.549  -7.826 -10.176  1.00 96.81           C  
ATOM    813  OD1 ASP A 105      -6.871  -6.804 -10.416  1.00 96.81           O  
ATOM    814  OD2 ASP A 105      -8.307  -8.344 -11.025  1.00 96.81           O  
ATOM    815  N   ASN A 106      -6.056  -9.567  -6.217  1.00 97.62           N  
ATOM    816  CA  ASN A 106      -5.938 -10.031  -4.840  1.00 97.62           C  
ATOM    817  C   ASN A 106      -4.800  -9.327  -4.108  1.00 97.62           C  
ATOM    818  CB  ASN A 106      -5.738 -11.549  -4.801  1.00 97.62           C  
ATOM    819  O   ASN A 106      -3.625  -9.565  -4.396  1.00 97.62           O  
ATOM    820  CG  ASN A 106      -5.683 -12.093  -3.386  1.00 97.62           C  
ATOM    821  ND2 ASN A 106      -5.916 -13.396  -3.249  1.00 97.62           N  
ATOM    822  OD1 ASN A 106      -5.450 -11.355  -2.431  1.00 97.62           O  
ATOM    823  N   ILE A 107      -5.151  -8.539  -3.058  1.00 98.50           N  
ATOM    824  CA  ILE A 107      -4.169  -7.607  -2.515  1.00 98.50           C  
ATOM    825  C   ILE A 107      -3.537  -8.203  -1.259  1.00 98.50           C  
ATOM    826  CB  ILE A 107      -4.802  -6.236  -2.197  1.00 98.50           C  
ATOM    827  O   ILE A 107      -2.984  -7.474  -0.431  1.00 98.50           O  
ATOM    828  CG1 ILE A 107      -6.013  -6.408  -1.273  1.00 98.50           C  
ATOM    829  CG2 ILE A 107      -5.197  -5.513  -3.488  1.00 98.50           C  
ATOM    830  CD1 ILE A 107      -6.577  -5.097  -0.741  1.00 98.50           C  
ATOM    831  N   ALA A 108      -3.562  -9.500  -1.076  1.00 98.62           N  
ATOM    832  CA  ALA A 108      -3.018 -10.136   0.124  1.00 98.62           C  
ATOM    833  C   ALA A 108      -1.519  -9.883   0.246  1.00 98.62           C  
ATOM    834  CB  ALA A 108      -3.301 -11.636   0.106  1.00 98.62           C  
ATOM    835  O   ALA A 108      -1.021  -9.561   1.326  1.00 98.62           O  
ATOM    836  N   ASP A 109      -0.792 -10.019  -0.839  1.00 98.62           N  
ATOM    837  CA  ASP A 109       0.648  -9.776  -0.804  1.00 98.62           C  
ATOM    838  C   ASP A 109       0.945  -8.301  -0.523  1.00 98.62           C  
ATOM    839  CB  ASP A 109       1.298 -10.200  -2.122  1.00 98.62           C  
ATOM    840  O   ASP A 109       1.867  -7.981   0.230  1.00 98.62           O  
ATOM    841  CG  ASP A 109       1.372 -11.704  -2.284  1.00 98.62           C  
ATOM    842  OD1 ASP A 109       1.503 -12.422  -1.270  1.00 98.62           O  
ATOM    843  OD2 ASP A 109       1.305 -12.184  -3.440  1.00 98.62           O  
ATOM    844  N   ALA A 110       0.135  -7.408  -1.135  1.00 98.81           N  
ATOM    845  CA  ALA A 110       0.309  -5.982  -0.878  1.00 98.81           C  
ATOM    846  C   ALA A 110       0.077  -5.659   0.595  1.00 98.81           C  
ATOM    847  CB  ALA A 110      -0.635  -5.164  -1.754  1.00 98.81           C  
ATOM    848  O   ALA A 110       0.854  -4.920   1.206  1.00 98.81           O  
ATOM    849  N   VAL A 111      -0.946  -6.277   1.210  1.00 98.88           N  
ATOM    850  CA  VAL A 111      -1.279  -6.056   2.616  1.00 98.88           C  
ATOM    851  C   VAL A 111      -0.152  -6.587   3.499  1.00 98.88           C  
ATOM    852  CB  VAL A 111      -2.617  -6.723   2.992  1.00 98.88           C  
ATOM    853  O   VAL A 111       0.276  -5.912   4.440  1.00 98.88           O  
ATOM    854  CG1 VAL A 111      -2.769  -6.810   4.511  1.00 98.88           C  
ATOM    855  CG2 VAL A 111      -3.789  -5.955   2.378  1.00 98.88           C  
ATOM    856  N   ALA A 112       0.334  -7.772   3.185  1.00 98.81           N  
ATOM    857  CA  ALA A 112       1.426  -8.354   3.965  1.00 98.81           C  
ATOM    858  C   ALA A 112       2.659  -7.455   3.932  1.00 98.81           C  
ATOM    859  CB  ALA A 112       1.768  -9.743   3.444  1.00 98.81           C  
ATOM    860  O   ALA A 112       3.294  -7.222   4.960  1.00 98.81           O  
ATOM    861  N   CYS A 113       2.963  -6.944   2.773  1.00 98.81           N  
ATOM    862  CA  CYS A 113       4.137  -6.085   2.657  1.00 98.81           C  
ATOM    863  C   CYS A 113       3.916  -4.760   3.374  1.00 98.81           C  
ATOM    864  CB  CYS A 113       4.472  -5.828   1.188  1.00 98.81           C  
ATOM    865  O   CYS A 113       4.820  -4.246   4.036  1.00 98.81           O  
ATOM    866  SG  CYS A 113       6.062  -5.008   0.935  1.00 98.81           S  
ATOM    867  N   ALA A 114       2.714  -4.143   3.268  1.00 98.81           N  
ATOM    868  CA  ALA A 114       2.407  -2.921   4.007  1.00 98.81           C  
ATOM    869  C   ALA A 114       2.576  -3.130   5.508  1.00 98.81           C  
ATOM    870  CB  ALA A 114       0.987  -2.454   3.694  1.00 98.81           C  
ATOM    871  O   ALA A 114       3.109  -2.262   6.206  1.00 98.81           O  
ATOM    872  N   LYS A 115       2.159  -4.249   6.013  1.00 98.75           N  
ATOM    873  CA  LYS A 115       2.354  -4.566   7.424  1.00 98.75           C  
ATOM    874  C   LYS A 115       3.841  -4.621   7.774  1.00 98.75           C  
ATOM    875  CB  LYS A 115       1.681  -5.893   7.775  1.00 98.75           C  
ATOM    876  O   LYS A 115       4.247  -4.164   8.844  1.00 98.75           O  
ATOM    877  CG  LYS A 115       0.168  -5.813   7.889  1.00 98.75           C  
ATOM    878  CD  LYS A 115      -0.440  -7.165   8.239  1.00 98.75           C  
ATOM    879  CE  LYS A 115      -1.919  -7.038   8.581  1.00 98.75           C  
ATOM    880  NZ  LYS A 115      -2.553  -8.375   8.789  1.00 98.75           N  
ATOM    881  N   ARG A 116       4.518  -5.161   6.907  1.00 98.62           N  
ATOM    882  CA  ARG A 116       5.959  -5.192   7.128  1.00 98.62           C  
ATOM    883  C   ARG A 116       6.541  -3.785   7.159  1.00 98.62           C  
ATOM    884  CB  ARG A 116       6.651  -6.026   6.046  1.00 98.62           C  
ATOM    885  O   ARG A 116       7.386  -3.474   8.008  1.00 98.62           O  
ATOM    886  CG  ARG A 116       8.170  -5.968   6.107  1.00 98.62           C  
ATOM    887  CD  ARG A 116       8.703  -6.514   7.422  1.00 98.62           C  
ATOM    888  NE  ARG A 116      10.159  -6.460   7.477  1.00 98.62           N  
ATOM    889  NH1 ARG A 116      10.254  -4.493   8.679  1.00 98.62           N  
ATOM    890  NH2 ARG A 116      12.189  -5.561   8.059  1.00 98.62           N  
ATOM    891  CZ  ARG A 116      10.866  -5.507   8.070  1.00 98.62           C  
ATOM    892  N   VAL A 117       6.132  -2.964   6.225  1.00 98.44           N  
ATOM    893  CA  VAL A 117       6.622  -1.590   6.147  1.00 98.44           C  
ATOM    894  C   VAL A 117       6.358  -0.873   7.469  1.00 98.44           C  
ATOM    895  CB  VAL A 117       5.965  -0.816   4.985  1.00 98.44           C  
ATOM    896  O   VAL A 117       7.259  -0.244   8.033  1.00 98.44           O  
ATOM    897  CG1 VAL A 117       6.326   0.667   5.050  1.00 98.44           C  
ATOM    898  CG2 VAL A 117       6.387  -1.415   3.643  1.00 98.44           C  
ATOM    899  N   VAL A 118       5.221  -1.036   8.057  1.00 98.19           N  
ATOM    900  CA  VAL A 118       4.851  -0.225   9.212  1.00 98.19           C  
ATOM    901  C   VAL A 118       5.530  -0.769  10.462  1.00 98.19           C  
ATOM    902  CB  VAL A 118       3.320  -0.187   9.414  1.00 98.19           C  
ATOM    903  O   VAL A 118       5.536  -0.115  11.509  1.00 98.19           O  
ATOM    904  CG1 VAL A 118       2.638   0.515   8.241  1.00 98.19           C  
ATOM    905  CG2 VAL A 118       2.768  -1.603   9.583  1.00 98.19           C  
ATOM    906  N   ARG A 119       6.114  -1.976  10.376  1.00 97.44           N  
ATOM    907  CA  ARG A 119       6.919  -2.487  11.475  1.00 97.44           C  
ATOM    908  C   ARG A 119       8.257  -1.752  11.566  1.00 97.44           C  
ATOM    909  CB  ARG A 119       7.158  -3.989  11.318  1.00 97.44           C  
ATOM    910  O   ARG A 119       8.888  -1.734  12.625  1.00 97.44           O  
ATOM    911  CG  ARG A 119       5.910  -4.837  11.520  1.00 97.44           C  
ATOM    912  CD  ARG A 119       6.206  -6.319  11.366  1.00 97.44           C  
ATOM    913  NE  ARG A 119       7.489  -6.551  10.704  1.00 97.44           N  
ATOM    914  NH1 ARG A 119       7.073  -8.771  10.222  1.00 97.44           N  
ATOM    915  NH2 ARG A 119       9.059  -7.808   9.602  1.00 97.44           N  
ATOM    916  CZ  ARG A 119       7.871  -7.709  10.175  1.00 97.44           C  
ATOM    917  N   ASP A 120       8.643  -1.060  10.467  1.00 93.50           N  
ATOM    918  CA  ASP A 120       9.862  -0.257  10.478  1.00 93.50           C  
ATOM    919  C   ASP A 120       9.684   1.007  11.318  1.00 93.50           C  
ATOM    920  CB  ASP A 120      10.276   0.114   9.052  1.00 93.50           C  
ATOM    921  O   ASP A 120       8.555   1.427  11.582  1.00 93.50           O  
ATOM    922  CG  ASP A 120      11.133  -0.951   8.393  1.00 93.50           C  
ATOM    923  OD1 ASP A 120      11.198  -2.091   8.904  1.00 93.50           O  
ATOM    924  OD2 ASP A 120      11.745  -0.655   7.341  1.00 93.50           O  
ATOM    925  N   PRO A 121      10.648   1.588  11.852  1.00 92.06           N  
ATOM    926  CA  PRO A 121      10.580   2.669  12.832  1.00 92.06           C  
ATOM    927  C   PRO A 121       9.732   3.847  12.363  1.00 92.06           C  
ATOM    928  CB  PRO A 121      12.046   3.088  12.995  1.00 92.06           C  
ATOM    929  O   PRO A 121       9.053   4.486  13.172  1.00 92.06           O  
ATOM    930  CG  PRO A 121      12.832   1.854  12.686  1.00 92.06           C  
ATOM    931  CD  PRO A 121      12.090   1.067  11.640  1.00 92.06           C  
ATOM    932  N   GLN A 122       9.658   4.039  11.052  1.00 94.31           N  
ATOM    933  CA  GLN A 122       8.885   5.177  10.563  1.00 94.31           C  
ATOM    934  C   GLN A 122       7.382   4.894  10.632  1.00 94.31           C  
ATOM    935  CB  GLN A 122       9.284   5.522   9.127  1.00 94.31           C  
ATOM    936  O   GLN A 122       6.576   5.821  10.728  1.00 94.31           O  
ATOM    937  CG  GLN A 122      10.658   6.167   9.011  1.00 94.31           C  
ATOM    938  CD  GLN A 122      10.988   6.595   7.593  1.00 94.31           C  
ATOM    939  NE2 GLN A 122      11.494   7.814   7.442  1.00 94.31           N  
ATOM    940  OE1 GLN A 122      10.789   5.835   6.638  1.00 94.31           O  
ATOM    941  N   GLY A 123       7.039   3.603  10.697  1.00 96.88           N  
ATOM    942  CA  GLY A 123       5.630   3.227  10.706  1.00 96.88           C  
ATOM    943  C   GLY A 123       4.869   3.740   9.499  1.00 96.88           C  
ATOM    944  O   GLY A 123       5.397   3.755   8.384  1.00 96.88           O  
ATOM    945  N   ILE A 124       3.597   4.151   9.711  1.00 97.88           N  
ATOM    946  CA  ILE A 124       2.738   4.546   8.599  1.00 97.88           C  
ATOM    947  C   ILE A 124       3.238   5.859   8.003  1.00 97.88           C  
ATOM    948  CB  ILE A 124       1.266   4.686   9.050  1.00 97.88           C  
ATOM    949  O   ILE A 124       2.906   6.193   6.861  1.00 97.88           O  
ATOM    950  CG1 ILE A 124       0.340   4.736   7.823  1.00 97.88           C  
ATOM    951  CG2 ILE A 124       1.080   5.923   9.924  1.00 97.88           C  
ATOM    952  CD1 ILE A 124      -1.135   4.556   8.159  1.00 97.88           C  
ATOM    953  N   ARG A 125       4.081   6.582   8.636  1.00 97.69           N  
ATOM    954  CA  ARG A 125       4.599   7.866   8.182  1.00 97.69           C  
ATOM    955  C   ARG A 125       5.584   7.685   7.030  1.00 97.69           C  
ATOM    956  CB  ARG A 125       5.274   8.609   9.335  1.00 97.69           C  
ATOM    957  O   ARG A 125       6.042   8.668   6.440  1.00 97.69           O  
ATOM    958  CG  ARG A 125       4.326   8.989  10.460  1.00 97.69           C  
ATOM    959  CD  ARG A 125       5.083   9.505  11.685  1.00 97.69           C  
ATOM    960  NE  ARG A 125       5.860  10.698  11.369  1.00 97.69           N  
ATOM    961  NH1 ARG A 125       4.141  12.182  11.780  1.00 97.69           N  
ATOM    962  NH2 ARG A 125       6.193  12.958  11.117  1.00 97.69           N  
ATOM    963  CZ  ARG A 125       5.399  11.945  11.426  1.00 97.69           C  
ATOM    964  N   ALA A 126       5.906   6.424   6.767  1.00 97.25           N  
ATOM    965  CA  ALA A 126       6.804   6.151   5.648  1.00 97.25           C  
ATOM    966  C   ALA A 126       6.185   6.596   4.326  1.00 97.25           C  
ATOM    967  CB  ALA A 126       7.152   4.666   5.598  1.00 97.25           C  
ATOM    968  O   ALA A 126       6.895   6.805   3.340  1.00 97.25           O  
ATOM    969  N   TRP A 127       4.875   6.714   4.351  1.00 98.12           N  
ATOM    970  CA  TRP A 127       4.166   7.137   3.149  1.00 98.12           C  
ATOM    971  C   TRP A 127       3.953   8.649   3.145  1.00 98.12           C  
ATOM    972  CB  TRP A 127       2.817   6.423   3.041  1.00 98.12           C  
ATOM    973  O   TRP A 127       3.198   9.177   3.961  1.00 98.12           O  
ATOM    974  CG  TRP A 127       2.924   4.984   2.631  1.00 98.12           C  
ATOM    975  CD1 TRP A 127       2.887   4.483   1.358  1.00 98.12           C  
ATOM    976  CD2 TRP A 127       3.081   3.856   3.500  1.00 98.12           C  
ATOM    977  CE2 TRP A 127       3.130   2.703   2.682  1.00 98.12           C  
ATOM    978  CE3 TRP A 127       3.181   3.709   4.888  1.00 98.12           C  
ATOM    979  NE1 TRP A 127       3.012   3.114   1.383  1.00 98.12           N  
ATOM    980  CH2 TRP A 127       3.379   1.305   4.578  1.00 98.12           C  
ATOM    981  CZ2 TRP A 127       3.279   1.419   3.213  1.00 98.12           C  
ATOM    982  CZ3 TRP A 127       3.331   2.431   5.415  1.00 98.12           C  
ATOM    983  N   VAL A 128       4.536   9.368   2.168  1.00 96.81           N  
ATOM    984  CA  VAL A 128       4.481  10.825   2.093  1.00 96.81           C  
ATOM    985  C   VAL A 128       3.048  11.279   1.849  1.00 96.81           C  
ATOM    986  CB  VAL A 128       5.409  11.370   0.987  1.00 96.81           C  
ATOM    987  O   VAL A 128       2.578  12.241   2.462  1.00 96.81           O  
ATOM    988  CG1 VAL A 128       5.162  12.858   0.759  1.00 96.81           C  
ATOM    989  CG2 VAL A 128       6.879  11.120   1.350  1.00 96.81           C  
ATOM    990  N   ALA A 129       2.349  10.597   0.955  1.00 97.31           N  
ATOM    991  CA  ALA A 129       0.958  10.952   0.675  1.00 97.31           C  
ATOM    992  C   ALA A 129       0.113  10.895   1.945  1.00 97.31           C  
ATOM    993  CB  ALA A 129       0.376  10.027  -0.391  1.00 97.31           C  
ATOM    994  O   ALA A 129      -0.724  11.771   2.182  1.00 97.31           O  
ATOM    995  N   TRP A 130       0.321   9.884   2.806  1.00 98.56           N  
ATOM    996  CA  TRP A 130      -0.420   9.787   4.056  1.00 98.56           C  
ATOM    997  C   TRP A 130      -0.080  10.952   4.983  1.00 98.56           C  
ATOM    998  CB  TRP A 130      -0.132   8.460   4.760  1.00 98.56           C  
ATOM    999  O   TRP A 130      -0.974  11.568   5.572  1.00 98.56           O  
ATOM   1000  CG  TRP A 130      -0.914   8.254   6.021  1.00 98.56           C  
ATOM   1001  CD1 TRP A 130      -2.146   7.678   6.143  1.00 98.56           C  
ATOM   1002  CD2 TRP A 130      -0.516   8.633   7.343  1.00 98.56           C  
ATOM   1003  CE2 TRP A 130      -1.559   8.256   8.219  1.00 98.56           C  
ATOM   1004  CE3 TRP A 130       0.621   9.262   7.874  1.00 98.56           C  
ATOM   1005  NE1 TRP A 130      -2.540   7.673   7.463  1.00 98.56           N  
ATOM   1006  CH2 TRP A 130      -0.370   9.087  10.086  1.00 98.56           C  
ATOM   1007  CZ2 TRP A 130      -1.498   8.478   9.595  1.00 98.56           C  
ATOM   1008  CZ3 TRP A 130       0.680   9.483   9.245  1.00 98.56           C  
ATOM   1009  N   ARG A 131       1.150  11.284   5.080  1.00 98.31           N  
ATOM   1010  CA  ARG A 131       1.537  12.411   5.917  1.00 98.31           C  
ATOM   1011  C   ARG A 131       0.827  13.685   5.482  1.00 98.31           C  
ATOM   1012  CB  ARG A 131       3.056  12.614   5.874  1.00 98.31           C  
ATOM   1013  O   ARG A 131       0.327  14.439   6.319  1.00 98.31           O  
ATOM   1014  CG  ARG A 131       3.843  11.525   6.578  1.00 98.31           C  
ATOM   1015  CD  ARG A 131       5.342  11.787   6.524  1.00 98.31           C  
ATOM   1016  NE  ARG A 131       5.704  12.625   5.383  1.00 98.31           N  
ATOM   1017  NH1 ARG A 131       7.882  11.868   5.248  1.00 98.31           N  
ATOM   1018  NH2 ARG A 131       7.118  13.444   3.771  1.00 98.31           N  
ATOM   1019  CZ  ARG A 131       6.898  12.643   4.803  1.00 98.31           C  
ATOM   1020  N   ASN A 132       0.738  13.820   4.252  1.00 98.38           N  
ATOM   1021  CA  ASN A 132       0.260  15.083   3.710  1.00 98.38           C  
ATOM   1022  C   ASN A 132      -1.263  15.148   3.697  1.00 98.38           C  
ATOM   1023  CB  ASN A 132       0.815  15.312   2.303  1.00 98.38           C  
ATOM   1024  O   ASN A 132      -1.847  16.223   3.850  1.00 98.38           O  
ATOM   1025  CG  ASN A 132       2.306  15.574   2.300  1.00 98.38           C  
ATOM   1026  ND2 ASN A 132       2.929  15.458   1.133  1.00 98.38           N  
ATOM   1027  OD1 ASN A 132       2.901  15.874   3.340  1.00 98.38           O  
ATOM   1028  N   ARG A 133      -1.835  13.990   3.559  1.00 98.50           N  
ATOM   1029  CA  ARG A 133      -3.257  14.055   3.257  1.00 98.50           C  
ATOM   1030  C   ARG A 133      -4.086  13.423   4.371  1.00 98.50           C  
ATOM   1031  CB  ARG A 133      -3.557  13.360   1.927  1.00 98.50           C  
ATOM   1032  O   ARG A 133      -5.295  13.648   4.456  1.00 98.50           O  
ATOM   1033  CG  ARG A 133      -2.903  14.023   0.726  1.00 98.50           C  
ATOM   1034  CD  ARG A 133      -3.571  15.340   0.366  1.00 98.50           C  
ATOM   1035  NE  ARG A 133      -3.157  15.818  -0.947  1.00 98.50           N  
ATOM   1036  NH1 ARG A 133      -4.540  17.670  -0.946  1.00 98.50           N  
ATOM   1037  NH2 ARG A 133      -3.177  17.252  -2.740  1.00 98.50           N  
ATOM   1038  CZ  ARG A 133      -3.622  16.909  -1.543  1.00 98.50           C  
ATOM   1039  N   CYS A 134      -3.418  12.693   5.328  1.00 98.56           N  
ATOM   1040  CA  CYS A 134      -4.223  11.928   6.273  1.00 98.56           C  
ATOM   1041  C   CYS A 134      -3.824  12.237   7.710  1.00 98.56           C  
ATOM   1042  CB  CYS A 134      -4.078  10.425   6.003  1.00 98.56           C  
ATOM   1043  O   CYS A 134      -4.662  12.217   8.608  1.00 98.56           O  
ATOM   1044  SG  CYS A 134      -4.409   9.955   4.292  1.00 98.56           S  
ATOM   1045  N   GLN A 135      -2.617  12.467   7.904  1.00 98.25           N  
ATOM   1046  CA  GLN A 135      -2.114  12.711   9.254  1.00 98.25           C  
ATOM   1047  C   GLN A 135      -2.793  13.920   9.889  1.00 98.25           C  
ATOM   1048  CB  GLN A 135      -0.599  12.908   9.232  1.00 98.25           C  
ATOM   1049  O   GLN A 135      -2.924  14.969   9.253  1.00 98.25           O  
ATOM   1050  CG  GLN A 135       0.028  13.000  10.617  1.00 98.25           C  
ATOM   1051  CD  GLN A 135       1.547  13.021  10.575  1.00 98.25           C  
ATOM   1052  NE2 GLN A 135       2.178  12.694  11.699  1.00 98.25           N  
ATOM   1053  OE1 GLN A 135       2.145  13.334   9.542  1.00 98.25           O  
ATOM   1054  N   ASN A 136      -3.252  13.663  11.132  1.00 97.75           N  
ATOM   1055  CA  ASN A 136      -3.856  14.703  11.962  1.00 97.75           C  
ATOM   1056  C   ASN A 136      -5.118  15.259  11.321  1.00 97.75           C  
ATOM   1057  CB  ASN A 136      -2.853  15.825  12.235  1.00 97.75           C  
ATOM   1058  O   ASN A 136      -5.416  16.450  11.465  1.00 97.75           O  
ATOM   1059  CG  ASN A 136      -1.625  15.340  12.980  1.00 97.75           C  
ATOM   1060  ND2 ASN A 136      -0.451  15.807  12.565  1.00 97.75           N  
ATOM   1061  OD1 ASN A 136      -1.723  14.553  13.924  1.00 97.75           O  
ATOM   1062  N   ARG A 137      -5.747  14.509  10.554  1.00 98.12           N  
ATOM   1063  CA  ARG A 137      -7.031  14.872   9.945  1.00 98.12           C  
ATOM   1064  C   ARG A 137      -8.106  13.848  10.307  1.00 98.12           C  
ATOM   1065  CB  ARG A 137      -6.894  14.968   8.425  1.00 98.12           C  
ATOM   1066  O   ARG A 137      -7.800  12.719  10.681  1.00 98.12           O  
ATOM   1067  CG  ARG A 137      -5.884  16.005   7.960  1.00 98.12           C  
ATOM   1068  CD  ARG A 137      -5.783  16.056   6.442  1.00 98.12           C  
ATOM   1069  NE  ARG A 137      -4.738  16.978   6.002  1.00 98.12           N  
ATOM   1070  NH1 ARG A 137      -6.080  18.104   4.502  1.00 98.12           N  
ATOM   1071  NH2 ARG A 137      -3.892  18.722   4.765  1.00 98.12           N  
ATOM   1072  CZ  ARG A 137      -4.908  17.937   5.093  1.00 98.12           C  
ATOM   1073  N   ASP A 138      -9.282  14.336  10.244  1.00 98.19           N  
ATOM   1074  CA  ASP A 138     -10.396  13.403  10.393  1.00 98.19           C  
ATOM   1075  C   ASP A 138     -10.554  12.529   9.150  1.00 98.19           C  
ATOM   1076  CB  ASP A 138     -11.694  14.162  10.674  1.00 98.19           C  
ATOM   1077  O   ASP A 138     -10.961  13.028   8.091  1.00 98.19           O  
ATOM   1078  CG  ASP A 138     -12.864  13.242  10.963  1.00 98.19           C  
ATOM   1079  OD1 ASP A 138     -12.735  12.014  10.810  1.00 98.19           O  
ATOM   1080  OD2 ASP A 138     -13.936  13.753  11.350  1.00 98.19           O  
ATOM   1081  N   VAL A 139     -10.280  11.218   9.360  1.00 98.50           N  
ATOM   1082  CA  VAL A 139     -10.287  10.351   8.183  1.00 98.50           C  
ATOM   1083  C   VAL A 139     -11.486   9.405   8.246  1.00 98.50           C  
ATOM   1084  CB  VAL A 139      -8.978   9.539   8.065  1.00 98.50           C  
ATOM   1085  O   VAL A 139     -11.541   8.409   7.517  1.00 98.50           O  
ATOM   1086  CG1 VAL A 139      -7.799  10.460   7.761  1.00 98.50           C  
ATOM   1087  CG2 VAL A 139      -8.723   8.749   9.348  1.00 98.50           C  
ATOM   1088  N   ARG A 140     -12.479   9.679   9.055  1.00 98.25           N  
ATOM   1089  CA  ARG A 140     -13.626   8.804   9.282  1.00 98.25           C  
ATOM   1090  C   ARG A 140     -14.453   8.648   8.011  1.00 98.25           C  
ATOM   1091  CB  ARG A 140     -14.501   9.348  10.419  1.00 98.25           C  
ATOM   1092  O   ARG A 140     -15.160   7.652   7.844  1.00 98.25           O  
ATOM   1093  CG  ARG A 140     -13.898   9.155  11.802  1.00 98.25           C  
ATOM   1094  CD  ARG A 140     -14.812   9.699  12.893  1.00 98.25           C  
ATOM   1095  NE  ARG A 140     -14.915  11.160  12.831  1.00 98.25           N  
ATOM   1096  NH1 ARG A 140     -16.431  11.321  14.559  1.00 98.25           N  
ATOM   1097  NH2 ARG A 140     -15.696  13.206  13.484  1.00 98.25           N  
ATOM   1098  CZ  ARG A 140     -15.683  11.900  13.626  1.00 98.25           C  
ATOM   1099  N   GLN A 141     -14.336   9.625   7.139  1.00 98.31           N  
ATOM   1100  CA  GLN A 141     -15.148   9.602   5.929  1.00 98.31           C  
ATOM   1101  C   GLN A 141     -14.770   8.440   5.024  1.00 98.31           C  
ATOM   1102  CB  GLN A 141     -15.016  10.933   5.173  1.00 98.31           C  
ATOM   1103  O   GLN A 141     -15.560   8.016   4.181  1.00 98.31           O  
ATOM   1104  CG  GLN A 141     -13.603  11.214   4.685  1.00 98.31           C  
ATOM   1105  CD  GLN A 141     -13.469  12.568   4.024  1.00 98.31           C  
ATOM   1106  NE2 GLN A 141     -12.516  13.368   4.495  1.00 98.31           N  
ATOM   1107  OE1 GLN A 141     -14.216  12.901   3.096  1.00 98.31           O  
ATOM   1108  N   TYR A 142     -13.634   7.919   5.171  1.00 98.56           N  
ATOM   1109  CA  TYR A 142     -13.165   6.877   4.268  1.00 98.56           C  
ATOM   1110  C   TYR A 142     -13.794   5.531   4.609  1.00 98.56           C  
ATOM   1111  CB  TYR A 142     -11.637   6.769   4.323  1.00 98.56           C  
ATOM   1112  O   TYR A 142     -13.804   4.615   3.781  1.00 98.56           O  
ATOM   1113  CG  TYR A 142     -10.919   7.935   3.686  1.00 98.56           C  
ATOM   1114  CD1 TYR A 142     -10.830   8.049   2.301  1.00 98.56           C  
ATOM   1115  CD2 TYR A 142     -10.333   8.921   4.469  1.00 98.56           C  
ATOM   1116  CE1 TYR A 142     -10.173   9.126   1.710  1.00 98.56           C  
ATOM   1117  CE2 TYR A 142      -9.671  10.000   3.888  1.00 98.56           C  
ATOM   1118  OH  TYR A 142      -8.941  11.156   1.932  1.00 98.56           O  
ATOM   1119  CZ  TYR A 142      -9.596  10.092   2.512  1.00 98.56           C  
ATOM   1120  N   VAL A 143     -14.412   5.472   5.755  1.00 98.69           N  
ATOM   1121  CA  VAL A 143     -15.061   4.210   6.083  1.00 98.69           C  
ATOM   1122  C   VAL A 143     -16.538   4.456   6.396  1.00 98.69           C  
ATOM   1123  CB  VAL A 143     -14.375   3.516   7.279  1.00 98.69           C  
ATOM   1124  O   VAL A 143     -17.265   3.530   6.750  1.00 98.69           O  
ATOM   1125  CG1 VAL A 143     -12.961   3.065   6.903  1.00 98.69           C  
ATOM   1126  CG2 VAL A 143     -14.341   4.441   8.493  1.00 98.69           C  
ATOM   1127  N   GLN A 144     -16.972   5.637   6.246  1.00 98.25           N  
ATOM   1128  CA  GLN A 144     -18.355   5.993   6.571  1.00 98.25           C  
ATOM   1129  C   GLN A 144     -19.334   5.215   5.691  1.00 98.25           C  
ATOM   1130  CB  GLN A 144     -18.573   7.488   6.417  1.00 98.25           C  
ATOM   1131  O   GLN A 144     -19.198   5.205   4.468  1.00 98.25           O  
ATOM   1132  CG  GLN A 144     -19.955   7.966   6.862  1.00 98.25           C  
ATOM   1133  CD  GLN A 144     -20.114   9.468   6.781  1.00 98.25           C  
ATOM   1134  NE2 GLN A 144     -21.253   9.973   7.259  1.00 98.25           N  
ATOM   1135  OE1 GLN A 144     -19.223  10.175   6.299  1.00 98.25           O  
ATOM   1136  N   GLY A 145     -20.284   4.548   6.348  1.00 98.19           N  
ATOM   1137  CA  GLY A 145     -21.361   3.860   5.652  1.00 98.19           C  
ATOM   1138  C   GLY A 145     -20.973   2.482   5.161  1.00 98.19           C  
ATOM   1139  O   GLY A 145     -21.705   1.863   4.390  1.00 98.19           O  
ATOM   1140  N   CYS A 146     -19.747   2.021   5.569  1.00 98.06           N  
ATOM   1141  CA  CYS A 146     -19.275   0.743   5.057  1.00 98.06           C  
ATOM   1142  C   CYS A 146     -19.679  -0.395   5.980  1.00 98.06           C  
ATOM   1143  CB  CYS A 146     -17.755   0.760   4.884  1.00 98.06           C  
ATOM   1144  O   CYS A 146     -19.569  -1.566   5.612  1.00 98.06           O  
ATOM   1145  SG  CYS A 146     -17.184   1.898   3.604  1.00 98.06           S  
ATOM   1146  N   GLY A 147     -20.156  -0.119   7.293  1.00 96.75           N  
ATOM   1147  CA  GLY A 147     -20.534  -1.158   8.245  1.00 96.75           C  
ATOM   1148  C   GLY A 147     -19.347  -1.906   8.813  1.00 96.75           C  
ATOM   1149  O   GLY A 147     -19.427  -3.114   9.053  1.00 96.75           O  
ATOM   1150  N   VAL A 148     -18.150  -1.275   8.829  1.00 95.75           N  
ATOM   1151  CA  VAL A 148     -16.931  -1.806   9.430  1.00 95.75           C  
ATOM   1152  C   VAL A 148     -16.546  -0.974  10.647  1.00 95.75           C  
ATOM   1153  CB  VAL A 148     -15.763  -1.833   8.413  1.00 95.75           C  
ATOM   1154  O   VAL A 148     -17.022   0.146  10.817  1.00 95.75           O  
ATOM   1155  CG1 VAL A 148     -16.069  -2.791   7.259  1.00 95.75           C  
ATOM   1156  CG2 VAL A 148     -15.479  -0.432   7.890  1.00 95.75           C  
TER    1157      VAL A 148                                                       
END   
