# Supplementary material for: A New Light-Sensor System Affecting Cancer Cell Fate
Source: Biomater Res. 2025 Mar 5;29:0157. doi: 10.34133/bmr.0157 (PMC11880576; doi:10.34133/bmr.0157)
Supplement: Supplementary 1 — Figs. S1 to S3 Video S1 AlphaFold original files [file bmr.0157.f1.zip › 1_rank_4.pdb]

ATOM      1  N   MET A   1      -3.212 -40.734 -43.980  1.00 43.62           N  
ATOM      2  CA  MET A   1      -2.489 -40.227 -42.813  1.00 43.62           C  
ATOM      3  C   MET A   1      -1.913 -38.835 -43.105  1.00 43.62           C  
ATOM      4  CB  MET A   1      -1.371 -41.179 -42.421  1.00 43.62           C  
ATOM      5  O   MET A   1      -1.175 -38.656 -44.068  1.00 43.62           O  
ATOM      6  CG  MET A   1      -1.857 -42.444 -41.724  1.00 43.62           C  
ATOM      7  SD  MET A   1      -0.465 -43.491 -41.124  1.00 43.62           S  
ATOM      8  CE  MET A   1      -1.091 -45.140 -41.534  1.00 43.62           C  
ATOM      9  N   LYS A   2      -2.767 -37.739 -42.887  1.00 43.16           N  
ATOM     10  CA  LYS A   2      -2.251 -36.741 -41.968  1.00 43.16           C  
ATOM     11  C   LYS A   2      -3.036 -35.429 -42.081  1.00 43.16           C  
ATOM     12  CB  LYS A   2      -0.759 -36.477 -42.243  1.00 43.16           C  
ATOM     13  O   LYS A   2      -3.133 -34.842 -43.153  1.00 43.16           O  
ATOM     14  CG  LYS A   2       0.150 -37.625 -41.844  1.00 43.16           C  
ATOM     15  CD  LYS A   2       1.622 -37.278 -42.050  1.00 43.16           C  
ATOM     16  CE  LYS A   2       2.530 -38.393 -41.567  1.00 43.16           C  
ATOM     17  NZ  LYS A   2       3.963 -38.005 -41.684  1.00 43.16           N  
ATOM     18  N   ALA A   3      -4.168 -35.323 -41.447  1.00 47.28           N  
ATOM     19  CA  ALA A   3      -4.922 -34.323 -40.688  1.00 47.28           C  
ATOM     20  C   ALA A   3      -4.016 -33.171 -40.235  1.00 47.28           C  
ATOM     21  CB  ALA A   3      -5.581 -34.976 -39.474  1.00 47.28           C  
ATOM     22  O   ALA A   3      -2.989 -33.392 -39.596  1.00 47.28           O  
ATOM     23  N   LEU A   4      -3.912 -32.062 -41.003  1.00 50.81           N  
ATOM     24  CA  LEU A   4      -3.287 -30.926 -40.344  1.00 50.81           C  
ATOM     25  C   LEU A   4      -4.329 -29.854 -40.032  1.00 50.81           C  
ATOM     26  CB  LEU A   4      -2.187 -30.315 -41.190  1.00 50.81           C  
ATOM     27  O   LEU A   4      -5.032 -29.359 -40.923  1.00 50.81           O  
ATOM     28  CG  LEU A   4      -0.866 -31.085 -41.228  1.00 50.81           C  
ATOM     29  CD1 LEU A   4      -0.009 -30.673 -42.414  1.00 50.81           C  
ATOM     30  CD2 LEU A   4      -0.106 -30.897 -39.910  1.00 50.81           C  
ATOM     31  N   ILE A   5      -5.118 -29.969 -39.023  1.00 52.84           N  
ATOM     32  CA  ILE A   5      -5.826 -29.170 -38.050  1.00 52.84           C  
ATOM     33  C   ILE A   5      -5.057 -27.877 -37.740  1.00 52.84           C  
ATOM     34  CB  ILE A   5      -6.080 -29.951 -36.727  1.00 52.84           C  
ATOM     35  O   ILE A   5      -3.891 -27.942 -37.338  1.00 52.84           O  
ATOM     36  CG1 ILE A   5      -6.955 -31.180 -36.996  1.00 52.84           C  
ATOM     37  CG2 ILE A   5      -6.718 -29.057 -35.676  1.00 52.84           C  
ATOM     38  CD1 ILE A   5      -7.185 -32.054 -35.787  1.00 52.84           C  
ATOM     39  N   VAL A   6      -5.146 -26.769 -38.421  1.00 56.34           N  
ATOM     40  CA  VAL A   6      -4.758 -25.420 -38.051  1.00 56.34           C  
ATOM     41  C   VAL A   6      -5.689 -24.908 -36.959  1.00 56.34           C  
ATOM     42  CB  VAL A   6      -4.784 -24.453 -39.261  1.00 56.34           C  
ATOM     43  O   VAL A   6      -6.901 -24.800 -37.161  1.00 56.34           O  
ATOM     44  CG1 VAL A   6      -4.347 -23.056 -38.850  1.00 56.34           C  
ATOM     45  CG2 VAL A   6      -3.895 -24.995 -40.374  1.00 56.34           C  
ATOM     46  N   LEU A   7      -5.590 -25.374 -35.710  1.00 52.78           N  
ATOM     47  CA  LEU A   7      -6.118 -24.921 -34.435  1.00 52.78           C  
ATOM     48  C   LEU A   7      -5.205 -23.849 -33.825  1.00 52.78           C  
ATOM     49  CB  LEU A   7      -6.259 -26.090 -33.463  1.00 52.78           C  
ATOM     50  O   LEU A   7      -4.001 -24.060 -33.702  1.00 52.78           O  
ATOM     51  CG  LEU A   7      -7.602 -26.227 -32.740  1.00 52.78           C  
ATOM     52  CD1 LEU A   7      -8.453 -27.293 -33.401  1.00 52.78           C  
ATOM     53  CD2 LEU A   7      -7.387 -26.533 -31.273  1.00 52.78           C  
ATOM     54  N   GLY A   8      -5.517 -22.479 -33.943  1.00 55.12           N  
ATOM     55  CA  GLY A   8      -5.979 -21.492 -32.983  1.00 55.12           C  
ATOM     56  C   GLY A   8      -4.849 -20.851 -32.205  1.00 55.12           C  
ATOM     57  O   GLY A   8      -4.104 -21.538 -31.480  1.00 55.12           O  
ATOM     58  N   LEU A   9      -4.225 -19.778 -32.700  1.00 53.91           N  
ATOM     59  CA  LEU A   9      -3.543 -18.952 -31.718  1.00 53.91           C  
ATOM     60  C   LEU A   9      -4.348 -17.685 -31.409  1.00 53.91           C  
ATOM     61  CB  LEU A   9      -2.142 -18.572 -32.203  1.00 53.91           C  
ATOM     62  O   LEU A   9      -4.569 -16.864 -32.312  1.00 53.91           O  
ATOM     63  CG  LEU A   9      -0.996 -18.817 -31.234  1.00 53.91           C  
ATOM     64  CD1 LEU A   9      -0.251 -20.097 -31.604  1.00 53.91           C  
ATOM     65  CD2 LEU A   9      -0.031 -17.633 -31.227  1.00 53.91           C  
ATOM     66  N   VAL A  10      -5.503 -17.814 -30.697  1.00 55.81           N  
ATOM     67  CA  VAL A  10      -6.126 -16.691 -30.032  1.00 55.81           C  
ATOM     68  C   VAL A  10      -5.250 -16.210 -28.882  1.00 55.81           C  
ATOM     69  CB  VAL A  10      -7.529 -17.054 -29.504  1.00 55.81           C  
ATOM     70  O   VAL A  10      -4.876 -17.001 -28.000  1.00 55.81           O  
ATOM     71  CG1 VAL A  10      -8.160 -15.882 -28.747  1.00 55.81           C  
ATOM     72  CG2 VAL A  10      -8.436 -17.482 -30.658  1.00 55.81           C  
ATOM     73  N   LEU A  11      -4.164 -15.467 -29.007  1.00 55.19           N  
ATOM     74  CA  LEU A  11      -3.408 -14.628 -28.097  1.00 55.19           C  
ATOM     75  C   LEU A  11      -4.331 -13.783 -27.233  1.00 55.19           C  
ATOM     76  CB  LEU A  11      -2.433 -13.727 -28.870  1.00 55.19           C  
ATOM     77  O   LEU A  11      -5.151 -13.024 -27.768  1.00 55.19           O  
ATOM     78  CG  LEU A  11      -1.093 -14.346 -29.261  1.00 55.19           C  
ATOM     79  CD1 LEU A  11      -0.591 -13.716 -30.560  1.00 55.19           C  
ATOM     80  CD2 LEU A  11      -0.083 -14.186 -28.144  1.00 55.19           C  
ATOM     81  N   LEU A  12      -5.026 -14.320 -26.224  1.00 49.06           N  
ATOM     82  CA  LEU A  12      -5.693 -13.595 -25.147  1.00 49.06           C  
ATOM     83  C   LEU A  12      -4.773 -12.548 -24.530  1.00 49.06           C  
ATOM     84  CB  LEU A  12      -6.191 -14.553 -24.067  1.00 49.06           C  
ATOM     85  O   LEU A  12      -3.698 -12.885 -24.040  1.00 49.06           O  
ATOM     86  CG  LEU A  12      -7.511 -15.265 -24.339  1.00 49.06           C  
ATOM     87  CD1 LEU A  12      -7.558 -16.623 -23.651  1.00 49.06           C  
ATOM     88  CD2 LEU A  12      -8.691 -14.396 -23.893  1.00 49.06           C  
ATOM     89  N   SER A  13      -4.425 -11.474 -25.165  1.00 46.56           N  
ATOM     90  CA  SER A  13      -3.852 -10.284 -24.537  1.00 46.56           C  
ATOM     91  C   SER A  13      -4.661  -9.856 -23.317  1.00 46.56           C  
ATOM     92  CB  SER A  13      -3.761  -9.141 -25.544  1.00 46.56           C  
ATOM     93  O   SER A  13      -5.880  -9.742 -23.383  1.00 46.56           O  
ATOM     94  OG  SER A  13      -4.054  -9.586 -26.841  1.00 46.56           O  
ATOM     95  N   VAL A  14      -4.524 -10.552 -22.185  1.00 53.78           N  
ATOM     96  CA  VAL A  14      -5.104 -10.035 -20.938  1.00 53.78           C  
ATOM     97  C   VAL A  14      -4.751  -8.552 -20.788  1.00 53.78           C  
ATOM     98  CB  VAL A  14      -4.617 -10.823 -19.714  1.00 53.78           C  
ATOM     99  O   VAL A  14      -3.591  -8.169 -20.885  1.00 53.78           O  
ATOM    100  CG1 VAL A  14      -5.466 -10.501 -18.491  1.00 53.78           C  
ATOM    101  CG2 VAL A  14      -4.637 -12.326 -19.997  1.00 53.78           C  
ATOM    102  N   THR A  15      -5.381  -7.700 -21.531  1.00 50.56           N  
ATOM    103  CA  THR A  15      -5.284  -6.277 -21.202  1.00 50.56           C  
ATOM    104  C   THR A  15      -5.414  -6.057 -19.696  1.00 50.56           C  
ATOM    105  CB  THR A  15      -6.364  -5.462 -21.945  1.00 50.56           C  
ATOM    106  O   THR A  15      -6.225  -6.704 -19.038  1.00 50.56           O  
ATOM    107  CG2 THR A  15      -6.179  -5.539 -23.443  1.00 50.56           C  
ATOM    108  OG1 THR A  15      -7.661  -5.977 -21.606  1.00 50.56           O  
ATOM    109  N   VAL A  16      -4.225  -5.984 -18.958  1.00 55.91           N  
ATOM    110  CA  VAL A  16      -4.185  -5.568 -17.556  1.00 55.91           C  
ATOM    111  C   VAL A  16      -4.853  -4.204 -17.407  1.00 55.91           C  
ATOM    112  CB  VAL A  16      -2.742  -5.516 -17.018  1.00 55.91           C  
ATOM    113  O   VAL A  16      -4.411  -3.217 -18.009  1.00 55.91           O  
ATOM    114  CG1 VAL A  16      -2.703  -4.861 -15.634  1.00 55.91           C  
ATOM    115  CG2 VAL A  16      -2.143  -6.927 -16.959  1.00 55.91           C  
ATOM    116  N   GLN A  17      -6.162  -4.127 -17.508  1.00 66.38           N  
ATOM    117  CA  GLN A  17      -6.900  -2.888 -17.290  1.00 66.38           C  
ATOM    118  C   GLN A  17      -6.814  -2.440 -15.833  1.00 66.38           C  
ATOM    119  CB  GLN A  17      -8.367  -3.056 -17.699  1.00 66.38           C  
ATOM    120  O   GLN A  17      -6.854  -3.266 -14.923  1.00 66.38           O  
ATOM    121  CG  GLN A  17      -8.598  -2.998 -19.207  1.00 66.38           C  
ATOM    122  CD  GLN A  17     -10.067  -3.121 -19.585  1.00 66.38           C  
ATOM    123  NE2 GLN A  17     -10.458  -2.446 -20.654  1.00 66.38           N  
ATOM    124  OE1 GLN A  17     -10.828  -3.818 -18.913  1.00 66.38           O  
ATOM    125  N   GLY A  18      -5.966  -1.402 -15.535  1.00 72.38           N  
ATOM    126  CA  GLY A  18      -5.926  -0.727 -14.248  1.00 72.38           C  
ATOM    127  C   GLY A  18      -7.294  -0.539 -13.626  1.00 72.38           C  
ATOM    128  O   GLY A  18      -8.290  -0.371 -14.342  1.00 72.38           O  
ATOM    129  N   LYS A  19      -7.356  -0.973 -12.288  1.00 92.06           N  
ATOM    130  CA  LYS A  19      -8.585  -0.866 -11.508  1.00 92.06           C  
ATOM    131  C   LYS A  19      -8.507   0.292 -10.514  1.00 92.06           C  
ATOM    132  CB  LYS A  19      -8.868  -2.173 -10.770  1.00 92.06           C  
ATOM    133  O   LYS A  19      -7.495   0.472  -9.843  1.00 92.06           O  
ATOM    134  CG  LYS A  19     -10.097  -2.124  -9.877  1.00 92.06           C  
ATOM    135  CD  LYS A  19     -10.337  -3.464  -9.180  1.00 92.06           C  
ATOM    136  CE  LYS A  19     -11.557  -3.410  -8.272  1.00 92.06           C  
ATOM    137  NZ  LYS A  19     -11.936  -4.764  -7.776  1.00 92.06           N  
ATOM    138  N   VAL A  20      -9.507   1.188 -10.648  1.00 97.31           N  
ATOM    139  CA  VAL A  20      -9.713   2.140  -9.563  1.00 97.31           C  
ATOM    140  C   VAL A  20     -10.843   1.655  -8.658  1.00 97.31           C  
ATOM    141  CB  VAL A  20     -10.029   3.554 -10.099  1.00 97.31           C  
ATOM    142  O   VAL A  20     -11.998   1.598  -9.072  1.00 97.31           O  
ATOM    143  CG1 VAL A  20     -10.198   4.545  -8.951  1.00 97.31           C  
ATOM    144  CG2 VAL A  20      -8.934   4.019 -11.054  1.00 97.31           C  
ATOM    145  N   PHE A  21     -10.526   1.294  -7.391  1.00 98.06           N  
ATOM    146  CA  PHE A  21     -11.503   0.760  -6.455  1.00 98.06           C  
ATOM    147  C   PHE A  21     -12.506   1.833  -6.043  1.00 98.06           C  
ATOM    148  CB  PHE A  21     -10.805   0.196  -5.212  1.00 98.06           C  
ATOM    149  O   PHE A  21     -12.144   3.001  -5.883  1.00 98.06           O  
ATOM    150  CG  PHE A  21     -10.265  -1.196  -5.399  1.00 98.06           C  
ATOM    151  CD1 PHE A  21     -11.058  -2.302  -5.132  1.00 98.06           C  
ATOM    152  CD2 PHE A  21      -8.966  -1.399  -5.841  1.00 98.06           C  
ATOM    153  CE1 PHE A  21     -10.564  -3.594  -5.303  1.00 98.06           C  
ATOM    154  CE2 PHE A  21      -8.462  -2.684  -6.015  1.00 98.06           C  
ATOM    155  CZ  PHE A  21      -9.264  -3.780  -5.745  1.00 98.06           C  
ATOM    156  N   GLU A  22     -13.740   1.379  -6.026  1.00 98.12           N  
ATOM    157  CA  GLU A  22     -14.665   2.182  -5.235  1.00 98.12           C  
ATOM    158  C   GLU A  22     -14.349   2.093  -3.747  1.00 98.12           C  
ATOM    159  CB  GLU A  22     -16.109   1.739  -5.493  1.00 98.12           C  
ATOM    160  O   GLU A  22     -13.814   1.080  -3.279  1.00 98.12           O  
ATOM    161  CG  GLU A  22     -16.562   1.913  -6.929  1.00 98.12           C  
ATOM    162  CD  GLU A  22     -16.766   3.371  -7.322  1.00 98.12           C  
ATOM    163  OE1 GLU A  22     -16.610   3.701  -8.520  1.00 98.12           O  
ATOM    164  OE2 GLU A  22     -17.074   4.184  -6.430  1.00 98.12           O  
ATOM    165  N   ARG A  23     -14.685   3.099  -2.997  1.00 98.19           N  
ATOM    166  CA  ARG A  23     -14.305   3.213  -1.595  1.00 98.19           C  
ATOM    167  C   ARG A  23     -14.736   1.974  -0.811  1.00 98.19           C  
ATOM    168  CB  ARG A  23     -14.922   4.468  -0.972  1.00 98.19           C  
ATOM    169  O   ARG A  23     -13.912   1.348  -0.143  1.00 98.19           O  
ATOM    170  CG  ARG A  23     -14.497   4.716   0.464  1.00 98.19           C  
ATOM    171  CD  ARG A  23     -15.011   6.047   0.983  1.00 98.19           C  
ATOM    172  NE  ARG A  23     -16.472   6.090   0.993  1.00 98.19           N  
ATOM    173  NH1 ARG A  23     -16.701   5.028   3.034  1.00 98.19           N  
ATOM    174  NH2 ARG A  23     -18.559   5.697   1.869  1.00 98.19           N  
ATOM    175  CZ  ARG A  23     -17.240   5.602   1.963  1.00 98.19           C  
ATOM    176  N   CYS A  24     -15.995   1.612  -0.834  1.00 98.62           N  
ATOM    177  CA  CYS A  24     -16.474   0.518   0.003  1.00 98.62           C  
ATOM    178  C   CYS A  24     -16.001  -0.828  -0.534  1.00 98.62           C  
ATOM    179  CB  CYS A  24     -17.998   0.535   0.082  1.00 98.62           C  
ATOM    180  O   CYS A  24     -15.761  -1.760   0.238  1.00 98.62           O  
ATOM    181  SG  CYS A  24     -18.661   1.908   1.055  1.00 98.62           S  
ATOM    182  N   GLU A  25     -15.839  -0.877  -1.773  1.00 98.56           N  
ATOM    183  CA  GLU A  25     -15.269  -2.095  -2.337  1.00 98.56           C  
ATOM    184  C   GLU A  25     -13.853  -2.339  -1.818  1.00 98.56           C  
ATOM    185  CB  GLU A  25     -15.265  -2.027  -3.866  1.00 98.56           C  
ATOM    186  O   GLU A  25     -13.519  -3.449  -1.408  1.00 98.56           O  
ATOM    187  CG  GLU A  25     -14.681  -3.261  -4.539  1.00 98.56           C  
ATOM    188  CD  GLU A  25     -14.534  -3.120  -6.040  1.00 98.56           C  
ATOM    189  OE1 GLU A  25     -14.001  -4.047  -6.692  1.00 98.56           O  
ATOM    190  OE2 GLU A  25     -14.957  -2.068  -6.576  1.00 98.56           O  
ATOM    191  N   LEU A  26     -13.097  -1.384  -1.831  1.00 98.75           N  
ATOM    192  CA  LEU A  26     -11.732  -1.527  -1.339  1.00 98.75           C  
ATOM    193  C   LEU A  26     -11.719  -1.815   0.160  1.00 98.75           C  
ATOM    194  CB  LEU A  26     -10.920  -0.260  -1.629  1.00 98.75           C  
ATOM    195  O   LEU A  26     -10.965  -2.672   0.624  1.00 98.75           O  
ATOM    196  CG  LEU A  26      -9.470  -0.254  -1.139  1.00 98.75           C  
ATOM    197  CD1 LEU A  26      -8.705  -1.426  -1.744  1.00 98.75           C  
ATOM    198  CD2 LEU A  26      -8.797   1.069  -1.483  1.00 98.75           C  
ATOM    199  N   ALA A  27     -12.529  -1.095   0.931  1.00 98.81           N  
ATOM    200  CA  ALA A  27     -12.606  -1.327   2.368  1.00 98.81           C  
ATOM    201  C   ALA A  27     -12.900  -2.789   2.677  1.00 98.81           C  
ATOM    202  CB  ALA A  27     -13.675  -0.425   2.997  1.00 98.81           C  
ATOM    203  O   ALA A  27     -12.240  -3.394   3.525  1.00 98.81           O  
ATOM    204  N   ARG A  28     -13.847  -3.341   2.036  1.00 98.81           N  
ATOM    205  CA  ARG A  28     -14.210  -4.735   2.252  1.00 98.81           C  
ATOM    206  C   ARG A  28     -13.073  -5.666   1.840  1.00 98.81           C  
ATOM    207  CB  ARG A  28     -15.479  -5.086   1.475  1.00 98.81           C  
ATOM    208  O   ARG A  28     -12.790  -6.651   2.529  1.00 98.81           O  
ATOM    209  CG  ARG A  28     -16.739  -4.436   2.027  1.00 98.81           C  
ATOM    210  CD  ARG A  28     -17.987  -4.896   1.281  1.00 98.81           C  
ATOM    211  NE  ARG A  28     -19.119  -4.018   1.551  1.00 98.81           N  
ATOM    212  NH1 ARG A  28     -19.285  -3.207  -0.601  1.00 98.81           N  
ATOM    213  NH2 ARG A  28     -20.749  -2.491   1.009  1.00 98.81           N  
ATOM    214  CZ  ARG A  28     -19.717  -3.239   0.655  1.00 98.81           C  
ATOM    215  N   THR A  29     -12.469  -5.310   0.734  1.00 98.75           N  
ATOM    216  CA  THR A  29     -11.354  -6.118   0.252  1.00 98.75           C  
ATOM    217  C   THR A  29     -10.207  -6.112   1.261  1.00 98.75           C  
ATOM    218  CB  THR A  29     -10.840  -5.603  -1.110  1.00 98.75           C  
ATOM    219  O   THR A  29      -9.680  -7.170   1.612  1.00 98.75           O  
ATOM    220  CG2 THR A  29      -9.622  -6.396  -1.571  1.00 98.75           C  
ATOM    221  OG1 THR A  29     -11.883  -5.739  -2.083  1.00 98.75           O  
ATOM    222  N   LEU A  30      -9.819  -4.946   1.718  1.00 98.81           N  
ATOM    223  CA  LEU A  30      -8.728  -4.839   2.677  1.00 98.81           C  
ATOM    224  C   LEU A  30      -9.063  -5.564   3.973  1.00 98.81           C  
ATOM    225  CB  LEU A  30      -8.414  -3.367   2.968  1.00 98.81           C  
ATOM    226  O   LEU A  30      -8.203  -6.217   4.568  1.00 98.81           O  
ATOM    227  CG  LEU A  30      -7.796  -2.566   1.822  1.00 98.81           C  
ATOM    228  CD1 LEU A  30      -7.452  -1.156   2.285  1.00 98.81           C  
ATOM    229  CD2 LEU A  30      -6.553  -3.271   1.281  1.00 98.81           C  
ATOM    230  N   LYS A  31     -10.259  -5.390   4.393  1.00 98.75           N  
ATOM    231  CA  LYS A  31     -10.690  -6.118   5.586  1.00 98.75           C  
ATOM    232  C   LYS A  31     -10.555  -7.626   5.384  1.00 98.75           C  
ATOM    233  CB  LYS A  31     -12.137  -5.767   5.940  1.00 98.75           C  
ATOM    234  O   LYS A  31     -10.028  -8.327   6.250  1.00 98.75           O  
ATOM    235  CG  LYS A  31     -12.621  -6.381   7.244  1.00 98.75           C  
ATOM    236  CD  LYS A  31     -13.989  -5.838   7.645  1.00 98.75           C  
ATOM    237  CE  LYS A  31     -14.448  -6.407   8.977  1.00 98.75           C  
ATOM    238  NZ  LYS A  31     -15.641  -5.682   9.503  1.00 98.75           N  
ATOM    239  N   ARG A  32     -11.027  -8.120   4.248  1.00 98.81           N  
ATOM    240  CA  ARG A  32     -10.950  -9.544   3.933  1.00 98.81           C  
ATOM    241  C   ARG A  32      -9.504 -10.024   3.904  1.00 98.81           C  
ATOM    242  CB  ARG A  32     -11.630  -9.844   2.593  1.00 98.81           C  
ATOM    243  O   ARG A  32      -9.205 -11.151   4.296  1.00 98.81           O  
ATOM    244  CG  ARG A  32     -11.753 -11.325   2.275  1.00 98.81           C  
ATOM    245  CD  ARG A  32     -12.366 -11.550   0.903  1.00 98.81           C  
ATOM    246  NE  ARG A  32     -13.695 -10.950   0.801  1.00 98.81           N  
ATOM    247  NH1 ARG A  32     -13.407 -10.195  -1.362  1.00 98.81           N  
ATOM    248  NH2 ARG A  32     -15.372  -9.795  -0.261  1.00 98.81           N  
ATOM    249  CZ  ARG A  32     -14.153 -10.312  -0.276  1.00 98.81           C  
ATOM    250  N   LEU A  33      -8.675  -9.133   3.548  1.00 98.75           N  
ATOM    251  CA  LEU A  33      -7.271  -9.508   3.415  1.00 98.75           C  
ATOM    252  C   LEU A  33      -6.525  -9.300   4.728  1.00 98.75           C  
ATOM    253  CB  LEU A  33      -6.601  -8.693   2.302  1.00 98.75           C  
ATOM    254  O   LEU A  33      -5.300  -9.420   4.776  1.00 98.75           O  
ATOM    255  CG  LEU A  33      -7.019  -9.034   0.870  1.00 98.75           C  
ATOM    256  CD1 LEU A  33      -6.431  -8.022  -0.109  1.00 98.75           C  
ATOM    257  CD2 LEU A  33      -6.587 -10.454   0.508  1.00 98.75           C  
ATOM    258  N   GLY A  34      -7.264  -8.864   5.752  1.00 98.56           N  
ATOM    259  CA  GLY A  34      -6.728  -8.896   7.103  1.00 98.56           C  
ATOM    260  C   GLY A  34      -6.058  -7.594   7.505  1.00 98.56           C  
ATOM    261  O   GLY A  34      -5.163  -7.591   8.356  1.00 98.56           O  
ATOM    262  N   MET A  35      -6.454  -6.600   6.910  1.00 98.62           N  
ATOM    263  CA  MET A  35      -5.763  -5.342   7.180  1.00 98.62           C  
ATOM    264  C   MET A  35      -6.374  -4.632   8.381  1.00 98.62           C  
ATOM    265  CB  MET A  35      -5.810  -4.430   5.952  1.00 98.62           C  
ATOM    266  O   MET A  35      -5.701  -3.852   9.059  1.00 98.62           O  
ATOM    267  CG  MET A  35      -4.921  -4.889   4.809  1.00 98.62           C  
ATOM    268  SD  MET A  35      -3.138  -4.618   5.148  1.00 98.62           S  
ATOM    269  CE  MET A  35      -3.043  -2.821   4.919  1.00 98.62           C  
ATOM    270  N   ASP A  36      -7.615  -4.908   8.707  1.00 98.56           N  
ATOM    271  CA  ASP A  36      -8.259  -4.233   9.831  1.00 98.56           C  
ATOM    272  C   ASP A  36      -7.674  -4.698  11.156  1.00 98.56           C  
ATOM    273  CB  ASP A  36      -9.769  -4.477   9.805  1.00 98.56           C  
ATOM    274  O   ASP A  36      -7.873  -5.844  11.562  1.00 98.56           O  
ATOM    275  CG  ASP A  36     -10.517  -3.649  10.834  1.00 98.56           C  
ATOM    276  OD1 ASP A  36      -9.898  -2.792  11.503  1.00 98.56           O  
ATOM    277  OD2 ASP A  36     -11.746  -3.862  10.991  1.00 98.56           O  
ATOM    278  N   GLY A  37      -6.894  -3.738  11.801  1.00 98.44           N  
ATOM    279  CA  GLY A  37      -6.313  -4.005  13.104  1.00 98.44           C  
ATOM    280  C   GLY A  37      -4.928  -4.625  13.017  1.00 98.44           C  
ATOM    281  O   GLY A  37      -4.316  -4.927  14.046  1.00 98.44           O  
ATOM    282  N   TYR A  38      -4.442  -4.831  11.823  1.00 98.44           N  
ATOM    283  CA  TYR A  38      -3.098  -5.378  11.686  1.00 98.44           C  
ATOM    284  C   TYR A  38      -2.065  -4.435  12.287  1.00 98.44           C  
ATOM    285  CB  TYR A  38      -2.771  -5.640  10.216  1.00 98.44           C  
ATOM    286  O   TYR A  38      -1.901  -3.305  11.822  1.00 98.44           O  
ATOM    287  CG  TYR A  38      -1.422  -6.281   9.996  1.00 98.44           C  
ATOM    288  CD1 TYR A  38      -0.340  -5.534   9.536  1.00 98.44           C  
ATOM    289  CD2 TYR A  38      -1.227  -7.634  10.248  1.00 98.44           C  
ATOM    290  CE1 TYR A  38       0.904  -6.122   9.333  1.00 98.44           C  
ATOM    291  CE2 TYR A  38       0.008  -8.236  10.046  1.00 98.44           C  
ATOM    292  OH  TYR A  38       2.297  -8.060   9.391  1.00 98.44           O  
ATOM    293  CZ  TYR A  38       1.070  -7.472   9.594  1.00 98.44           C  
ATOM    294  N   ARG A  39      -1.463  -4.893  13.427  1.00 97.50           N  
ATOM    295  CA  ARG A  39      -0.451  -4.180  14.197  1.00 97.50           C  
ATOM    296  C   ARG A  39      -1.009  -2.872  14.747  1.00 97.50           C  
ATOM    297  CB  ARG A  39       0.787  -3.907  13.341  1.00 97.50           C  
ATOM    298  O   ARG A  39      -0.299  -1.863  14.801  1.00 97.50           O  
ATOM    299  CG  ARG A  39       1.486  -5.166  12.854  1.00 97.50           C  
ATOM    300  CD  ARG A  39       2.430  -5.734  13.905  1.00 97.50           C  
ATOM    301  NE  ARG A  39       3.677  -4.976  13.970  1.00 97.50           N  
ATOM    302  NH1 ARG A  39       4.256  -5.735  16.069  1.00 97.50           N  
ATOM    303  NH2 ARG A  39       5.625  -4.270  14.956  1.00 97.50           N  
ATOM    304  CZ  ARG A  39       4.520  -4.997  15.004  1.00 97.50           C  
ATOM    305  N   GLY A  40      -2.250  -2.916  14.979  1.00 97.69           N  
ATOM    306  CA  GLY A  40      -2.877  -1.798  15.663  1.00 97.69           C  
ATOM    307  C   GLY A  40      -3.339  -0.704  14.719  1.00 97.69           C  
ATOM    308  O   GLY A  40      -3.721   0.388  15.149  1.00 97.69           O  
ATOM    309  N   ILE A  41      -3.276  -0.949  13.416  1.00 98.62           N  
ATOM    310  CA  ILE A  41      -3.689   0.019  12.411  1.00 98.62           C  
ATOM    311  C   ILE A  41      -5.110  -0.298  11.946  1.00 98.62           C  
ATOM    312  CB  ILE A  41      -2.722   0.033  11.204  1.00 98.62           C  
ATOM    313  O   ILE A  41      -5.388  -1.409  11.487  1.00 98.62           O  
ATOM    314  CG1 ILE A  41      -1.292   0.342  11.672  1.00 98.62           C  
ATOM    315  CG2 ILE A  41      -3.185   1.038  10.148  1.00 98.62           C  
ATOM    316  CD1 ILE A  41      -0.215  -0.088  10.686  1.00 98.62           C  
ATOM    317  N   SER A  42      -5.973   0.676  12.088  1.00 98.69           N  
ATOM    318  CA  SER A  42      -7.381   0.464  11.771  1.00 98.69           C  
ATOM    319  C   SER A  42      -7.604   0.408  10.261  1.00 98.69           C  
ATOM    320  CB  SER A  42      -8.241   1.573  12.378  1.00 98.69           C  
ATOM    321  O   SER A  42      -6.771   0.890   9.487  1.00 98.69           O  
ATOM    322  OG  SER A  42      -7.999   2.806  11.725  1.00 98.69           O  
ATOM    323  N   LEU A  43      -8.685  -0.210   9.870  1.00 98.81           N  
ATOM    324  CA  LEU A  43      -9.075  -0.249   8.466  1.00 98.81           C  
ATOM    325  C   LEU A  43      -9.193   1.158   7.896  1.00 98.81           C  
ATOM    326  CB  LEU A  43     -10.402  -0.996   8.300  1.00 98.81           C  
ATOM    327  O   LEU A  43      -8.756   1.416   6.770  1.00 98.81           O  
ATOM    328  CG  LEU A  43     -10.874  -1.228   6.865  1.00 98.81           C  
ATOM    329  CD1 LEU A  43      -9.839  -2.045   6.099  1.00 98.81           C  
ATOM    330  CD2 LEU A  43     -12.228  -1.928   6.857  1.00 98.81           C  
ATOM    331  N   ALA A  44      -9.783   2.100   8.621  1.00 98.75           N  
ATOM    332  CA  ALA A  44      -9.945   3.480   8.177  1.00 98.75           C  
ATOM    333  C   ALA A  44      -8.598   4.124   7.869  1.00 98.75           C  
ATOM    334  CB  ALA A  44     -10.689   4.298   9.235  1.00 98.75           C  
ATOM    335  O   ALA A  44      -8.471   4.880   6.902  1.00 98.75           O  
ATOM    336  N   ASN A  45      -7.597   3.801   8.632  1.00 98.81           N  
ATOM    337  CA  ASN A  45      -6.263   4.328   8.373  1.00 98.81           C  
ATOM    338  C   ASN A  45      -5.693   3.783   7.067  1.00 98.81           C  
ATOM    339  CB  ASN A  45      -5.321   4.004   9.535  1.00 98.81           C  
ATOM    340  O   ASN A  45      -5.091   4.522   6.285  1.00 98.81           O  
ATOM    341  CG  ASN A  45      -5.415   5.022  10.659  1.00 98.81           C  
ATOM    342  ND2 ASN A  45      -5.852   4.574  11.828  1.00 98.81           N  
ATOM    343  OD1 ASN A  45      -5.095   6.199  10.474  1.00 98.81           O  
ATOM    344  N   TRP A  46      -5.901   2.522   6.802  1.00 98.81           N  
ATOM    345  CA  TRP A  46      -5.437   1.932   5.548  1.00 98.81           C  
ATOM    346  C   TRP A  46      -6.160   2.552   4.358  1.00 98.81           C  
ATOM    347  CB  TRP A  46      -5.647   0.415   5.558  1.00 98.81           C  
ATOM    348  O   TRP A  46      -5.542   2.834   3.328  1.00 98.81           O  
ATOM    349  CG  TRP A  46      -4.647  -0.332   6.392  1.00 98.81           C  
ATOM    350  CD1 TRP A  46      -4.898  -1.043   7.534  1.00 98.81           C  
ATOM    351  CD2 TRP A  46      -3.241  -0.435   6.157  1.00 98.81           C  
ATOM    352  CE2 TRP A  46      -2.699  -1.226   7.194  1.00 98.81           C  
ATOM    353  CE3 TRP A  46      -2.385   0.066   5.165  1.00 98.81           C  
ATOM    354  NE1 TRP A  46      -3.728  -1.585   8.017  1.00 98.81           N  
ATOM    355  CH2 TRP A  46      -0.522  -1.026   6.286  1.00 98.81           C  
ATOM    356  CZ2 TRP A  46      -1.337  -1.527   7.265  1.00 98.81           C  
ATOM    357  CZ3 TRP A  46      -1.030  -0.237   5.243  1.00 98.81           C  
ATOM    358  N   MET A  47      -7.484   2.769   4.581  1.00 98.81           N  
ATOM    359  CA  MET A  47      -8.264   3.402   3.520  1.00 98.81           C  
ATOM    360  C   MET A  47      -7.795   4.832   3.279  1.00 98.81           C  
ATOM    361  CB  MET A  47      -9.754   3.384   3.862  1.00 98.81           C  
ATOM    362  O   MET A  47      -7.664   5.265   2.132  1.00 98.81           O  
ATOM    363  CG  MET A  47     -10.387   2.006   3.777  1.00 98.81           C  
ATOM    364  SD  MET A  47     -10.293   1.288   2.089  1.00 98.81           S  
ATOM    365  CE  MET A  47     -11.380   2.435   1.195  1.00 98.81           C  
ATOM    366  N   CYS A  48      -7.538   5.609   4.289  1.00 98.88           N  
ATOM    367  CA  CYS A  48      -7.015   6.968   4.178  1.00 98.88           C  
ATOM    368  C   CYS A  48      -5.673   6.977   3.456  1.00 98.88           C  
ATOM    369  CB  CYS A  48      -6.865   7.600   5.561  1.00 98.88           C  
ATOM    370  O   CYS A  48      -5.467   7.761   2.528  1.00 98.88           O  
ATOM    371  SG  CYS A  48      -6.175   9.268   5.528  1.00 98.88           S  
ATOM    372  N   LEU A  49      -4.803   6.083   3.856  1.00 98.81           N  
ATOM    373  CA  LEU A  49      -3.496   5.961   3.225  1.00 98.81           C  
ATOM    374  C   LEU A  49      -3.637   5.703   1.729  1.00 98.81           C  
ATOM    375  CB  LEU A  49      -2.688   4.835   3.876  1.00 98.81           C  
ATOM    376  O   LEU A  49      -3.034   6.403   0.911  1.00 98.81           O  
ATOM    377  CG  LEU A  49      -1.376   4.456   3.187  1.00 98.81           C  
ATOM    378  CD1 LEU A  49      -0.382   5.608   3.270  1.00 98.81           C  
ATOM    379  CD2 LEU A  49      -0.790   3.192   3.809  1.00 98.81           C  
ATOM    380  N   ALA A  50      -4.427   4.678   1.360  1.00 98.81           N  
ATOM    381  CA  ALA A  50      -4.597   4.314  -0.042  1.00 98.81           C  
ATOM    382  C   ALA A  50      -5.196   5.471  -0.840  1.00 98.81           C  
ATOM    383  CB  ALA A  50      -5.477   3.074  -0.169  1.00 98.81           C  
ATOM    384  O   ALA A  50      -4.805   5.706  -1.987  1.00 98.81           O  
ATOM    385  N   LYS A  51      -6.090   6.247  -0.273  1.00 98.75           N  
ATOM    386  CA  LYS A  51      -6.704   7.394  -0.934  1.00 98.75           C  
ATOM    387  C   LYS A  51      -5.658   8.438  -1.313  1.00 98.75           C  
ATOM    388  CB  LYS A  51      -7.772   8.025  -0.038  1.00 98.75           C  
ATOM    389  O   LYS A  51      -5.618   8.896  -2.458  1.00 98.75           O  
ATOM    390  CG  LYS A  51      -8.304   9.355  -0.551  1.00 98.75           C  
ATOM    391  CD  LYS A  51      -9.076   9.180  -1.854  1.00 98.75           C  
ATOM    392  CE  LYS A  51      -9.700  10.493  -2.310  1.00 98.75           C  
ATOM    393  NZ  LYS A  51     -10.545  10.312  -3.530  1.00 98.75           N  
ATOM    394  N   TRP A  52      -4.747   8.653  -0.435  1.00 98.62           N  
ATOM    395  CA  TRP A  52      -3.837   9.777  -0.641  1.00 98.62           C  
ATOM    396  C   TRP A  52      -2.560   9.323  -1.338  1.00 98.62           C  
ATOM    397  CB  TRP A  52      -3.492  10.443   0.694  1.00 98.62           C  
ATOM    398  O   TRP A  52      -1.856  10.131  -1.947  1.00 98.62           O  
ATOM    399  CG  TRP A  52      -4.606  11.276   1.264  1.00 98.62           C  
ATOM    400  CD1 TRP A  52      -5.450  10.936   2.282  1.00 98.62           C  
ATOM    401  CD2 TRP A  52      -4.992  12.585   0.839  1.00 98.62           C  
ATOM    402  CE2 TRP A  52      -6.079  12.981   1.646  1.00 98.62           C  
ATOM    403  CE3 TRP A  52      -4.523  13.465  -0.145  1.00 98.62           C  
ATOM    404  NE1 TRP A  52      -6.341  11.957   2.519  1.00 98.62           N  
ATOM    405  CH2 TRP A  52      -6.229  15.062   0.529  1.00 98.62           C  
ATOM    406  CZ2 TRP A  52      -6.711  14.223   1.500  1.00 98.62           C  
ATOM    407  CZ3 TRP A  52      -5.146  14.701  -0.289  1.00 98.62           C  
ATOM    408  N   GLU A  53      -2.459   8.112  -1.432  1.00 98.50           N  
ATOM    409  CA  GLU A  53      -1.290   7.598  -2.142  1.00 98.50           C  
ATOM    410  C   GLU A  53      -1.594   7.382  -3.622  1.00 98.50           C  
ATOM    411  CB  GLU A  53      -0.808   6.288  -1.506  1.00 98.50           C  
ATOM    412  O   GLU A  53      -0.766   7.694  -4.480  1.00 98.50           O  
ATOM    413  CG  GLU A  53      -0.101   6.477  -0.173  1.00 98.50           C  
ATOM    414  CD  GLU A  53       1.249   7.165  -0.299  1.00 98.50           C  
ATOM    415  OE1 GLU A  53       1.847   7.523   0.740  1.00 98.50           O  
ATOM    416  OE2 GLU A  53       1.711   7.346  -1.448  1.00 98.50           O  
ATOM    417  N   SER A  54      -2.830   6.992  -3.848  1.00 98.56           N  
ATOM    418  CA  SER A  54      -3.029   6.539  -5.221  1.00 98.56           C  
ATOM    419  C   SER A  54      -4.436   6.863  -5.710  1.00 98.56           C  
ATOM    420  CB  SER A  54      -2.779   5.034  -5.329  1.00 98.56           C  
ATOM    421  O   SER A  54      -4.760   6.634  -6.877  1.00 98.56           O  
ATOM    422  OG  SER A  54      -3.766   4.306  -4.619  1.00 98.56           O  
ATOM    423  N   GLY A  55      -5.240   7.375  -4.794  1.00 98.56           N  
ATOM    424  CA  GLY A  55      -6.633   7.546  -5.168  1.00 98.56           C  
ATOM    425  C   GLY A  55      -7.347   6.234  -5.430  1.00 98.56           C  
ATOM    426  O   GLY A  55      -8.238   6.162  -6.278  1.00 98.56           O  
ATOM    427  N   TYR A  56      -6.865   5.188  -4.850  1.00 98.62           N  
ATOM    428  CA  TYR A  56      -7.398   3.833  -4.916  1.00 98.62           C  
ATOM    429  C   TYR A  56      -7.090   3.192  -6.262  1.00 98.62           C  
ATOM    430  CB  TYR A  56      -8.912   3.839  -4.676  1.00 98.62           C  
ATOM    431  O   TYR A  56      -7.787   2.270  -6.695  1.00 98.62           O  
ATOM    432  CG  TYR A  56      -9.306   4.366  -3.317  1.00 98.62           C  
ATOM    433  CD1 TYR A  56      -8.425   4.310  -2.241  1.00 98.62           C  
ATOM    434  CD2 TYR A  56     -10.567   4.923  -3.109  1.00 98.62           C  
ATOM    435  CE1 TYR A  56      -8.788   4.796  -0.989  1.00 98.62           C  
ATOM    436  CE2 TYR A  56     -10.936   5.409  -1.863  1.00 98.62           C  
ATOM    437  OH  TYR A  56     -10.404   5.823   0.431  1.00 98.62           O  
ATOM    438  CZ  TYR A  56     -10.042   5.340  -0.811  1.00 98.62           C  
ATOM    439  N   ASN A  57      -6.153   3.746  -7.006  1.00 98.50           N  
ATOM    440  CA  ASN A  57      -5.783   3.275  -8.335  1.00 98.50           C  
ATOM    441  C   ASN A  57      -4.668   2.233  -8.269  1.00 98.50           C  
ATOM    442  CB  ASN A  57      -5.363   4.449  -9.222  1.00 98.50           C  
ATOM    443  O   ASN A  57      -3.554   2.537  -7.843  1.00 98.50           O  
ATOM    444  CG  ASN A  57      -5.078   4.028 -10.648  1.00 98.50           C  
ATOM    445  ND2 ASN A  57      -4.906   5.005 -11.534  1.00 98.50           N  
ATOM    446  OD1 ASN A  57      -5.016   2.835 -10.958  1.00 98.50           O  
ATOM    447  N   THR A  58      -4.901   0.989  -8.778  1.00 98.19           N  
ATOM    448  CA  THR A  58      -3.956  -0.113  -8.661  1.00 98.19           C  
ATOM    449  C   THR A  58      -2.802   0.053  -9.646  1.00 98.19           C  
ATOM    450  CB  THR A  58      -4.643  -1.469  -8.895  1.00 98.19           C  
ATOM    451  O   THR A  58      -1.779  -0.626  -9.536  1.00 98.19           O  
ATOM    452  CG2 THR A  58      -5.669  -1.762  -7.803  1.00 98.19           C  
ATOM    453  OG1 THR A  58      -5.303  -1.450 -10.166  1.00 98.19           O  
ATOM    454  N   ARG A  59      -2.872   0.997 -10.517  1.00 96.94           N  
ATOM    455  CA  ARG A  59      -1.819   1.159 -11.514  1.00 96.94           C  
ATOM    456  C   ARG A  59      -1.067   2.470 -11.308  1.00 96.94           C  
ATOM    457  CB  ARG A  59      -2.395   1.097 -12.926  1.00 96.94           C  
ATOM    458  O   ARG A  59      -0.272   2.875 -12.160  1.00 96.94           O  
ATOM    459  CG  ARG A  59      -2.913  -0.276 -13.322  1.00 96.94           C  
ATOM    460  CD  ARG A  59      -3.268  -0.338 -14.801  1.00 96.94           C  
ATOM    461  NE  ARG A  59      -2.075  -0.469 -15.632  1.00 96.94           N  
ATOM    462  NH1 ARG A  59      -2.863  -2.276 -16.840  1.00 96.94           N  
ATOM    463  NH2 ARG A  59      -0.790  -1.412 -17.282  1.00 96.94           N  
ATOM    464  CZ  ARG A  59      -1.914  -1.384 -16.582  1.00 96.94           C  
ATOM    465  N   ALA A  60      -1.314   3.078 -10.184  1.00 98.12           N  
ATOM    466  CA  ALA A  60      -0.650   4.348  -9.915  1.00 98.12           C  
ATOM    467  C   ALA A  60       0.852   4.156  -9.727  1.00 98.12           C  
ATOM    468  CB  ALA A  60      -1.256   5.019  -8.684  1.00 98.12           C  
ATOM    469  O   ALA A  60       1.283   3.222  -9.043  1.00 98.12           O  
ATOM    470  N   THR A  61       1.610   5.020 -10.448  1.00 98.31           N  
ATOM    471  CA  THR A  61       3.055   5.067 -10.247  1.00 98.31           C  
ATOM    472  C   THR A  61       3.528   6.508 -10.065  1.00 98.31           C  
ATOM    473  CB  THR A  61       3.804   4.424 -11.429  1.00 98.31           C  
ATOM    474  O   THR A  61       2.886   7.443 -10.536  1.00 98.31           O  
ATOM    475  CG2 THR A  61       3.408   2.960 -11.601  1.00 98.31           C  
ATOM    476  OG1 THR A  61       3.484   5.138 -12.633  1.00 98.31           O  
ATOM    477  N   ASN A  62       4.594   6.572  -9.351  1.00 98.19           N  
ATOM    478  CA  ASN A  62       5.212   7.873  -9.122  1.00 98.19           C  
ATOM    479  C   ASN A  62       6.734   7.773  -9.104  1.00 98.19           C  
ATOM    480  CB  ASN A  62       4.704   8.491  -7.818  1.00 98.19           C  
ATOM    481  O   ASN A  62       7.311   7.168  -8.196  1.00 98.19           O  
ATOM    482  CG  ASN A  62       5.254   9.879  -7.578  1.00 98.19           C  
ATOM    483  ND2 ASN A  62       5.499  10.208  -6.315  1.00 98.19           N  
ATOM    484  OD1 ASN A  62       5.456  10.656  -8.517  1.00 98.19           O  
ATOM    485  N   TYR A  63       7.347   8.407 -10.137  1.00 98.19           N  
ATOM    486  CA  TYR A  63       8.802   8.370 -10.235  1.00 98.19           C  
ATOM    487  C   TYR A  63       9.436   9.417  -9.336  1.00 98.19           C  
ATOM    488  CB  TYR A  63       9.252   8.578 -11.683  1.00 98.19           C  
ATOM    489  O   TYR A  63       8.994  10.572  -9.303  1.00 98.19           O  
ATOM    490  CG  TYR A  63      10.748   8.528 -11.870  1.00 98.19           C  
ATOM    491  CD1 TYR A  63      11.462   9.672 -12.217  1.00 98.19           C  
ATOM    492  CD2 TYR A  63      11.446   7.338 -11.695  1.00 98.19           C  
ATOM    493  CE1 TYR A  63      12.844   9.630 -12.390  1.00 98.19           C  
ATOM    494  CE2 TYR A  63      12.830   7.285 -11.868  1.00 98.19           C  
ATOM    495  OH  TYR A  63      14.886   8.390 -12.383  1.00 98.19           O  
ATOM    496  CZ  TYR A  63      13.520   8.439 -12.213  1.00 98.19           C  
ATOM    497  N   ASN A  64      10.475   8.994  -8.590  1.00 97.12           N  
ATOM    498  CA  ASN A  64      11.256   9.859  -7.715  1.00 97.12           C  
ATOM    499  C   ASN A  64      12.666  10.068  -8.249  1.00 97.12           C  
ATOM    500  CB  ASN A  64      11.305   9.287  -6.296  1.00 97.12           C  
ATOM    501  O   ASN A  64      13.507   9.171  -8.165  1.00 97.12           O  
ATOM    502  CG  ASN A  64       9.925   9.000  -5.731  1.00 97.12           C  
ATOM    503  ND2 ASN A  64       9.589   7.721  -5.600  1.00 97.12           N  
ATOM    504  OD1 ASN A  64       9.171   9.927  -5.418  1.00 97.12           O  
ATOM    505  N   ALA A  65      12.984  11.363  -8.710  1.00 96.06           N  
ATOM    506  CA  ALA A  65      14.241  11.668  -9.382  1.00 96.06           C  
ATOM    507  C   ALA A  65      15.399  11.671  -8.393  1.00 96.06           C  
ATOM    508  CB  ALA A  65      14.142  13.013 -10.091  1.00 96.06           C  
ATOM    509  O   ALA A  65      16.542  11.359  -8.762  1.00 96.06           O  
ATOM    510  N   GLY A  66      15.119  11.950  -7.190  1.00 93.38           N  
ATOM    511  CA  GLY A  66      16.150  12.052  -6.173  1.00 93.38           C  
ATOM    512  C   GLY A  66      16.962  10.786  -6.007  1.00 93.38           C  
ATOM    513  O   GLY A  66      18.190  10.816  -5.996  1.00 93.38           O  
ATOM    514  N   ASP A  67      16.224   9.678  -5.943  1.00 93.12           N  
ATOM    515  CA  ASP A  67      16.948   8.437  -5.724  1.00 93.12           C  
ATOM    516  C   ASP A  67      16.644   7.422  -6.827  1.00 93.12           C  
ATOM    517  CB  ASP A  67      16.593   7.844  -4.356  1.00 93.12           C  
ATOM    518  O   ASP A  67      16.888   6.226  -6.662  1.00 93.12           O  
ATOM    519  CG  ASP A  67      15.122   7.507  -4.220  1.00 93.12           C  
ATOM    520  OD1 ASP A  67      14.357   7.704  -5.187  1.00 93.12           O  
ATOM    521  OD2 ASP A  67      14.721   7.046  -3.131  1.00 93.12           O  
ATOM    522  N   ARG A  68      16.209   7.919  -7.818  1.00 97.25           N  
ATOM    523  CA  ARG A  68      15.933   7.179  -9.047  1.00 97.25           C  
ATOM    524  C   ARG A  68      15.099   5.938  -8.762  1.00 97.25           C  
ATOM    525  CB  ARG A  68      17.239   6.787  -9.744  1.00 97.25           C  
ATOM    526  O   ARG A  68      15.358   4.866  -9.310  1.00 97.25           O  
ATOM    527  CG  ARG A  68      18.058   7.970 -10.230  1.00 97.25           C  
ATOM    528  CD  ARG A  68      19.281   7.520 -11.020  1.00 97.25           C  
ATOM    529  NE  ARG A  68      20.298   6.946 -10.145  1.00 97.25           N  
ATOM    530  NH1 ARG A  68      21.879   6.714 -11.811  1.00 97.25           N  
ATOM    531  NH2 ARG A  68      22.372   6.060  -9.672  1.00 97.25           N  
ATOM    532  CZ  ARG A  68      21.511   6.577 -10.543  1.00 97.25           C  
ATOM    533  N   SER A  69      14.121   6.085  -7.865  1.00 98.31           N  
ATOM    534  CA  SER A  69      13.181   5.008  -7.542  1.00 98.31           C  
ATOM    535  C   SER A  69      11.770   5.342  -8.015  1.00 98.31           C  
ATOM    536  CB  SER A  69      13.175   4.732  -6.041  1.00 98.31           C  
ATOM    537  O   SER A  69      11.501   6.472  -8.431  1.00 98.31           O  
ATOM    538  OG  SER A  69      12.680   5.855  -5.332  1.00 98.31           O  
ATOM    539  N   THR A  70      10.877   4.349  -7.955  1.00 98.69           N  
ATOM    540  CA  THR A  70       9.477   4.502  -8.339  1.00 98.69           C  
ATOM    541  C   THR A  70       8.555   3.884  -7.294  1.00 98.69           C  
ATOM    542  CB  THR A  70       9.201   3.868  -9.713  1.00 98.69           C  
ATOM    543  O   THR A  70       8.861   2.829  -6.737  1.00 98.69           O  
ATOM    544  CG2 THR A  70       7.766   4.118 -10.157  1.00 98.69           C  
ATOM    545  OG1 THR A  70      10.098   4.427 -10.687  1.00 98.69           O  
ATOM    546  N   ASP A  71       7.485   4.542  -6.943  1.00 98.69           N  
ATOM    547  CA  ASP A  71       6.397   4.010  -6.128  1.00 98.69           C  
ATOM    548  C   ASP A  71       5.348   3.316  -6.996  1.00 98.69           C  
ATOM    549  CB  ASP A  71       5.749   5.125  -5.307  1.00 98.69           C  
ATOM    550  O   ASP A  71       4.927   3.857  -8.020  1.00 98.69           O  
ATOM    551  CG  ASP A  71       6.731   5.840  -4.398  1.00 98.69           C  
ATOM    552  OD1 ASP A  71       7.601   5.176  -3.794  1.00 98.69           O  
ATOM    553  OD2 ASP A  71       6.635   7.083  -4.283  1.00 98.69           O  
ATOM    554  N   TYR A  72       4.876   2.108  -6.459  1.00 98.75           N  
ATOM    555  CA  TYR A  72       4.006   1.304  -7.309  1.00 98.75           C  
ATOM    556  C   TYR A  72       2.711   0.952  -6.585  1.00 98.75           C  
ATOM    557  CB  TYR A  72       4.718   0.027  -7.755  1.00 98.75           C  
ATOM    558  O   TYR A  72       2.734   0.574  -5.411  1.00 98.75           O  
ATOM    559  CG  TYR A  72       5.874   0.273  -8.693  1.00 98.75           C  
ATOM    560  CD1 TYR A  72       5.735   0.098 -10.070  1.00 98.75           C  
ATOM    561  CD2 TYR A  72       7.113   0.680  -8.206  1.00 98.75           C  
ATOM    562  CE1 TYR A  72       6.799   0.320 -10.936  1.00 98.75           C  
ATOM    563  CE2 TYR A  72       8.185   0.904  -9.066  1.00 98.75           C  
ATOM    564  OH  TYR A  72       9.074   0.948 -11.278  1.00 98.75           O  
ATOM    565  CZ  TYR A  72       8.019   0.724 -10.428  1.00 98.75           C  
ATOM    566  N   GLY A  73       1.639   1.137  -7.275  1.00 98.50           N  
ATOM    567  CA  GLY A  73       0.379   0.492  -6.946  1.00 98.50           C  
ATOM    568  C   GLY A  73      -0.407   1.228  -5.879  1.00 98.50           C  
ATOM    569  O   GLY A  73      -0.173   2.414  -5.633  1.00 98.50           O  
ATOM    570  N   ILE A  74      -1.301   0.527  -5.337  1.00 98.62           N  
ATOM    571  CA  ILE A  74      -2.390   1.058  -4.525  1.00 98.62           C  
ATOM    572  C   ILE A  74      -1.824   1.695  -3.258  1.00 98.62           C  
ATOM    573  CB  ILE A  74      -3.412  -0.043  -4.162  1.00 98.62           C  
ATOM    574  O   ILE A  74      -2.376   2.672  -2.748  1.00 98.62           O  
ATOM    575  CG1 ILE A  74      -4.696   0.582  -3.606  1.00 98.62           C  
ATOM    576  CG2 ILE A  74      -2.808  -1.032  -3.159  1.00 98.62           C  
ATOM    577  CD1 ILE A  74      -5.874  -0.381  -3.532  1.00 98.62           C  
ATOM    578  N   PHE A  75      -0.654   1.246  -2.770  1.00 98.75           N  
ATOM    579  CA  PHE A  75      -0.080   1.788  -1.544  1.00 98.75           C  
ATOM    580  C   PHE A  75       1.171   2.605  -1.847  1.00 98.75           C  
ATOM    581  CB  PHE A  75       0.254   0.662  -0.560  1.00 98.75           C  
ATOM    582  O   PHE A  75       1.828   3.107  -0.933  1.00 98.75           O  
ATOM    583  CG  PHE A  75      -0.951  -0.098  -0.075  1.00 98.75           C  
ATOM    584  CD1 PHE A  75      -1.979   0.555   0.593  1.00 98.75           C  
ATOM    585  CD2 PHE A  75      -1.056  -1.465  -0.289  1.00 98.75           C  
ATOM    586  CE1 PHE A  75      -3.096  -0.145   1.044  1.00 98.75           C  
ATOM    587  CE2 PHE A  75      -2.169  -2.174   0.159  1.00 98.75           C  
ATOM    588  CZ  PHE A  75      -3.187  -1.511   0.825  1.00 98.75           C  
ATOM    589  N   GLN A  76       1.476   2.669  -3.213  1.00 98.75           N  
ATOM    590  CA  GLN A  76       2.672   3.376  -3.658  1.00 98.75           C  
ATOM    591  C   GLN A  76       3.920   2.836  -2.963  1.00 98.75           C  
ATOM    592  CB  GLN A  76       2.537   4.877  -3.404  1.00 98.75           C  
ATOM    593  O   GLN A  76       4.680   3.598  -2.364  1.00 98.75           O  
ATOM    594  CG  GLN A  76       1.398   5.532  -4.174  1.00 98.75           C  
ATOM    595  CD  GLN A  76       1.612   5.505  -5.676  1.00 98.75           C  
ATOM    596  NE2 GLN A  76       0.897   4.624  -6.362  1.00 98.75           N  
ATOM    597  OE1 GLN A  76       2.419   6.276  -6.212  1.00 98.75           O  
ATOM    598  N   ILE A  77       4.210   1.545  -3.006  1.00 98.69           N  
ATOM    599  CA  ILE A  77       5.351   0.837  -2.438  1.00 98.69           C  
ATOM    600  C   ILE A  77       6.603   1.124  -3.266  1.00 98.69           C  
ATOM    601  CB  ILE A  77       5.097  -0.688  -2.370  1.00 98.69           C  
ATOM    602  O   ILE A  77       6.612   0.917  -4.481  1.00 98.69           O  
ATOM    603  CG1 ILE A  77       3.947  -0.991  -1.400  1.00 98.69           C  
ATOM    604  CG2 ILE A  77       6.371  -1.431  -1.960  1.00 98.69           C  
ATOM    605  CD1 ILE A  77       3.519  -2.452  -1.388  1.00 98.69           C  
ATOM    606  N   ASN A  78       7.635   1.600  -2.679  1.00 98.44           N  
ATOM    607  CA  ASN A  78       8.817   2.170  -3.323  1.00 98.44           C  
ATOM    608  C   ASN A  78       9.806   1.087  -3.748  1.00 98.44           C  
ATOM    609  CB  ASN A  78       9.499   3.179  -2.395  1.00 98.44           C  
ATOM    610  O   ASN A  78      10.036   0.129  -3.006  1.00 98.44           O  
ATOM    611  CG  ASN A  78      10.644   3.904  -3.065  1.00 98.44           C  
ATOM    612  ND2 ASN A  78      10.372   5.101  -3.580  1.00 98.44           N  
ATOM    613  OD1 ASN A  78      11.770   3.402  -3.124  1.00 98.44           O  
ATOM    614  N   SER A  79      10.357   1.141  -4.953  1.00 98.69           N  
ATOM    615  CA  SER A  79      11.251   0.152  -5.556  1.00 98.69           C  
ATOM    616  C   SER A  79      12.629   0.190  -4.905  1.00 98.69           C  
ATOM    617  CB  SER A  79      11.381   0.394  -7.061  1.00 98.69           C  
ATOM    618  O   SER A  79      13.396  -0.772  -5.014  1.00 98.69           O  
ATOM    619  OG  SER A  79      11.952   1.666  -7.321  1.00 98.69           O  
ATOM    620  N   ARG A  80      12.975   1.240  -4.275  1.00 98.12           N  
ATOM    621  CA  ARG A  80      14.283   1.329  -3.631  1.00 98.12           C  
ATOM    622  C   ARG A  80      14.392   0.332  -2.480  1.00 98.12           C  
ATOM    623  CB  ARG A  80      14.543   2.743  -3.128  1.00 98.12           C  
ATOM    624  O   ARG A  80      15.424  -0.307  -2.295  1.00 98.12           O  
ATOM    625  CG  ARG A  80      15.836   2.893  -2.339  1.00 98.12           C  
ATOM    626  CD  ARG A  80      17.060   2.571  -3.187  1.00 98.12           C  
ATOM    627  NE  ARG A  80      17.230   3.536  -4.268  1.00 98.12           N  
ATOM    628  NH1 ARG A  80      19.397   2.905  -4.766  1.00 98.12           N  
ATOM    629  NH2 ARG A  80      18.386   4.587  -5.951  1.00 98.12           N  
ATOM    630  CZ  ARG A  80      18.339   3.679  -4.992  1.00 98.12           C  
ATOM    631  N   TYR A  81      13.230   0.075  -1.807  1.00 98.00           N  
ATOM    632  CA  TYR A  81      13.344  -0.677  -0.565  1.00 98.00           C  
ATOM    633  C   TYR A  81      12.572  -1.986  -0.647  1.00 98.00           C  
ATOM    634  CB  TYR A  81      12.841   0.155   0.619  1.00 98.00           C  
ATOM    635  O   TYR A  81      12.992  -3.003  -0.085  1.00 98.00           O  
ATOM    636  CG  TYR A  81      13.550   1.481   0.770  1.00 98.00           C  
ATOM    637  CD1 TYR A  81      14.875   1.536   1.199  1.00 98.00           C  
ATOM    638  CD2 TYR A  81      12.892   2.676   0.496  1.00 98.00           C  
ATOM    639  CE1 TYR A  81      15.527   2.757   1.343  1.00 98.00           C  
ATOM    640  CE2 TYR A  81      13.537   3.901   0.635  1.00 98.00           C  
ATOM    641  OH  TYR A  81      15.496   5.140   1.204  1.00 98.00           O  
ATOM    642  CZ  TYR A  81      14.854   3.931   1.058  1.00 98.00           C  
ATOM    643  N   TRP A  82      11.426  -1.993  -1.387  1.00 98.62           N  
ATOM    644  CA  TRP A  82      10.469  -3.040  -1.042  1.00 98.62           C  
ATOM    645  C   TRP A  82      10.258  -3.988  -2.220  1.00 98.62           C  
ATOM    646  CB  TRP A  82       9.133  -2.435  -0.614  1.00 98.62           C  
ATOM    647  O   TRP A  82       9.961  -5.169  -2.031  1.00 98.62           O  
ATOM    648  CG  TRP A  82       9.240  -1.485   0.541  1.00 98.62           C  
ATOM    649  CD1 TRP A  82       9.080  -0.127   0.514  1.00 98.62           C  
ATOM    650  CD2 TRP A  82       9.535  -1.823   1.901  1.00 98.62           C  
ATOM    651  CE2 TRP A  82       9.538  -0.620   2.640  1.00 98.62           C  
ATOM    652  CE3 TRP A  82       9.799  -3.029   2.567  1.00 98.62           C  
ATOM    653  NE1 TRP A  82       9.260   0.401   1.772  1.00 98.62           N  
ATOM    654  CH2 TRP A  82      10.045  -1.778   4.638  1.00 98.62           C  
ATOM    655  CZ2 TRP A  82       9.794  -0.585   4.016  1.00 98.62           C  
ATOM    656  CZ3 TRP A  82      10.052  -2.994   3.931  1.00 98.62           C  
ATOM    657  N   CYS A  83      10.386  -3.526  -3.431  1.00 98.69           N  
ATOM    658  CA  CYS A  83      10.203  -4.387  -4.593  1.00 98.69           C  
ATOM    659  C   CYS A  83      11.279  -4.122  -5.643  1.00 98.69           C  
ATOM    660  CB  CYS A  83       8.818  -4.174  -5.207  1.00 98.69           C  
ATOM    661  O   CYS A  83      12.003  -3.131  -5.553  1.00 98.69           O  
ATOM    662  SG  CYS A  83       8.570  -2.522  -5.889  1.00 98.69           S  
ATOM    663  N   ASN A  84      11.364  -4.997  -6.660  1.00 98.38           N  
ATOM    664  CA  ASN A  84      12.388  -4.883  -7.690  1.00 98.38           C  
ATOM    665  C   ASN A  84      11.777  -4.587  -9.056  1.00 98.38           C  
ATOM    666  CB  ASN A  84      13.231  -6.156  -7.746  1.00 98.38           C  
ATOM    667  O   ASN A  84      10.962  -5.364  -9.558  1.00 98.38           O  
ATOM    668  CG  ASN A  84      14.420  -6.029  -8.683  1.00 98.38           C  
ATOM    669  ND2 ASN A  84      15.116  -7.136  -8.911  1.00 98.38           N  
ATOM    670  OD1 ASN A  84      14.707  -4.945  -9.194  1.00 98.38           O  
ATOM    671  N   ASP A  85      12.183  -3.478  -9.683  1.00 98.19           N  
ATOM    672  CA  ASP A  85      11.637  -3.118 -10.990  1.00 98.19           C  
ATOM    673  C   ASP A  85      12.713  -3.216 -12.074  1.00 98.19           C  
ATOM    674  CB  ASP A  85      11.045  -1.710 -10.960  1.00 98.19           C  
ATOM    675  O   ASP A  85      12.484  -2.826 -13.221  1.00 98.19           O  
ATOM    676  CG  ASP A  85      12.070  -0.645 -10.611  1.00 98.19           C  
ATOM    677  OD1 ASP A  85      13.248  -0.985 -10.366  1.00 98.19           O  
ATOM    678  OD2 ASP A  85      11.694   0.546 -10.573  1.00 98.19           O  
ATOM    679  N   GLY A  86      13.863  -3.645 -11.724  1.00 97.62           N  
ATOM    680  CA  GLY A  86      14.912  -3.941 -12.686  1.00 97.62           C  
ATOM    681  C   GLY A  86      15.695  -2.713 -13.116  1.00 97.62           C  
ATOM    682  O   GLY A  86      16.674  -2.819 -13.856  1.00 97.62           O  
ATOM    683  N   LYS A  87      15.294  -1.580 -12.603  1.00 96.88           N  
ATOM    684  CA  LYS A  87      15.965  -0.374 -13.090  1.00 96.88           C  
ATOM    685  C   LYS A  87      16.392   0.520 -11.928  1.00 96.88           C  
ATOM    686  CB  LYS A  87      15.048   0.400 -14.038  1.00 96.88           C  
ATOM    687  O   LYS A  87      17.224   1.414 -12.112  1.00 96.88           O  
ATOM    688  CG  LYS A  87      13.745   0.870 -13.390  1.00 96.88           C  
ATOM    689  CD  LYS A  87      12.850   1.590 -14.389  1.00 96.88           C  
ATOM    690  CE  LYS A  87      11.529   2.003 -13.765  1.00 96.88           C  
ATOM    691  NZ  LYS A  87      10.608   2.615 -14.770  1.00 96.88           N  
ATOM    692  N   THR A  88      15.889   0.300 -10.712  1.00 98.12           N  
ATOM    693  CA  THR A  88      16.293   1.083  -9.550  1.00 98.12           C  
ATOM    694  C   THR A  88      17.660   0.620  -9.037  1.00 98.12           C  
ATOM    695  CB  THR A  88      15.252   0.975  -8.426  1.00 98.12           C  
ATOM    696  O   THR A  88      17.815  -0.537  -8.646  1.00 98.12           O  
ATOM    697  CG2 THR A  88      15.635   1.847  -7.235  1.00 98.12           C  
ATOM    698  OG1 THR A  88      13.977   1.403  -8.921  1.00 98.12           O  
ATOM    699  N   PRO A  89      18.617   1.428  -9.029  1.00 95.44           N  
ATOM    700  CA  PRO A  89      19.937   1.037  -8.533  1.00 95.44           C  
ATOM    701  C   PRO A  89      19.934   0.729  -7.038  1.00 95.44           C  
ATOM    702  CB  PRO A  89      20.808   2.256  -8.840  1.00 95.44           C  
ATOM    703  O   PRO A  89      19.352   1.467  -6.251  1.00 95.44           O  
ATOM    704  CG  PRO A  89      20.057   3.010  -9.890  1.00 95.44           C  
ATOM    705  CD  PRO A  89      18.581   2.752  -9.694  1.00 95.44           C  
ATOM    706  N   GLY A  90      20.526  -0.424  -6.675  1.00 95.56           N  
ATOM    707  CA  GLY A  90      20.703  -0.770  -5.276  1.00 95.56           C  
ATOM    708  C   GLY A  90      19.422  -1.184  -4.599  1.00 95.56           C  
ATOM    709  O   GLY A  90      19.277  -1.042  -3.380  1.00 95.56           O  
ATOM    710  N   ALA A  91      18.439  -1.621  -5.319  1.00 96.81           N  
ATOM    711  CA  ALA A  91      17.157  -2.007  -4.735  1.00 96.81           C  
ATOM    712  C   ALA A  91      17.332  -3.155  -3.747  1.00 96.81           C  
ATOM    713  CB  ALA A  91      16.174  -2.405  -5.835  1.00 96.81           C  
ATOM    714  O   ALA A  91      18.057  -4.107  -4.014  1.00 96.81           O  
ATOM    715  N   VAL A  92      16.610  -3.064  -2.601  1.00 97.69           N  
ATOM    716  CA  VAL A  92      16.699  -4.031  -1.508  1.00 97.69           C  
ATOM    717  C   VAL A  92      15.758  -5.202  -1.772  1.00 97.69           C  
ATOM    718  CB  VAL A  92      16.380  -3.382  -0.148  1.00 97.69           C  
ATOM    719  O   VAL A  92      16.136  -6.364  -1.596  1.00 97.69           O  
ATOM    720  CG1 VAL A  92      16.408  -4.427   0.966  1.00 97.69           C  
ATOM    721  CG2 VAL A  92      17.363  -2.254   0.154  1.00 97.69           C  
ATOM    722  N   ASN A  93      14.611  -4.892  -2.248  1.00 98.06           N  
ATOM    723  CA  ASN A  93      13.572  -5.877  -2.536  1.00 98.06           C  
ATOM    724  C   ASN A  93      13.202  -6.680  -1.292  1.00 98.06           C  
ATOM    725  CB  ASN A  93      14.008  -6.811  -3.665  1.00 98.06           C  
ATOM    726  O   ASN A  93      13.164  -7.908  -1.332  1.00 98.06           O  
ATOM    727  CG  ASN A  93      12.871  -7.662  -4.193  1.00 98.06           C  
ATOM    728  ND2 ASN A  93      13.209  -8.790  -4.807  1.00 98.06           N  
ATOM    729  OD1 ASN A  93      11.697  -7.307  -4.050  1.00 98.06           O  
ATOM    730  N   ALA A  94      12.827  -6.048  -0.292  1.00 98.19           N  
ATOM    731  CA  ALA A  94      12.543  -6.679   0.996  1.00 98.19           C  
ATOM    732  C   ALA A  94      11.269  -7.513   0.933  1.00 98.19           C  
ATOM    733  CB  ALA A  94      12.435  -5.624   2.092  1.00 98.19           C  
ATOM    734  O   ALA A  94      11.083  -8.440   1.721  1.00 98.19           O  
ATOM    735  N   CYS A  95      10.431  -7.270   0.022  1.00 98.44           N  
ATOM    736  CA  CYS A  95       9.193  -8.024  -0.130  1.00 98.44           C  
ATOM    737  C   CYS A  95       9.392  -9.212  -1.070  1.00 98.44           C  
ATOM    738  CB  CYS A  95       8.078  -7.121  -0.662  1.00 98.44           C  
ATOM    739  O   CYS A  95       8.480 -10.019  -1.251  1.00 98.44           O  
ATOM    740  SG  CYS A  95       7.501  -5.894   0.533  1.00 98.44           S  
ATOM    741  N   HIS A  96      10.482  -9.336  -1.680  1.00 98.12           N  
ATOM    742  CA  HIS A  96      10.862 -10.424  -2.573  1.00 98.12           C  
ATOM    743  C   HIS A  96       9.852 -10.586  -3.706  1.00 98.12           C  
ATOM    744  CB  HIS A  96      10.996 -11.734  -1.799  1.00 98.12           C  
ATOM    745  O   HIS A  96       9.415 -11.700  -3.998  1.00 98.12           O  
ATOM    746  CG  HIS A  96      11.982 -11.667  -0.670  1.00 98.12           C  
ATOM    747  CD2 HIS A  96      11.802 -11.680   0.672  1.00 98.12           C  
ATOM    748  ND1 HIS A  96      13.340 -11.565  -0.878  1.00 98.12           N  
ATOM    749  CE1 HIS A  96      13.953 -11.522   0.289  1.00 98.12           C  
ATOM    750  NE2 HIS A  96      13.045 -11.590   1.249  1.00 98.12           N  
ATOM    751  N   LEU A  97       9.520  -9.509  -4.327  1.00 98.19           N  
ATOM    752  CA  LEU A  97       8.619  -9.558  -5.473  1.00 98.19           C  
ATOM    753  C   LEU A  97       9.016  -8.524  -6.521  1.00 98.19           C  
ATOM    754  CB  LEU A  97       7.174  -9.324  -5.027  1.00 98.19           C  
ATOM    755  O   LEU A  97       9.760  -7.587  -6.225  1.00 98.19           O  
ATOM    756  CG  LEU A  97       6.866  -7.951  -4.427  1.00 98.19           C  
ATOM    757  CD1 LEU A  97       6.476  -6.968  -5.524  1.00 98.19           C  
ATOM    758  CD2 LEU A  97       5.764  -8.061  -3.378  1.00 98.19           C  
ATOM    759  N   SER A  98       8.471  -8.799  -7.821  1.00 98.38           N  
ATOM    760  CA  SER A  98       8.571  -7.769  -8.849  1.00 98.38           C  
ATOM    761  C   SER A  98       7.605  -6.624  -8.582  1.00 98.38           C  
ATOM    762  CB  SER A  98       8.299  -8.362 -10.231  1.00 98.38           C  
ATOM    763  O   SER A  98       6.461  -6.852  -8.177  1.00 98.38           O  
ATOM    764  OG  SER A  98       8.252  -7.345 -11.217  1.00 98.38           O  
ATOM    765  N   CYS A  99       8.112  -5.375  -8.883  1.00 98.56           N  
ATOM    766  CA  CYS A  99       7.226  -4.234  -8.648  1.00 98.56           C  
ATOM    767  C   CYS A  99       5.997  -4.308  -9.545  1.00 98.56           C  
ATOM    768  CB  CYS A  99       7.972  -2.923  -8.895  1.00 98.56           C  
ATOM    769  O   CYS A  99       4.939  -3.780  -9.197  1.00 98.56           O  
ATOM    770  SG  CYS A  99       9.277  -2.590  -7.692  1.00 98.56           S  
ATOM    771  N   SER A 100       6.035  -4.973 -10.606  1.00 98.00           N  
ATOM    772  CA  SER A 100       4.883  -5.106 -11.492  1.00 98.00           C  
ATOM    773  C   SER A 100       3.764  -5.903 -10.833  1.00 98.00           C  
ATOM    774  CB  SER A 100       5.297  -5.786 -12.803  1.00 98.00           C  
ATOM    775  O   SER A 100       2.595  -5.761 -11.200  1.00 98.00           O  
ATOM    776  OG  SER A 100       5.821  -7.081 -12.555  1.00 98.00           O  
ATOM    777  N   ALA A 101       4.132  -6.740  -9.907  1.00 98.00           N  
ATOM    778  CA  ALA A 101       3.137  -7.521  -9.182  1.00 98.00           C  
ATOM    779  C   ALA A 101       2.235  -6.615  -8.344  1.00 98.00           C  
ATOM    780  CB  ALA A 101       3.815  -8.555  -8.287  1.00 98.00           C  
ATOM    781  O   ALA A 101       1.137  -7.014  -7.954  1.00 98.00           O  
ATOM    782  N   LEU A 102       2.703  -5.451  -8.113  1.00 98.38           N  
ATOM    783  CA  LEU A 102       1.961  -4.497  -7.289  1.00 98.38           C  
ATOM    784  C   LEU A 102       0.946  -3.731  -8.126  1.00 98.38           C  
ATOM    785  CB  LEU A 102       2.924  -3.523  -6.608  1.00 98.38           C  
ATOM    786  O   LEU A 102       0.136  -2.976  -7.587  1.00 98.38           O  
ATOM    787  CG  LEU A 102       3.999  -4.139  -5.713  1.00 98.38           C  
ATOM    788  CD1 LEU A 102       4.937  -3.056  -5.189  1.00 98.38           C  
ATOM    789  CD2 LEU A 102       3.362  -4.902  -4.558  1.00 98.38           C  
ATOM    790  N   LEU A 103       0.922  -3.940  -9.443  1.00 98.12           N  
ATOM    791  CA  LEU A 103       0.072  -3.182 -10.356  1.00 98.12           C  
ATOM    792  C   LEU A 103      -1.106  -4.028 -10.828  1.00 98.12           C  
ATOM    793  CB  LEU A 103       0.878  -2.696 -11.559  1.00 98.12           C  
ATOM    794  O   LEU A 103      -1.779  -3.674 -11.801  1.00 98.12           O  
ATOM    795  CG  LEU A 103       2.035  -1.739 -11.261  1.00 98.12           C  
ATOM    796  CD1 LEU A 103       2.821  -1.442 -12.535  1.00 98.12           C  
ATOM    797  CD2 LEU A 103       1.511  -0.450 -10.639  1.00 98.12           C  
ATOM    798  N   GLN A 104      -1.390  -5.088 -10.004  1.00 95.94           N  
ATOM    799  CA  GLN A 104      -2.476  -5.981 -10.397  1.00 95.94           C  
ATOM    800  C   GLN A 104      -3.800  -5.534  -9.789  1.00 95.94           C  
ATOM    801  CB  GLN A 104      -2.163  -7.422  -9.976  1.00 95.94           C  
ATOM    802  O   GLN A 104      -3.824  -4.881  -8.744  1.00 95.94           O  
ATOM    803  CG  GLN A 104      -0.844  -7.950 -10.526  1.00 95.94           C  
ATOM    804  CD  GLN A 104      -0.832  -8.048 -12.039  1.00 95.94           C  
ATOM    805  NE2 GLN A 104       0.323  -7.791 -12.643  1.00 95.94           N  
ATOM    806  OE1 GLN A 104      -1.858  -8.348 -12.658  1.00 95.94           O  
ATOM    807  N   ASP A 105      -4.928  -5.902 -10.490  1.00 95.38           N  
ATOM    808  CA  ASP A 105      -6.247  -5.626  -9.926  1.00 95.38           C  
ATOM    809  C   ASP A 105      -6.436  -6.347  -8.595  1.00 95.38           C  
ATOM    810  CB  ASP A 105      -7.344  -6.036 -10.908  1.00 95.38           C  
ATOM    811  O   ASP A 105      -7.037  -5.800  -7.668  1.00 95.38           O  
ATOM    812  CG  ASP A 105      -7.395  -5.163 -12.147  1.00 95.38           C  
ATOM    813  OD1 ASP A 105      -6.693  -4.129 -12.193  1.00 95.38           O  
ATOM    814  OD2 ASP A 105      -8.149  -5.500 -13.089  1.00 95.38           O  
ATOM    815  N   ASN A 106      -6.003  -7.589  -8.596  1.00 96.56           N  
ATOM    816  CA  ASN A 106      -5.923  -8.303  -7.325  1.00 96.56           C  
ATOM    817  C   ASN A 106      -4.777  -7.790  -6.462  1.00 96.56           C  
ATOM    818  CB  ASN A 106      -5.774  -9.808  -7.565  1.00 96.56           C  
ATOM    819  O   ASN A 106      -3.607  -7.990  -6.794  1.00 96.56           O  
ATOM    820  CG  ASN A 106      -5.767 -10.603  -6.275  1.00 96.56           C  
ATOM    821  ND2 ASN A 106      -6.033 -11.897  -6.381  1.00 96.56           N  
ATOM    822  OD1 ASN A 106      -5.531 -10.059  -5.196  1.00 96.56           O  
ATOM    823  N   ILE A 107      -5.141  -7.253  -5.260  1.00 98.31           N  
ATOM    824  CA  ILE A 107      -4.129  -6.474  -4.545  1.00 98.31           C  
ATOM    825  C   ILE A 107      -3.531  -7.320  -3.422  1.00 98.31           C  
ATOM    826  CB  ILE A 107      -4.720  -5.168  -3.975  1.00 98.31           C  
ATOM    827  O   ILE A 107      -2.949  -6.788  -2.478  1.00 98.31           O  
ATOM    828  CG1 ILE A 107      -5.948  -5.471  -3.105  1.00 98.31           C  
ATOM    829  CG2 ILE A 107      -5.076  -4.200  -5.106  1.00 98.31           C  
ATOM    830  CD1 ILE A 107      -6.465  -4.264  -2.331  1.00 98.31           C  
ATOM    831  N   ALA A 108      -3.549  -8.584  -3.526  1.00 98.56           N  
ATOM    832  CA  ALA A 108      -3.045  -9.457  -2.472  1.00 98.56           C  
ATOM    833  C   ALA A 108      -1.549  -9.266  -2.262  1.00 98.56           C  
ATOM    834  CB  ALA A 108      -3.351 -10.922  -2.802  1.00 98.56           C  
ATOM    835  O   ALA A 108      -1.079  -9.191  -1.124  1.00 98.56           O  
ATOM    836  N   ASP A 109      -0.814  -9.196  -3.325  1.00 98.62           N  
ATOM    837  CA  ASP A 109       0.627  -8.996  -3.210  1.00 98.62           C  
ATOM    838  C   ASP A 109       0.946  -7.630  -2.603  1.00 98.62           C  
ATOM    839  CB  ASP A 109       1.296  -9.137  -4.578  1.00 98.62           C  
ATOM    840  O   ASP A 109       1.849  -7.514  -1.774  1.00 98.62           O  
ATOM    841  CG  ASP A 109       1.347 -10.575  -5.070  1.00 98.62           C  
ATOM    842  OD1 ASP A 109       1.504 -11.497  -4.244  1.00 98.62           O  
ATOM    843  OD2 ASP A 109       1.237 -10.783  -6.299  1.00 98.62           O  
ATOM    844  N   ALA A 110       0.178  -6.636  -3.028  1.00 98.69           N  
ATOM    845  CA  ALA A 110       0.366  -5.304  -2.459  1.00 98.69           C  
ATOM    846  C   ALA A 110       0.093  -5.303  -0.960  1.00 98.69           C  
ATOM    847  CB  ALA A 110      -0.535  -4.294  -3.163  1.00 98.69           C  
ATOM    848  O   ALA A 110       0.864  -4.733  -0.181  1.00 98.69           O  
ATOM    849  N   VAL A 111      -0.968  -6.004  -0.536  1.00 98.88           N  
ATOM    850  CA  VAL A 111      -1.348  -6.072   0.871  1.00 98.88           C  
ATOM    851  C   VAL A 111      -0.272  -6.809   1.662  1.00 98.88           C  
ATOM    852  CB  VAL A 111      -2.718  -6.767   1.056  1.00 98.88           C  
ATOM    853  O   VAL A 111       0.136  -6.359   2.737  1.00 98.88           O  
ATOM    854  CG1 VAL A 111      -2.925  -7.162   2.514  1.00 98.88           C  
ATOM    855  CG2 VAL A 111      -3.844  -5.851   0.578  1.00 98.88           C  
ATOM    856  N   ALA A 112       0.193  -7.878   1.114  1.00 98.81           N  
ATOM    857  CA  ALA A 112       1.237  -8.647   1.783  1.00 98.81           C  
ATOM    858  C   ALA A 112       2.494  -7.805   1.985  1.00 98.81           C  
ATOM    859  CB  ALA A 112       1.565  -9.908   0.988  1.00 98.81           C  
ATOM    860  O   ALA A 112       3.094  -7.820   3.062  1.00 98.81           O  
ATOM    861  N   CYS A 113       2.842  -7.079   0.967  1.00 98.75           N  
ATOM    862  CA  CYS A 113       4.044  -6.257   1.081  1.00 98.75           C  
ATOM    863  C   CYS A 113       3.828  -5.105   2.056  1.00 98.75           C  
ATOM    864  CB  CYS A 113       4.445  -5.707  -0.290  1.00 98.75           C  
ATOM    865  O   CYS A 113       4.725  -4.772   2.832  1.00 98.75           O  
ATOM    866  SG  CYS A 113       6.077  -4.934  -0.312  1.00 98.75           S  
ATOM    867  N   ALA A 114       2.675  -4.483   2.057  1.00 98.75           N  
ATOM    868  CA  ALA A 114       2.365  -3.433   3.024  1.00 98.75           C  
ATOM    869  C   ALA A 114       2.470  -3.952   4.452  1.00 98.75           C  
ATOM    870  CB  ALA A 114       0.968  -2.872   2.767  1.00 98.75           C  
ATOM    871  O   ALA A 114       2.981  -3.261   5.338  1.00 98.75           O  
ATOM    872  N   LYS A 115       2.021  -5.124   4.701  1.00 98.75           N  
ATOM    873  CA  LYS A 115       2.164  -5.736   6.021  1.00 98.75           C  
ATOM    874  C   LYS A 115       3.634  -5.903   6.393  1.00 98.75           C  
ATOM    875  CB  LYS A 115       1.457  -7.090   6.063  1.00 98.75           C  
ATOM    876  O   LYS A 115       4.019  -5.675   7.544  1.00 98.75           O  
ATOM    877  CG  LYS A 115      -0.061  -6.995   6.139  1.00 98.75           C  
ATOM    878  CD  LYS A 115      -0.707  -8.374   6.187  1.00 98.75           C  
ATOM    879  CE  LYS A 115      -2.195  -8.284   6.491  1.00 98.75           C  
ATOM    880  NZ  LYS A 115      -2.865  -9.614   6.379  1.00 98.75           N  
ATOM    881  N   ARG A 116       4.336  -6.294   5.470  1.00 98.50           N  
ATOM    882  CA  ARG A 116       5.769  -6.404   5.714  1.00 98.50           C  
ATOM    883  C   ARG A 116       6.374  -5.049   6.065  1.00 98.50           C  
ATOM    884  CB  ARG A 116       6.478  -6.991   4.495  1.00 98.50           C  
ATOM    885  O   ARG A 116       7.198  -4.945   6.969  1.00 98.50           O  
ATOM    886  CG  ARG A 116       7.994  -6.985   4.595  1.00 98.50           C  
ATOM    887  CD  ARG A 116       8.485  -7.853   5.750  1.00 98.50           C  
ATOM    888  NE  ARG A 116       9.943  -7.844   5.847  1.00 98.50           N  
ATOM    889  NH1 ARG A 116      10.060  -5.808   6.936  1.00 98.50           N  
ATOM    890  NH2 ARG A 116      11.979  -6.968   6.446  1.00 98.50           N  
ATOM    891  CZ  ARG A 116      10.658  -6.874   6.411  1.00 98.50           C  
ATOM    892  N   VAL A 117       5.998  -4.013   5.333  1.00 98.38           N  
ATOM    893  CA  VAL A 117       6.488  -2.660   5.573  1.00 98.38           C  
ATOM    894  C   VAL A 117       6.202  -2.258   7.022  1.00 98.38           C  
ATOM    895  CB  VAL A 117       5.854  -1.642   4.603  1.00 98.38           C  
ATOM    896  O   VAL A 117       7.090  -1.772   7.726  1.00 98.38           O  
ATOM    897  CG1 VAL A 117       6.226  -0.213   4.993  1.00 98.38           C  
ATOM    898  CG2 VAL A 117       6.287  -1.934   3.167  1.00 98.38           C  
ATOM    899  N   VAL A 118       5.044  -2.512   7.491  1.00 98.00           N  
ATOM    900  CA  VAL A 118       4.626  -2.004   8.794  1.00 98.00           C  
ATOM    901  C   VAL A 118       5.313  -2.799   9.906  1.00 98.00           C  
ATOM    902  CB  VAL A 118       3.092  -2.068   8.962  1.00 98.00           C  
ATOM    903  O   VAL A 118       5.341  -2.368  11.060  1.00 98.00           O  
ATOM    904  CG1 VAL A 118       2.400  -1.146   7.961  1.00 98.00           C  
ATOM    905  CG2 VAL A 118       2.598  -3.504   8.801  1.00 98.00           C  
ATOM    906  N   ARG A 119       5.843  -3.959   9.622  1.00 97.38           N  
ATOM    907  CA  ARG A 119       6.622  -4.709  10.603  1.00 97.38           C  
ATOM    908  C   ARG A 119       7.962  -4.036  10.862  1.00 97.38           C  
ATOM    909  CB  ARG A 119       6.836  -6.147  10.126  1.00 97.38           C  
ATOM    910  O   ARG A 119       8.592  -4.277  11.888  1.00 97.38           O  
ATOM    911  CG  ARG A 119       5.573  -6.988  10.110  1.00 97.38           C  
ATOM    912  CD  ARG A 119       5.816  -8.365   9.504  1.00 97.38           C  
ATOM    913  NE  ARG A 119       6.957  -9.033  10.126  1.00 97.38           N  
ATOM    914  NH1 ARG A 119       6.898 -10.874   8.727  1.00 97.38           N  
ATOM    915  NH2 ARG A 119       8.486 -10.725  10.376  1.00 97.38           N  
ATOM    916  CZ  ARG A 119       7.446 -10.208   9.741  1.00 97.38           C  
ATOM    917  N   ASP A 120       8.328  -3.073   9.975  1.00 94.62           N  
ATOM    918  CA  ASP A 120       9.570  -2.333  10.177  1.00 94.62           C  
ATOM    919  C   ASP A 120       9.382  -1.214  11.196  1.00 94.62           C  
ATOM    920  CB  ASP A 120      10.069  -1.755   8.848  1.00 94.62           C  
ATOM    921  O   ASP A 120       8.252  -0.834  11.509  1.00 94.62           O  
ATOM    922  CG  ASP A 120      10.886  -2.747   8.039  1.00 94.62           C  
ATOM    923  OD1 ASP A 120      10.769  -3.970   8.277  1.00 94.62           O  
ATOM    924  OD2 ASP A 120      11.659  -2.304   7.163  1.00 94.62           O  
ATOM    925  N   PRO A 121      10.380  -0.773  11.865  1.00 93.81           N  
ATOM    926  CA  PRO A 121      10.324   0.143  13.003  1.00 93.81           C  
ATOM    927  C   PRO A 121       9.475   1.383  12.724  1.00 93.81           C  
ATOM    928  CB  PRO A 121      11.796   0.520  13.228  1.00 93.81           C  
ATOM    929  O   PRO A 121       8.757   1.853  13.613  1.00 93.81           O  
ATOM    930  CG  PRO A 121      12.568  -0.669  12.758  1.00 93.81           C  
ATOM    931  CD  PRO A 121      11.845  -1.276  11.581  1.00 93.81           C  
ATOM    932  N   GLN A 122       9.441   1.766  11.462  1.00 94.31           N  
ATOM    933  CA  GLN A 122       8.687   2.981  11.179  1.00 94.31           C  
ATOM    934  C   GLN A 122       7.185   2.705  11.154  1.00 94.31           C  
ATOM    935  CB  GLN A 122       9.128   3.588   9.843  1.00 94.31           C  
ATOM    936  O   GLN A 122       6.378   3.612  11.374  1.00 94.31           O  
ATOM    937  CG  GLN A 122      10.520   4.204   9.883  1.00 94.31           C  
ATOM    938  CD  GLN A 122      10.816   5.058   8.667  1.00 94.31           C  
ATOM    939  NE2 GLN A 122      11.640   6.088   8.847  1.00 94.31           N  
ATOM    940  OE1 GLN A 122      10.309   4.801   7.566  1.00 94.31           O  
ATOM    941  N   GLY A 123       6.817   1.444  11.007  1.00 96.56           N  
ATOM    942  CA  GLY A 123       5.409   1.097  10.911  1.00 96.56           C  
ATOM    943  C   GLY A 123       4.691   1.835   9.801  1.00 96.56           C  
ATOM    944  O   GLY A 123       5.245   2.034   8.715  1.00 96.56           O  
ATOM    945  N   ILE A 124       3.430   2.223  10.041  1.00 97.69           N  
ATOM    946  CA  ILE A 124       2.621   2.865   9.011  1.00 97.69           C  
ATOM    947  C   ILE A 124       3.166   4.261   8.719  1.00 97.69           C  
ATOM    948  CB  ILE A 124       1.138   2.945   9.429  1.00 97.69           C  
ATOM    949  O   ILE A 124       2.892   4.836   7.664  1.00 97.69           O  
ATOM    950  CG1 ILE A 124       0.252   3.236   8.207  1.00 97.69           C  
ATOM    951  CG2 ILE A 124       0.939   4.010  10.512  1.00 97.69           C  
ATOM    952  CD1 ILE A 124      -1.234   3.032   8.460  1.00 97.69           C  
ATOM    953  N   ARG A 125       3.998   4.804   9.543  1.00 97.44           N  
ATOM    954  CA  ARG A 125       4.570   6.139   9.386  1.00 97.44           C  
ATOM    955  C   ARG A 125       5.604   6.160   8.263  1.00 97.44           C  
ATOM    956  CB  ARG A 125       5.205   6.604  10.692  1.00 97.44           C  
ATOM    957  O   ARG A 125       6.104   7.225   7.897  1.00 97.44           O  
ATOM    958  CG  ARG A 125       4.211   6.826  11.822  1.00 97.44           C  
ATOM    959  CD  ARG A 125       4.903   7.080  13.150  1.00 97.44           C  
ATOM    960  NE  ARG A 125       5.763   8.260  13.095  1.00 97.44           N  
ATOM    961  NH1 ARG A 125       4.037   9.776  13.373  1.00 97.44           N  
ATOM    962  NH2 ARG A 125       6.194  10.517  13.134  1.00 97.44           N  
ATOM    963  CZ  ARG A 125       5.331   9.517  13.203  1.00 97.44           C  
ATOM    964  N   ALA A 126       5.898   5.015   7.737  1.00 97.25           N  
ATOM    965  CA  ALA A 126       6.802   4.957   6.591  1.00 97.25           C  
ATOM    966  C   ALA A 126       6.206   5.691   5.388  1.00 97.25           C  
ATOM    967  CB  ALA A 126       7.105   3.506   6.225  1.00 97.25           C  
ATOM    968  O   ALA A 126       6.934   6.091   4.477  1.00 97.25           O  
ATOM    969  N   TRP A 127       4.901   5.789   5.424  1.00 98.25           N  
ATOM    970  CA  TRP A 127       4.211   6.494   4.344  1.00 98.25           C  
ATOM    971  C   TRP A 127       4.035   7.969   4.684  1.00 98.25           C  
ATOM    972  CB  TRP A 127       2.847   5.851   4.076  1.00 98.25           C  
ATOM    973  O   TRP A 127       3.261   8.321   5.581  1.00 98.25           O  
ATOM    974  CG  TRP A 127       2.917   4.582   3.278  1.00 98.25           C  
ATOM    975  CD1 TRP A 127       2.752   4.445   1.930  1.00 98.25           C  
ATOM    976  CD2 TRP A 127       3.169   3.270   3.790  1.00 98.25           C  
ATOM    977  CE2 TRP A 127       3.142   2.382   2.690  1.00 98.25           C  
ATOM    978  CE3 TRP A 127       3.416   2.756   5.069  1.00 98.25           C  
ATOM    979  NE1 TRP A 127       2.885   3.123   1.570  1.00 98.25           N  
ATOM    980  CH2 TRP A 127       3.592   0.532   4.098  1.00 98.25           C  
ATOM    981  CZ2 TRP A 127       3.352   1.009   2.833  1.00 98.25           C  
ATOM    982  CZ3 TRP A 127       3.625   1.388   5.208  1.00 98.25           C  
ATOM    983  N   VAL A 128       4.724   8.849   3.931  1.00 96.81           N  
ATOM    984  CA  VAL A 128       4.688  10.291   4.173  1.00 96.81           C  
ATOM    985  C   VAL A 128       3.266  10.810   3.979  1.00 96.81           C  
ATOM    986  CB  VAL A 128       5.661  11.044   3.243  1.00 96.81           C  
ATOM    987  O   VAL A 128       2.788  11.637   4.759  1.00 96.81           O  
ATOM    988  CG1 VAL A 128       5.458  12.553   3.364  1.00 96.81           C  
ATOM    989  CG2 VAL A 128       7.108  10.671   3.566  1.00 96.81           C  
ATOM    990  N   ALA A 129       2.584  10.324   2.971  1.00 96.19           N  
ATOM    991  CA  ALA A 129       1.199  10.730   2.727  1.00 96.19           C  
ATOM    992  C   ALA A 129       0.321  10.451   3.941  1.00 96.19           C  
ATOM    993  CB  ALA A 129       0.646  10.018   1.496  1.00 96.19           C  
ATOM    994  O   ALA A 129      -0.520  11.274   4.311  1.00 96.19           O  
ATOM    995  N   TRP A 130       0.487   9.292   4.556  1.00 98.50           N  
ATOM    996  CA  TRP A 130      -0.301   8.981   5.742  1.00 98.50           C  
ATOM    997  C   TRP A 130       0.013   9.960   6.873  1.00 98.50           C  
ATOM    998  CB  TRP A 130      -0.041   7.546   6.203  1.00 98.50           C  
ATOM    999  O   TRP A 130      -0.893  10.468   7.528  1.00 98.50           O  
ATOM   1000  CG  TRP A 130      -0.836   7.142   7.408  1.00 98.50           C  
ATOM   1001  CD1 TRP A 130      -2.107   6.640   7.428  1.00 98.50           C  
ATOM   1002  CD2 TRP A 130      -0.413   7.212   8.775  1.00 98.50           C  
ATOM   1003  CE2 TRP A 130      -1.478   6.734   9.567  1.00 98.50           C  
ATOM   1004  CE3 TRP A 130       0.768   7.628   9.404  1.00 98.50           C  
ATOM   1005  NE1 TRP A 130      -2.500   6.392   8.724  1.00 98.50           N  
ATOM   1006  CH2 TRP A 130      -0.232   7.078  11.553  1.00 98.50           C  
ATOM   1007  CZ2 TRP A 130      -1.394   6.661  10.964  1.00 98.50           C  
ATOM   1008  CZ3 TRP A 130       0.845   7.559  10.787  1.00 98.50           C  
ATOM   1009  N   ARG A 131       1.264  10.207   7.089  1.00 98.31           N  
ATOM   1010  CA  ARG A 131       1.653  11.151   8.132  1.00 98.31           C  
ATOM   1011  C   ARG A 131       0.991  12.503   7.918  1.00 98.31           C  
ATOM   1012  CB  ARG A 131       3.179  11.315   8.165  1.00 98.31           C  
ATOM   1013  O   ARG A 131       0.485  13.110   8.873  1.00 98.31           O  
ATOM   1014  CG  ARG A 131       3.918  10.081   8.653  1.00 98.31           C  
ATOM   1015  CD  ARG A 131       5.428  10.248   8.553  1.00 98.31           C  
ATOM   1016  NE  ARG A 131       5.835  11.626   8.810  1.00 98.31           N  
ATOM   1017  NH1 ARG A 131       7.733  11.531   7.499  1.00 98.31           N  
ATOM   1018  NH2 ARG A 131       7.194  13.467   8.602  1.00 98.31           N  
ATOM   1019  CZ  ARG A 131       6.920  12.208   8.304  1.00 98.31           C  
ATOM   1020  N   ASN A 132       0.918  12.942   6.752  1.00 98.31           N  
ATOM   1021  CA  ASN A 132       0.494  14.301   6.451  1.00 98.31           C  
ATOM   1022  C   ASN A 132      -1.025  14.409   6.362  1.00 98.31           C  
ATOM   1023  CB  ASN A 132       1.136  14.799   5.156  1.00 98.31           C  
ATOM   1024  O   ASN A 132      -1.602  15.449   6.674  1.00 98.31           O  
ATOM   1025  CG  ASN A 132       2.636  14.997   5.286  1.00 98.31           C  
ATOM   1026  ND2 ASN A 132       3.327  15.030   4.154  1.00 98.31           N  
ATOM   1027  OD1 ASN A 132       3.162  15.114   6.397  1.00 98.31           O  
ATOM   1028  N   ARG A 133      -1.617  13.248   5.984  1.00 98.31           N  
ATOM   1029  CA  ARG A 133      -3.022  13.401   5.608  1.00 98.31           C  
ATOM   1030  C   ARG A 133      -3.928  12.620   6.552  1.00 98.31           C  
ATOM   1031  CB  ARG A 133      -3.242  12.937   4.166  1.00 98.31           C  
ATOM   1032  O   ARG A 133      -5.131  12.888   6.631  1.00 98.31           O  
ATOM   1033  CG  ARG A 133      -2.460  13.734   3.135  1.00 98.31           C  
ATOM   1034  CD  ARG A 133      -3.045  15.125   2.933  1.00 98.31           C  
ATOM   1035  NE  ARG A 133      -2.504  15.770   1.743  1.00 98.31           N  
ATOM   1036  NH1 ARG A 133      -3.711  17.721   1.998  1.00 98.31           N  
ATOM   1037  NH2 ARG A 133      -2.277  17.485   0.226  1.00 98.31           N  
ATOM   1038  CZ  ARG A 133      -2.830  16.991   1.324  1.00 98.31           C  
ATOM   1039  N   CYS A 134      -3.291  11.700   7.377  1.00 98.38           N  
ATOM   1040  CA  CYS A 134      -4.178  10.785   8.082  1.00 98.38           C  
ATOM   1041  C   CYS A 134      -3.854  10.751   9.572  1.00 98.38           C  
ATOM   1042  CB  CYS A 134      -4.077   9.380   7.497  1.00 98.38           C  
ATOM   1043  O   CYS A 134      -4.747  10.585  10.400  1.00 98.38           O  
ATOM   1044  SG  CYS A 134      -4.314   9.314   5.706  1.00 98.38           S  
ATOM   1045  N   GLN A 135      -2.668  10.896   9.833  1.00 98.25           N  
ATOM   1046  CA  GLN A 135      -2.239  10.786  11.221  1.00 98.25           C  
ATOM   1047  C   GLN A 135      -2.904  11.858  12.092  1.00 98.25           C  
ATOM   1048  CB  GLN A 135      -0.717  10.895  11.323  1.00 98.25           C  
ATOM   1049  O   GLN A 135      -2.934  13.032  11.718  1.00 98.25           O  
ATOM   1050  CG  GLN A 135      -0.177  10.630  12.717  1.00 98.25           C  
ATOM   1051  CD  GLN A 135       1.343  10.641  12.772  1.00 98.25           C  
ATOM   1052  NE2 GLN A 135       1.911   9.777  13.601  1.00 98.25           N  
ATOM   1053  OE1 GLN A 135       1.993  11.426  12.076  1.00 98.25           O  
ATOM   1054  N   ASN A 136      -3.481  11.372  13.227  1.00 97.38           N  
ATOM   1055  CA  ASN A 136      -4.110  12.230  14.237  1.00 97.38           C  
ATOM   1056  C   ASN A 136      -5.318  12.956  13.673  1.00 97.38           C  
ATOM   1057  CB  ASN A 136      -3.091  13.223  14.794  1.00 97.38           C  
ATOM   1058  O   ASN A 136      -5.630  14.079  14.097  1.00 97.38           O  
ATOM   1059  CG  ASN A 136      -1.938  12.550  15.508  1.00 97.38           C  
ATOM   1060  ND2 ASN A 136      -0.729  13.060  15.290  1.00 97.38           N  
ATOM   1061  OD1 ASN A 136      -2.126  11.576  16.239  1.00 97.38           O  
ATOM   1062  N   ARG A 137      -5.895  12.424  12.688  1.00 97.69           N  
ATOM   1063  CA  ARG A 137      -7.131  12.956  12.115  1.00 97.69           C  
ATOM   1064  C   ARG A 137      -8.266  11.944  12.225  1.00 97.69           C  
ATOM   1065  CB  ARG A 137      -6.913  13.347  10.652  1.00 97.69           C  
ATOM   1066  O   ARG A 137      -8.018  10.740  12.356  1.00 97.69           O  
ATOM   1067  CG  ARG A 137      -5.850  14.417  10.448  1.00 97.69           C  
ATOM   1068  CD  ARG A 137      -5.757  14.850   8.996  1.00 97.69           C  
ATOM   1069  NE  ARG A 137      -4.711  15.852   8.797  1.00 97.69           N  
ATOM   1070  NH1 ARG A 137      -5.734  16.858   6.987  1.00 97.69           N  
ATOM   1071  NH2 ARG A 137      -3.722  17.645   7.758  1.00 97.69           N  
ATOM   1072  CZ  ARG A 137      -4.726  16.777   7.846  1.00 97.69           C  
ATOM   1073  N   ASP A 138      -9.416  12.503  12.190  1.00 98.06           N  
ATOM   1074  CA  ASP A 138     -10.568  11.610  12.117  1.00 98.06           C  
ATOM   1075  C   ASP A 138     -10.698  10.998  10.722  1.00 98.06           C  
ATOM   1076  CB  ASP A 138     -11.849  12.351  12.482  1.00 98.06           C  
ATOM   1077  O   ASP A 138     -11.005  11.694   9.753  1.00 98.06           O  
ATOM   1078  CG  ASP A 138     -13.062  11.442  12.532  1.00 98.06           C  
ATOM   1079  OD1 ASP A 138     -12.953  10.252  12.195  1.00 98.06           O  
ATOM   1080  OD2 ASP A 138     -14.153  11.934  12.923  1.00 98.06           O  
ATOM   1081  N   VAL A 139     -10.488   9.643  10.695  1.00 98.38           N  
ATOM   1082  CA  VAL A 139     -10.470   9.023   9.377  1.00 98.38           C  
ATOM   1083  C   VAL A 139     -11.671   8.097   9.217  1.00 98.38           C  
ATOM   1084  CB  VAL A 139      -9.159   8.231   9.138  1.00 98.38           C  
ATOM   1085  O   VAL A 139     -11.749   7.321   8.265  1.00 98.38           O  
ATOM   1086  CG1 VAL A 139      -7.965   9.178   9.023  1.00 98.38           C  
ATOM   1087  CG2 VAL A 139      -8.936   7.221  10.264  1.00 98.38           C  
ATOM   1088  N   ARG A 140     -12.644   8.226  10.001  1.00 98.12           N  
ATOM   1089  CA  ARG A 140     -13.812   7.352  10.008  1.00 98.12           C  
ATOM   1090  C   ARG A 140     -14.591   7.468   8.702  1.00 98.12           C  
ATOM   1091  CB  ARG A 140     -14.719   7.675  11.186  1.00 98.12           C  
ATOM   1092  O   ARG A 140     -15.254   6.515   8.282  1.00 98.12           O  
ATOM   1093  CG  ARG A 140     -14.176   7.221  12.530  1.00 98.12           C  
ATOM   1094  CD  ARG A 140     -15.128   7.575  13.676  1.00 98.12           C  
ATOM   1095  NE  ARG A 140     -15.237   9.018  13.858  1.00 98.12           N  
ATOM   1096  NH1 ARG A 140     -17.017   8.895  15.322  1.00 98.12           N  
ATOM   1097  NH2 ARG A 140     -16.147  10.935  14.732  1.00 98.12           N  
ATOM   1098  CZ  ARG A 140     -16.132   9.610  14.635  1.00 98.12           C  
ATOM   1099  N   GLN A 141     -14.454   8.612   8.089  1.00 98.19           N  
ATOM   1100  CA  GLN A 141     -15.219   8.857   6.870  1.00 98.19           C  
ATOM   1101  C   GLN A 141     -14.825   7.896   5.764  1.00 98.19           C  
ATOM   1102  CB  GLN A 141     -15.038  10.306   6.407  1.00 98.19           C  
ATOM   1103  O   GLN A 141     -15.600   7.637   4.841  1.00 98.19           O  
ATOM   1104  CG  GLN A 141     -13.603  10.634   5.993  1.00 98.19           C  
ATOM   1105  CD  GLN A 141     -13.421  12.105   5.660  1.00 98.19           C  
ATOM   1106  NE2 GLN A 141     -12.367  12.709   6.198  1.00 98.19           N  
ATOM   1107  OE1 GLN A 141     -14.216  12.690   4.923  1.00 98.19           O  
ATOM   1108  N   TYR A 142     -13.664   7.329   5.881  1.00 98.50           N  
ATOM   1109  CA  TYR A 142     -13.169   6.496   4.795  1.00 98.50           C  
ATOM   1110  C   TYR A 142     -13.819   5.118   4.823  1.00 98.50           C  
ATOM   1111  CB  TYR A 142     -11.642   6.353   4.874  1.00 98.50           C  
ATOM   1112  O   TYR A 142     -13.808   4.396   3.821  1.00 98.50           O  
ATOM   1113  CG  TYR A 142     -10.899   7.619   4.520  1.00 98.50           C  
ATOM   1114  CD1 TYR A 142     -10.712   7.992   3.190  1.00 98.50           C  
ATOM   1115  CD2 TYR A 142     -10.377   8.441   5.514  1.00 98.50           C  
ATOM   1116  CE1 TYR A 142     -10.025   9.155   2.861  1.00 98.50           C  
ATOM   1117  CE2 TYR A 142      -9.685   9.604   5.192  1.00 98.50           C  
ATOM   1118  OH  TYR A 142      -8.833  11.106   3.544  1.00 98.50           O  
ATOM   1119  CZ  TYR A 142      -9.516   9.953   3.865  1.00 98.50           C  
ATOM   1120  N   VAL A 143     -14.472   4.851   5.884  1.00 98.69           N  
ATOM   1121  CA  VAL A 143     -15.131   3.551   5.909  1.00 98.69           C  
ATOM   1122  C   VAL A 143     -16.613   3.730   6.246  1.00 98.69           C  
ATOM   1123  CB  VAL A 143     -14.469   2.595   6.927  1.00 98.69           C  
ATOM   1124  O   VAL A 143     -17.361   2.751   6.340  1.00 98.69           O  
ATOM   1125  CG1 VAL A 143     -13.049   2.242   6.486  1.00 98.69           C  
ATOM   1126  CG2 VAL A 143     -14.459   3.223   8.320  1.00 98.69           C  
ATOM   1127  N   GLN A 144     -17.045   4.938   6.361  1.00 98.38           N  
ATOM   1128  CA  GLN A 144     -18.422   5.228   6.727  1.00 98.38           C  
ATOM   1129  C   GLN A 144     -19.394   4.686   5.677  1.00 98.38           C  
ATOM   1130  CB  GLN A 144     -18.626   6.728   6.911  1.00 98.38           C  
ATOM   1131  O   GLN A 144     -19.225   4.942   4.484  1.00 98.38           O  
ATOM   1132  CG  GLN A 144     -20.014   7.103   7.415  1.00 98.38           C  
ATOM   1133  CD  GLN A 144     -20.179   8.596   7.653  1.00 98.38           C  
ATOM   1134  NE2 GLN A 144     -21.249   8.979   8.343  1.00 98.38           N  
ATOM   1135  OE1 GLN A 144     -19.340   9.395   7.214  1.00 98.38           O  
ATOM   1136  N   GLY A 145     -20.383   3.863   6.166  1.00 98.12           N  
ATOM   1137  CA  GLY A 145     -21.444   3.384   5.298  1.00 98.12           C  
ATOM   1138  C   GLY A 145     -21.071   2.148   4.525  1.00 98.12           C  
ATOM   1139  O   GLY A 145     -21.805   1.714   3.630  1.00 98.12           O  
ATOM   1140  N   CYS A 146     -19.846   1.598   4.798  1.00 98.12           N  
ATOM   1141  CA  CYS A 146     -19.356   0.462   4.037  1.00 98.12           C  
ATOM   1142  C   CYS A 146     -19.764  -0.856   4.691  1.00 98.12           C  
ATOM   1143  CB  CYS A 146     -17.832   0.517   3.909  1.00 98.12           C  
ATOM   1144  O   CYS A 146     -19.628  -1.923   4.086  1.00 98.12           O  
ATOM   1145  SG  CYS A 146     -17.239   1.917   2.927  1.00 98.12           S  
ATOM   1146  N   GLY A 147     -20.344  -0.805   5.971  1.00 96.56           N  
ATOM   1147  CA  GLY A 147     -20.745  -2.015   6.670  1.00 96.56           C  
ATOM   1148  C   GLY A 147     -19.566  -2.844   7.143  1.00 96.56           C  
ATOM   1149  O   GLY A 147     -19.626  -4.073   7.138  1.00 96.56           O  
ATOM   1150  N   VAL A 148     -18.348  -2.292   7.337  1.00 95.69           N  
ATOM   1151  CA  VAL A 148     -17.136  -2.902   7.872  1.00 95.69           C  
ATOM   1152  C   VAL A 148     -16.749  -2.221   9.184  1.00 95.69           C  
ATOM   1153  CB  VAL A 148     -15.964  -2.805   6.868  1.00 95.69           C  
ATOM   1154  O   VAL A 148     -17.251  -1.138   9.501  1.00 95.69           O  
ATOM   1155  CG1 VAL A 148     -16.265  -3.619   5.610  1.00 95.69           C  
ATOM   1156  CG2 VAL A 148     -15.678  -1.355   6.507  1.00 95.69           C  
TER    1157      VAL A 148                                                       
END   
