# Supplementary material for: A New Light-Sensor System Affecting Cancer Cell Fate
Source: Biomater Res. 2025 Mar 5;29:0157. doi: 10.34133/bmr.0157 (PMC11880576; doi:10.34133/bmr.0157)
Supplement: Supplementary 1 — Figs. S1 to S3 Video S1 AlphaFold original files [file bmr.0157.f1.zip › 1_rank_5.pdb]

ATOM      1  N   MET A   1      -8.487 -38.392 -34.754  1.00 42.72           N  
ATOM      2  CA  MET A   1      -7.390 -38.152 -33.842  1.00 42.72           C  
ATOM      3  C   MET A   1      -6.406 -37.161 -34.420  1.00 42.72           C  
ATOM      4  CB  MET A   1      -6.675 -39.463 -33.477  1.00 42.72           C  
ATOM      5  O   MET A   1      -5.847 -37.373 -35.510  1.00 42.72           O  
ATOM      6  CG  MET A   1      -7.383 -40.693 -33.981  1.00 42.72           C  
ATOM      7  SD  MET A   1      -6.706 -42.237 -33.255  1.00 42.72           S  
ATOM      8  CE  MET A   1      -6.323 -43.153 -34.765  1.00 42.72           C  
ATOM      9  N   LYS A   2      -6.896 -35.719 -34.521  1.00 47.06           N  
ATOM     10  CA  LYS A   2      -5.982 -34.654 -34.136  1.00 47.06           C  
ATOM     11  C   LYS A   2      -6.490 -33.290 -34.634  1.00 47.06           C  
ATOM     12  CB  LYS A   2      -4.584 -34.919 -34.682  1.00 47.06           C  
ATOM     13  O   LYS A   2      -6.322 -32.950 -35.782  1.00 47.06           O  
ATOM     14  CG  LYS A   2      -3.887 -36.124 -34.065  1.00 47.06           C  
ATOM     15  CD  LYS A   2      -2.562 -36.426 -34.764  1.00 47.06           C  
ATOM     16  CE  LYS A   2      -1.843 -37.568 -34.109  1.00 47.06           C  
ATOM     17  NZ  LYS A   2      -0.608 -37.963 -34.834  1.00 47.06           N  
ATOM     18  N   ALA A   3      -7.834 -33.069 -34.398  1.00 51.19           N  
ATOM     19  CA  ALA A   3      -8.406 -31.737 -34.552  1.00 51.19           C  
ATOM     20  C   ALA A   3      -8.550 -31.037 -33.217  1.00 51.19           C  
ATOM     21  CB  ALA A   3      -9.752 -31.823 -35.257  1.00 51.19           C  
ATOM     22  O   ALA A   3      -9.354 -30.125 -33.065  1.00 51.19           O  
ATOM     23  N   LEU A   4      -7.435 -30.956 -32.357  1.00 53.03           N  
ATOM     24  CA  LEU A   4      -7.617 -30.151 -31.155  1.00 53.03           C  
ATOM     25  C   LEU A   4      -6.382 -29.285 -30.902  1.00 53.03           C  
ATOM     26  CB  LEU A   4      -7.888 -31.049 -29.949  1.00 53.03           C  
ATOM     27  O   LEU A   4      -5.347 -29.800 -30.453  1.00 53.03           O  
ATOM     28  CG  LEU A   4      -9.248 -31.745 -29.921  1.00 53.03           C  
ATOM     29  CD1 LEU A   4      -9.255 -32.842 -28.865  1.00 53.03           C  
ATOM     30  CD2 LEU A   4     -10.358 -30.730 -29.645  1.00 53.03           C  
ATOM     31  N   ILE A   5      -5.803 -28.571 -31.899  1.00 54.81           N  
ATOM     32  CA  ILE A   5      -4.667 -27.730 -31.546  1.00 54.81           C  
ATOM     33  C   ILE A   5      -4.850 -26.345 -32.151  1.00 54.81           C  
ATOM     34  CB  ILE A   5      -3.326 -28.352 -32.044  1.00 54.81           C  
ATOM     35  O   ILE A   5      -3.904 -25.566 -32.220  1.00 54.81           O  
ATOM     36  CG1 ILE A   5      -3.132 -29.736 -31.403  1.00 54.81           C  
ATOM     37  CG2 ILE A   5      -2.161 -27.419 -31.703  1.00 54.81           C  
ATOM     38  CD1 ILE A   5      -1.884 -30.450 -31.894  1.00 54.81           C  
ATOM     39  N   VAL A   6      -6.179 -25.871 -32.185  1.00 52.09           N  
ATOM     40  CA  VAL A   6      -6.205 -24.465 -32.591  1.00 52.09           C  
ATOM     41  C   VAL A   6      -7.269 -23.725 -31.809  1.00 52.09           C  
ATOM     42  CB  VAL A   6      -6.462 -24.320 -34.100  1.00 52.09           C  
ATOM     43  O   VAL A   6      -7.507 -22.526 -32.028  1.00 52.09           O  
ATOM     44  CG1 VAL A   6      -6.433 -22.837 -34.524  1.00 52.09           C  
ATOM     45  CG2 VAL A   6      -5.424 -25.108 -34.905  1.00 52.09           C  
ATOM     46  N   LEU A   7      -7.526 -24.134 -30.491  1.00 49.06           N  
ATOM     47  CA  LEU A   7      -8.412 -23.378 -29.601  1.00 49.06           C  
ATOM     48  C   LEU A   7      -7.701 -23.022 -28.312  1.00 49.06           C  
ATOM     49  CB  LEU A   7      -9.679 -24.173 -29.307  1.00 49.06           C  
ATOM     50  O   LEU A   7      -8.094 -23.486 -27.233  1.00 49.06           O  
ATOM     51  CG  LEU A   7     -10.996 -23.384 -29.304  1.00 49.06           C  
ATOM     52  CD1 LEU A   7     -11.620 -23.402 -30.696  1.00 49.06           C  
ATOM     53  CD2 LEU A   7     -11.952 -23.935 -28.259  1.00 49.06           C  
ATOM     54  N   GLY A   8      -6.364 -22.934 -28.301  1.00 46.50           N  
ATOM     55  CA  GLY A   8      -5.541 -22.710 -27.134  1.00 46.50           C  
ATOM     56  C   GLY A   8      -4.621 -21.512 -27.265  1.00 46.50           C  
ATOM     57  O   GLY A   8      -3.854 -21.203 -26.350  1.00 46.50           O  
ATOM     58  N   LEU A   9      -5.073 -20.507 -28.105  1.00 46.50           N  
ATOM     59  CA  LEU A   9      -4.335 -19.242 -28.235  1.00 46.50           C  
ATOM     60  C   LEU A   9      -5.217 -18.055 -27.875  1.00 46.50           C  
ATOM     61  CB  LEU A   9      -3.793 -19.092 -29.645  1.00 46.50           C  
ATOM     62  O   LEU A   9      -5.302 -17.085 -28.626  1.00 46.50           O  
ATOM     63  CG  LEU A   9      -2.270 -19.109 -29.798  1.00 46.50           C  
ATOM     64  CD1 LEU A   9      -1.854 -20.175 -30.813  1.00 46.50           C  
ATOM     65  CD2 LEU A   9      -1.753 -17.742 -30.204  1.00 46.50           C  
ATOM     66  N   VAL A  10      -6.212 -18.248 -26.911  1.00 45.91           N  
ATOM     67  CA  VAL A  10      -6.764 -17.083 -26.228  1.00 45.91           C  
ATOM     68  C   VAL A  10      -5.992 -16.822 -24.930  1.00 45.91           C  
ATOM     69  CB  VAL A  10      -8.264 -17.249 -25.925  1.00 45.91           C  
ATOM     70  O   VAL A  10      -6.092 -17.609 -23.986  1.00 45.91           O  
ATOM     71  CG1 VAL A  10      -8.811 -16.042 -25.159  1.00 45.91           C  
ATOM     72  CG2 VAL A  10      -9.049 -17.447 -27.231  1.00 45.91           C  
ATOM     73  N   LEU A  11      -4.674 -17.076 -24.860  1.00 47.31           N  
ATOM     74  CA  LEU A  11      -3.668 -16.714 -23.868  1.00 47.31           C  
ATOM     75  C   LEU A  11      -3.742 -15.228 -23.536  1.00 47.31           C  
ATOM     76  CB  LEU A  11      -2.269 -17.078 -24.344  1.00 47.31           C  
ATOM     77  O   LEU A  11      -3.591 -14.385 -24.433  1.00 47.31           O  
ATOM     78  CG  LEU A  11      -1.801 -18.512 -24.053  1.00 47.31           C  
ATOM     79  CD1 LEU A  11      -0.847 -18.997 -25.148  1.00 47.31           C  
ATOM     80  CD2 LEU A  11      -1.125 -18.575 -22.690  1.00 47.31           C  
ATOM     81  N   LEU A  12      -4.931 -14.753 -22.947  1.00 45.31           N  
ATOM     82  CA  LEU A  12      -5.150 -13.872 -21.810  1.00 45.31           C  
ATOM     83  C   LEU A  12      -4.071 -12.785 -21.752  1.00 45.31           C  
ATOM     84  CB  LEU A  12      -5.149 -14.676 -20.502  1.00 45.31           C  
ATOM     85  O   LEU A  12      -2.927 -13.071 -21.409  1.00 45.31           O  
ATOM     86  CG  LEU A  12      -6.497 -15.246 -20.065  1.00 45.31           C  
ATOM     87  CD1 LEU A  12      -6.301 -16.596 -19.375  1.00 45.31           C  
ATOM     88  CD2 LEU A  12      -7.215 -14.263 -19.131  1.00 45.31           C  
ATOM     89  N   SER A  13      -3.888 -12.060 -22.846  1.00 43.31           N  
ATOM     90  CA  SER A  13      -3.214 -10.788 -22.636  1.00 43.31           C  
ATOM     91  C   SER A  13      -3.900  -9.972 -21.550  1.00 43.31           C  
ATOM     92  CB  SER A  13      -3.178  -9.983 -23.931  1.00 43.31           C  
ATOM     93  O   SER A  13      -5.075  -9.605 -21.678  1.00 43.31           O  
ATOM     94  OG  SER A  13      -3.546 -10.791 -25.035  1.00 43.31           O  
ATOM     95  N   VAL A  14      -3.987 -10.586 -20.199  1.00 52.69           N  
ATOM     96  CA  VAL A  14      -4.451  -9.741 -19.092  1.00 52.69           C  
ATOM     97  C   VAL A  14      -3.862  -8.342 -19.243  1.00 52.69           C  
ATOM     98  CB  VAL A  14      -4.076 -10.338 -17.719  1.00 52.69           C  
ATOM     99  O   VAL A  14      -2.644  -8.176 -19.293  1.00 52.69           O  
ATOM    100  CG1 VAL A  14      -4.594  -9.460 -16.598  1.00 52.69           C  
ATOM    101  CG2 VAL A  14      -4.622 -11.763 -17.601  1.00 52.69           C  
ATOM    102  N   THR A  15      -4.189  -7.632 -20.440  1.00 51.97           N  
ATOM    103  CA  THR A  15      -3.971  -6.191 -20.487  1.00 51.97           C  
ATOM    104  C   THR A  15      -3.933  -5.600 -19.085  1.00 51.97           C  
ATOM    105  CB  THR A  15      -5.051  -5.485 -21.323  1.00 51.97           C  
ATOM    106  O   THR A  15      -4.704  -6.019 -18.201  1.00 51.97           O  
ATOM    107  CG2 THR A  15      -5.044  -5.972 -22.764  1.00 51.97           C  
ATOM    108  OG1 THR A  15      -6.337  -5.756 -20.748  1.00 51.97           O  
ATOM    109  N   VAL A  16      -2.620  -5.434 -18.526  1.00 56.53           N  
ATOM    110  CA  VAL A  16      -2.345  -4.621 -17.338  1.00 56.53           C  
ATOM    111  C   VAL A  16      -3.203  -3.359 -17.369  1.00 56.53           C  
ATOM    112  CB  VAL A  16      -0.853  -4.250 -17.241  1.00 56.53           C  
ATOM    113  O   VAL A  16      -2.987  -2.476 -18.214  1.00 56.53           O  
ATOM    114  CG1 VAL A  16      -0.614  -3.266 -16.105  1.00 56.53           C  
ATOM    115  CG2 VAL A  16       0.002  -5.505 -17.062  1.00 56.53           C  
ATOM    116  N   GLN A  17      -4.635  -3.571 -17.422  1.00 68.19           N  
ATOM    117  CA  GLN A  17      -5.472  -2.376 -17.394  1.00 68.19           C  
ATOM    118  C   GLN A  17      -5.522  -1.778 -15.998  1.00 68.19           C  
ATOM    119  CB  GLN A  17      -6.892  -2.698 -17.881  1.00 68.19           C  
ATOM    120  O   GLN A  17      -5.622  -2.508 -15.007  1.00 68.19           O  
ATOM    121  CG  GLN A  17      -6.980  -2.959 -19.381  1.00 68.19           C  
ATOM    122  CD  GLN A  17      -8.353  -3.440 -19.813  1.00 68.19           C  
ATOM    123  NE2 GLN A  17      -8.531  -3.628 -21.115  1.00 68.19           N  
ATOM    124  OE1 GLN A  17      -9.240  -3.640 -18.977  1.00 68.19           O  
ATOM    125  N   GLY A  18      -4.634  -0.731 -15.713  1.00 75.44           N  
ATOM    126  CA  GLY A  18      -4.760   0.074 -14.508  1.00 75.44           C  
ATOM    127  C   GLY A  18      -6.199   0.375 -14.134  1.00 75.44           C  
ATOM    128  O   GLY A  18      -7.062   0.473 -15.009  1.00 75.44           O  
ATOM    129  N   LYS A  19      -6.496   0.105 -12.819  1.00 90.25           N  
ATOM    130  CA  LYS A  19      -7.837   0.265 -12.274  1.00 90.25           C  
ATOM    131  C   LYS A  19      -7.876   1.381 -11.229  1.00 90.25           C  
ATOM    132  CB  LYS A  19      -8.325  -1.046 -11.656  1.00 90.25           C  
ATOM    133  O   LYS A  19      -6.948   1.515 -10.425  1.00 90.25           O  
ATOM    134  CG  LYS A  19      -9.696  -0.948 -10.994  1.00 90.25           C  
ATOM    135  CD  LYS A  19     -10.128  -2.280 -10.397  1.00 90.25           C  
ATOM    136  CE  LYS A  19     -11.495  -2.187  -9.747  1.00 90.25           C  
ATOM    137  NZ  LYS A  19     -11.982  -3.520  -9.280  1.00 90.25           N  
ATOM    138  N   VAL A  20      -8.877   2.277 -11.430  1.00 97.00           N  
ATOM    139  CA  VAL A  20      -9.197   3.146 -10.308  1.00 97.00           C  
ATOM    140  C   VAL A  20     -10.347   2.551  -9.500  1.00 97.00           C  
ATOM    141  CB  VAL A  20      -9.557   4.576 -10.777  1.00 97.00           C  
ATOM    142  O   VAL A  20     -11.479   2.485  -9.982  1.00 97.00           O  
ATOM    143  CG1 VAL A  20      -9.843   5.480  -9.580  1.00 97.00           C  
ATOM    144  CG2 VAL A  20      -8.431   5.154 -11.635  1.00 97.00           C  
ATOM    145  N   PHE A  21     -10.106   2.070  -8.267  1.00 97.56           N  
ATOM    146  CA  PHE A  21     -11.099   1.407  -7.436  1.00 97.56           C  
ATOM    147  C   PHE A  21     -12.149   2.403  -6.946  1.00 97.56           C  
ATOM    148  CB  PHE A  21     -10.435   0.717  -6.240  1.00 97.56           C  
ATOM    149  O   PHE A  21     -11.820   3.542  -6.612  1.00 97.56           O  
ATOM    150  CG  PHE A  21      -9.862  -0.633  -6.566  1.00 97.56           C  
ATOM    151  CD1 PHE A  21     -10.615  -1.788  -6.389  1.00 97.56           C  
ATOM    152  CD2 PHE A  21      -8.559  -0.752  -7.048  1.00 97.56           C  
ATOM    153  CE1 PHE A  21     -10.083  -3.040  -6.688  1.00 97.56           C  
ATOM    154  CE2 PHE A  21      -8.027  -2.000  -7.346  1.00 97.56           C  
ATOM    155  CZ  PHE A  21      -8.782  -3.143  -7.163  1.00 97.56           C  
ATOM    156  N   GLU A  22     -13.395   1.961  -7.084  1.00 97.81           N  
ATOM    157  CA  GLU A  22     -14.374   2.638  -6.238  1.00 97.81           C  
ATOM    158  C   GLU A  22     -14.099   2.379  -4.760  1.00 97.81           C  
ATOM    159  CB  GLU A  22     -15.802   2.189  -6.600  1.00 97.81           C  
ATOM    160  O   GLU A  22     -13.615   1.307  -4.392  1.00 97.81           O  
ATOM    161  CG  GLU A  22     -16.201   2.519  -8.026  1.00 97.81           C  
ATOM    162  CD  GLU A  22     -16.471   3.999  -8.246  1.00 97.81           C  
ATOM    163  OE1 GLU A  22     -16.366   4.470  -9.401  1.00 97.81           O  
ATOM    164  OE2 GLU A  22     -16.796   4.693  -7.259  1.00 97.81           O  
ATOM    165  N   ARG A  23     -14.470   3.282  -3.907  1.00 98.00           N  
ATOM    166  CA  ARG A  23     -14.151   3.237  -2.485  1.00 98.00           C  
ATOM    167  C   ARG A  23     -14.599   1.920  -1.861  1.00 98.00           C  
ATOM    168  CB  ARG A  23     -14.802   4.414  -1.751  1.00 98.00           C  
ATOM    169  O   ARG A  23     -13.803   1.229  -1.219  1.00 98.00           O  
ATOM    170  CG  ARG A  23     -14.462   4.475  -0.267  1.00 98.00           C  
ATOM    171  CD  ARG A  23     -14.976   5.758   0.374  1.00 98.00           C  
ATOM    172  NE  ARG A  23     -16.423   5.893   0.220  1.00 98.00           N  
ATOM    173  NH1 ARG A  23     -16.952   4.348   1.853  1.00 98.00           N  
ATOM    174  NH2 ARG A  23     -18.610   5.426   0.708  1.00 98.00           N  
ATOM    175  CZ  ARG A  23     -17.334   5.222   0.926  1.00 98.00           C  
ATOM    176  N   CYS A  24     -15.875   1.576  -1.967  1.00 98.50           N  
ATOM    177  CA  CYS A  24     -16.396   0.389  -1.295  1.00 98.50           C  
ATOM    178  C   CYS A  24     -15.882  -0.881  -1.962  1.00 98.50           C  
ATOM    179  CB  CYS A  24     -17.913   0.395  -1.286  1.00 98.50           C  
ATOM    180  O   CYS A  24     -15.677  -1.897  -1.297  1.00 98.50           O  
ATOM    181  SG  CYS A  24     -18.633   1.600  -0.149  1.00 98.50           S  
ATOM    182  N   GLU A  25     -15.661  -0.771  -3.223  1.00 98.38           N  
ATOM    183  CA  GLU A  25     -15.045  -1.911  -3.899  1.00 98.38           C  
ATOM    184  C   GLU A  25     -13.659  -2.211  -3.342  1.00 98.38           C  
ATOM    185  CB  GLU A  25     -14.972  -1.658  -5.410  1.00 98.38           C  
ATOM    186  O   GLU A  25     -13.334  -3.366  -3.061  1.00 98.38           O  
ATOM    187  CG  GLU A  25     -14.353  -2.806  -6.194  1.00 98.38           C  
ATOM    188  CD  GLU A  25     -14.160  -2.495  -7.670  1.00 98.38           C  
ATOM    189  OE1 GLU A  25     -13.683  -3.376  -8.420  1.00 98.38           O  
ATOM    190  OE2 GLU A  25     -14.515  -1.362  -8.080  1.00 98.38           O  
ATOM    191  N   LEU A  26     -12.879  -1.291  -3.181  1.00 98.56           N  
ATOM    192  CA  LEU A  26     -11.536  -1.465  -2.639  1.00 98.56           C  
ATOM    193  C   LEU A  26     -11.590  -1.925  -1.186  1.00 98.56           C  
ATOM    194  CB  LEU A  26     -10.741  -0.160  -2.743  1.00 98.56           C  
ATOM    195  O   LEU A  26     -10.844  -2.818  -0.787  1.00 98.56           O  
ATOM    196  CG  LEU A  26      -9.325  -0.181  -2.173  1.00 98.56           C  
ATOM    197  CD1 LEU A  26      -8.491  -1.258  -2.861  1.00 98.56           C  
ATOM    198  CD2 LEU A  26      -8.670   1.187  -2.325  1.00 98.56           C  
ATOM    199  N   ALA A  27     -12.432  -1.275  -0.380  1.00 98.69           N  
ATOM    200  CA  ALA A  27     -12.584  -1.662   1.021  1.00 98.69           C  
ATOM    201  C   ALA A  27     -12.885  -3.153   1.147  1.00 98.69           C  
ATOM    202  CB  ALA A  27     -13.683  -0.840   1.685  1.00 98.69           C  
ATOM    203  O   ALA A  27     -12.274  -3.851   1.955  1.00 98.69           O  
ATOM    204  N   ARG A  28     -13.785  -3.645   0.409  1.00 98.69           N  
ATOM    205  CA  ARG A  28     -14.145  -5.057   0.438  1.00 98.69           C  
ATOM    206  C   ARG A  28     -12.993  -5.929  -0.037  1.00 98.69           C  
ATOM    207  CB  ARG A  28     -15.381  -5.312  -0.428  1.00 98.69           C  
ATOM    208  O   ARG A  28     -12.739  -6.997   0.529  1.00 98.69           O  
ATOM    209  CG  ARG A  28     -16.671  -4.727   0.139  1.00 98.69           C  
ATOM    210  CD  ARG A  28     -17.873  -5.087  -0.705  1.00 98.69           C  
ATOM    211  NE  ARG A  28     -19.037  -4.271  -0.366  1.00 98.69           N  
ATOM    212  NH1 ARG A  28     -19.051  -3.086  -2.353  1.00 98.69           N  
ATOM    213  NH2 ARG A  28     -20.619  -2.651  -0.743  1.00 98.69           N  
ATOM    214  CZ  ARG A  28     -19.564  -3.338  -1.154  1.00 98.69           C  
ATOM    215  N   THR A  29     -12.334  -5.457  -1.080  1.00 98.50           N  
ATOM    216  CA  THR A  29     -11.183  -6.187  -1.606  1.00 98.50           C  
ATOM    217  C   THR A  29     -10.091  -6.305  -0.554  1.00 98.50           C  
ATOM    218  CB  THR A  29     -10.622  -5.511  -2.869  1.00 98.50           C  
ATOM    219  O   THR A  29      -9.553  -7.387  -0.325  1.00 98.50           O  
ATOM    220  CG2 THR A  29      -9.385  -6.241  -3.378  1.00 98.50           C  
ATOM    221  OG1 THR A  29     -11.623  -5.515  -3.895  1.00 98.50           O  
ATOM    222  N   LEU A  30      -9.730  -5.206   0.055  1.00 98.69           N  
ATOM    223  CA  LEU A  30      -8.684  -5.207   1.070  1.00 98.69           C  
ATOM    224  C   LEU A  30      -9.070  -6.086   2.253  1.00 98.69           C  
ATOM    225  CB  LEU A  30      -8.395  -3.780   1.551  1.00 98.69           C  
ATOM    226  O   LEU A  30      -8.231  -6.799   2.807  1.00 98.69           O  
ATOM    227  CG  LEU A  30      -7.722  -2.848   0.543  1.00 98.69           C  
ATOM    228  CD1 LEU A  30      -7.425  -1.497   1.187  1.00 98.69           C  
ATOM    229  CD2 LEU A  30      -6.447  -3.479  -0.002  1.00 98.69           C  
ATOM    230  N   LYS A  31     -10.321  -5.937   2.674  1.00 98.56           N  
ATOM    231  CA  LYS A  31     -10.799  -6.814   3.740  1.00 98.56           C  
ATOM    232  C   LYS A  31     -10.657  -8.284   3.350  1.00 98.56           C  
ATOM    233  CB  LYS A  31     -12.252  -6.502   4.080  1.00 98.56           C  
ATOM    234  O   LYS A  31     -10.173  -9.095   4.143  1.00 98.56           O  
ATOM    235  CG  LYS A  31     -12.803  -7.291   5.262  1.00 98.56           C  
ATOM    236  CD  LYS A  31     -14.192  -6.817   5.659  1.00 98.56           C  
ATOM    237  CE  LYS A  31     -14.717  -7.574   6.865  1.00 98.56           C  
ATOM    238  NZ  LYS A  31     -16.042  -7.052   7.316  1.00 98.56           N  
ATOM    239  N   ARG A  32     -11.050  -8.642   2.148  1.00 98.62           N  
ATOM    240  CA  ARG A  32     -10.968 -10.009   1.644  1.00 98.62           C  
ATOM    241  C   ARG A  32      -9.527 -10.488   1.610  1.00 98.62           C  
ATOM    242  CB  ARG A  32     -11.584 -10.097   0.245  1.00 98.62           C  
ATOM    243  O   ARG A  32      -9.257 -11.671   1.856  1.00 98.62           O  
ATOM    244  CG  ARG A  32     -11.643 -11.520  -0.307  1.00 98.62           C  
ATOM    245  CD  ARG A  32     -12.146 -11.542  -1.745  1.00 98.62           C  
ATOM    246  NE  ARG A  32     -13.396 -10.808  -1.889  1.00 98.62           N  
ATOM    247  NH1 ARG A  32     -12.690  -9.542  -3.690  1.00 98.62           N  
ATOM    248  NH2 ARG A  32     -14.802  -9.268  -2.853  1.00 98.62           N  
ATOM    249  CZ  ARG A  32     -13.624  -9.873  -2.810  1.00 98.62           C  
ATOM    250  N   LEU A  33      -8.632  -9.606   1.374  1.00 98.56           N  
ATOM    251  CA  LEU A  33      -7.221  -9.963   1.248  1.00 98.56           C  
ATOM    252  C   LEU A  33      -6.526  -9.925   2.606  1.00 98.56           C  
ATOM    253  CB  LEU A  33      -6.516  -9.015   0.273  1.00 98.56           C  
ATOM    254  O   LEU A  33      -5.301 -10.036   2.684  1.00 98.56           O  
ATOM    255  CG  LEU A  33      -6.883  -9.166  -1.204  1.00 98.56           C  
ATOM    256  CD1 LEU A  33      -6.263  -8.038  -2.023  1.00 98.56           C  
ATOM    257  CD2 LEU A  33      -6.436 -10.525  -1.731  1.00 98.56           C  
ATOM    258  N   GLY A  34      -7.293  -9.624   3.681  1.00 98.38           N  
ATOM    259  CA  GLY A  34      -6.796  -9.809   5.036  1.00 98.38           C  
ATOM    260  C   GLY A  34      -6.132  -8.569   5.600  1.00 98.38           C  
ATOM    261  O   GLY A  34      -5.252  -8.664   6.457  1.00 98.38           O  
ATOM    262  N   MET A  35      -6.515  -7.494   5.075  1.00 98.38           N  
ATOM    263  CA  MET A  35      -5.833  -6.278   5.511  1.00 98.38           C  
ATOM    264  C   MET A  35      -6.469  -5.721   6.777  1.00 98.38           C  
ATOM    265  CB  MET A  35      -5.859  -5.222   4.405  1.00 98.38           C  
ATOM    266  O   MET A  35      -5.809  -5.038   7.560  1.00 98.38           O  
ATOM    267  CG  MET A  35      -4.924  -5.522   3.244  1.00 98.38           C  
ATOM    268  SD  MET A  35      -3.173  -5.143   3.637  1.00 98.38           S  
ATOM    269  CE  MET A  35      -3.222  -3.331   3.610  1.00 98.38           C  
ATOM    270  N   ASP A  36      -7.738  -6.025   7.039  1.00 98.50           N  
ATOM    271  CA  ASP A  36      -8.399  -5.513   8.232  1.00 98.50           C  
ATOM    272  C   ASP A  36      -7.837  -6.165   9.496  1.00 98.50           C  
ATOM    273  CB  ASP A  36      -9.909  -5.746   8.156  1.00 98.50           C  
ATOM    274  O   ASP A  36      -7.961  -7.379   9.679  1.00 98.50           O  
ATOM    275  CG  ASP A  36     -10.676  -5.056   9.269  1.00 98.50           C  
ATOM    276  OD1 ASP A  36     -10.103  -4.173   9.944  1.00 98.50           O  
ATOM    277  OD2 ASP A  36     -11.858  -5.407   9.480  1.00 98.50           O  
ATOM    278  N   GLY A  37      -7.096  -5.301  10.335  1.00 98.25           N  
ATOM    279  CA  GLY A  37      -6.557  -5.776  11.599  1.00 98.25           C  
ATOM    280  C   GLY A  37      -5.155  -6.341  11.481  1.00 98.25           C  
ATOM    281  O   GLY A  37      -4.549  -6.738  12.475  1.00 98.25           O  
ATOM    282  N   TYR A  38      -4.610  -6.412  10.289  1.00 98.31           N  
ATOM    283  CA  TYR A  38      -3.245  -6.895  10.114  1.00 98.31           C  
ATOM    284  C   TYR A  38      -2.251  -5.987  10.827  1.00 98.31           C  
ATOM    285  CB  TYR A  38      -2.891  -6.989   8.624  1.00 98.31           C  
ATOM    286  O   TYR A  38      -2.134  -4.802  10.496  1.00 98.31           O  
ATOM    287  CG  TYR A  38      -1.520  -7.558   8.360  1.00 98.31           C  
ATOM    288  CD1 TYR A  38      -0.446  -6.729   8.050  1.00 98.31           C  
ATOM    289  CD2 TYR A  38      -1.296  -8.928   8.422  1.00 98.31           C  
ATOM    290  CE1 TYR A  38       0.821  -7.250   7.802  1.00 98.31           C  
ATOM    291  CE2 TYR A  38      -0.035  -9.468   8.178  1.00 98.31           C  
ATOM    292  OH  TYR A  38       2.267  -9.138   7.626  1.00 98.31           O  
ATOM    293  CZ  TYR A  38       1.015  -8.614   7.871  1.00 98.31           C  
ATOM    294  N   ARG A  39      -1.571  -6.512  11.910  1.00 97.31           N  
ATOM    295  CA  ARG A  39      -0.611  -5.841  12.781  1.00 97.31           C  
ATOM    296  C   ARG A  39      -1.236  -4.621  13.446  1.00 97.31           C  
ATOM    297  CB  ARG A  39       0.634  -5.425  11.995  1.00 97.31           C  
ATOM    298  O   ARG A  39      -0.571  -3.600  13.633  1.00 97.31           O  
ATOM    299  CG  ARG A  39       1.450  -6.599  11.473  1.00 97.31           C  
ATOM    300  CD  ARG A  39       2.408  -7.130  12.525  1.00 97.31           C  
ATOM    301  NE  ARG A  39       3.344  -8.104  11.967  1.00 97.31           N  
ATOM    302  NH1 ARG A  39       4.603  -8.309  13.892  1.00 97.31           N  
ATOM    303  NH2 ARG A  39       5.153  -9.516  12.023  1.00 97.31           N  
ATOM    304  CZ  ARG A  39       4.367  -8.640  12.628  1.00 97.31           C  
ATOM    305  N   GLY A  40      -2.587  -4.734  13.679  1.00 97.50           N  
ATOM    306  CA  GLY A  40      -3.260  -3.707  14.461  1.00 97.50           C  
ATOM    307  C   GLY A  40      -3.694  -2.514  13.634  1.00 97.50           C  
ATOM    308  O   GLY A  40      -4.123  -1.493  14.185  1.00 97.50           O  
ATOM    309  N   ILE A  41      -3.573  -2.582  12.302  1.00 98.44           N  
ATOM    310  CA  ILE A  41      -3.975  -1.517  11.392  1.00 98.44           C  
ATOM    311  C   ILE A  41      -5.389  -1.778  10.880  1.00 98.44           C  
ATOM    312  CB  ILE A  41      -2.992  -1.389  10.204  1.00 98.44           C  
ATOM    313  O   ILE A  41      -5.666  -2.839  10.319  1.00 98.44           O  
ATOM    314  CG1 ILE A  41      -1.575  -1.108  10.718  1.00 98.44           C  
ATOM    315  CG2 ILE A  41      -3.454  -0.295   9.241  1.00 98.44           C  
ATOM    316  CD1 ILE A  41      -0.480  -1.437   9.708  1.00 98.44           C  
ATOM    317  N   SER A  42      -6.259  -0.861  11.107  1.00 98.50           N  
ATOM    318  CA  SER A  42      -7.659  -1.025  10.725  1.00 98.50           C  
ATOM    319  C   SER A  42      -7.838  -0.902   9.219  1.00 98.50           C  
ATOM    320  CB  SER A  42      -8.535   0.009  11.440  1.00 98.50           C  
ATOM    321  O   SER A  42      -7.019  -0.286   8.538  1.00 98.50           O  
ATOM    322  OG  SER A  42      -8.281   1.311  10.934  1.00 98.50           O  
ATOM    323  N   LEU A  43      -8.905  -1.480   8.720  1.00 98.75           N  
ATOM    324  CA  LEU A  43      -9.257  -1.345   7.311  1.00 98.75           C  
ATOM    325  C   LEU A  43      -9.375   0.124   6.921  1.00 98.75           C  
ATOM    326  CB  LEU A  43     -10.572  -2.068   7.018  1.00 98.75           C  
ATOM    327  O   LEU A  43      -8.917   0.522   5.843  1.00 98.75           O  
ATOM    328  CG  LEU A  43     -11.044  -2.064   5.559  1.00 98.75           C  
ATOM    329  CD1 LEU A  43      -9.991  -2.712   4.662  1.00 98.75           C  
ATOM    330  CD2 LEU A  43     -12.383  -2.778   5.422  1.00 98.75           C  
ATOM    331  N   ALA A  44      -9.948   0.926   7.764  1.00 98.62           N  
ATOM    332  CA  ALA A  44     -10.108   2.357   7.511  1.00 98.62           C  
ATOM    333  C   ALA A  44      -8.755   3.030   7.309  1.00 98.62           C  
ATOM    334  CB  ALA A  44     -10.866   3.019   8.661  1.00 98.62           C  
ATOM    335  O   ALA A  44      -8.610   3.896   6.446  1.00 98.62           O  
ATOM    336  N   ASN A  45      -7.786   2.644   8.060  1.00 98.69           N  
ATOM    337  CA  ASN A  45      -6.447   3.196   7.909  1.00 98.69           C  
ATOM    338  C   ASN A  45      -5.828   2.801   6.571  1.00 98.69           C  
ATOM    339  CB  ASN A  45      -5.546   2.750   9.061  1.00 98.69           C  
ATOM    340  O   ASN A  45      -5.174   3.618   5.921  1.00 98.69           O  
ATOM    341  CG  ASN A  45      -5.577   3.713  10.232  1.00 98.69           C  
ATOM    342  ND2 ASN A  45      -6.266   3.327  11.299  1.00 98.69           N  
ATOM    343  OD1 ASN A  45      -4.989   4.796  10.176  1.00 98.69           O  
ATOM    344  N   TRP A  46      -6.027   1.602   6.131  1.00 98.69           N  
ATOM    345  CA  TRP A  46      -5.530   1.178   4.825  1.00 98.69           C  
ATOM    346  C   TRP A  46      -6.215   1.957   3.707  1.00 98.69           C  
ATOM    347  CB  TRP A  46      -5.747  -0.324   4.628  1.00 98.69           C  
ATOM    348  O   TRP A  46      -5.567   2.358   2.737  1.00 98.69           O  
ATOM    349  CG  TRP A  46      -4.815  -1.185   5.426  1.00 98.69           C  
ATOM    350  CD1 TRP A  46      -5.144  -2.041   6.438  1.00 98.69           C  
ATOM    351  CD2 TRP A  46      -3.393  -1.270   5.276  1.00 98.69           C  
ATOM    352  CE2 TRP A  46      -2.927  -2.198   6.232  1.00 98.69           C  
ATOM    353  CE3 TRP A  46      -2.468  -0.652   4.423  1.00 98.69           C  
ATOM    354  NE1 TRP A  46      -4.014  -2.653   6.928  1.00 98.69           N  
ATOM    355  CH2 TRP A  46      -0.690  -1.904   5.515  1.00 98.69           C  
ATOM    356  CZ2 TRP A  46      -1.575  -2.522   6.362  1.00 98.69           C  
ATOM    357  CZ3 TRP A  46      -1.124  -0.976   4.553  1.00 98.69           C  
ATOM    358  N   MET A  47      -7.532   2.145   3.897  1.00 98.75           N  
ATOM    359  CA  MET A  47      -8.278   2.909   2.902  1.00 98.75           C  
ATOM    360  C   MET A  47      -7.816   4.361   2.870  1.00 98.75           C  
ATOM    361  CB  MET A  47      -9.778   2.845   3.193  1.00 98.75           C  
ATOM    362  O   MET A  47      -7.668   4.946   1.796  1.00 98.75           O  
ATOM    363  CG  MET A  47     -10.395   1.478   2.935  1.00 98.75           C  
ATOM    364  SD  MET A  47     -10.221   0.946   1.188  1.00 98.75           S  
ATOM    365  CE  MET A  47     -11.247   2.196   0.367  1.00 98.75           C  
ATOM    366  N   CYS A  48      -7.633   4.973   4.012  1.00 98.75           N  
ATOM    367  CA  CYS A  48      -7.108   6.329   4.104  1.00 98.75           C  
ATOM    368  C   CYS A  48      -5.742   6.434   3.433  1.00 98.75           C  
ATOM    369  CB  CYS A  48      -6.998   6.765   5.565  1.00 98.75           C  
ATOM    370  O   CYS A  48      -5.500   7.351   2.649  1.00 98.75           O  
ATOM    371  SG  CYS A  48      -6.330   8.429   5.784  1.00 98.75           S  
ATOM    372  N   LEU A  49      -4.888   5.516   3.703  1.00 98.69           N  
ATOM    373  CA  LEU A  49      -3.563   5.460   3.092  1.00 98.69           C  
ATOM    374  C   LEU A  49      -3.670   5.406   1.570  1.00 98.69           C  
ATOM    375  CB  LEU A  49      -2.785   4.248   3.603  1.00 98.69           C  
ATOM    376  O   LEU A  49      -3.035   6.198   0.870  1.00 98.69           O  
ATOM    377  CG  LEU A  49      -1.398   4.027   2.999  1.00 98.69           C  
ATOM    378  CD1 LEU A  49      -0.412   3.591   4.077  1.00 98.69           C  
ATOM    379  CD2 LEU A  49      -1.461   2.998   1.875  1.00 98.69           C  
ATOM    380  N   ALA A  50      -4.446   4.423   1.057  1.00 98.69           N  
ATOM    381  CA  ALA A  50      -4.586   4.250  -0.385  1.00 98.69           C  
ATOM    382  C   ALA A  50      -5.162   5.508  -1.034  1.00 98.69           C  
ATOM    383  CB  ALA A  50      -5.470   3.044  -0.693  1.00 98.69           C  
ATOM    384  O   ALA A  50      -4.745   5.896  -2.127  1.00 98.69           O  
ATOM    385  N   LYS A  51      -6.089   6.194  -0.426  1.00 98.56           N  
ATOM    386  CA  LYS A  51      -6.680   7.429  -0.941  1.00 98.56           C  
ATOM    387  C   LYS A  51      -5.620   8.497  -1.155  1.00 98.56           C  
ATOM    388  CB  LYS A  51      -7.764   7.941   0.010  1.00 98.56           C  
ATOM    389  O   LYS A  51      -5.562   9.124  -2.218  1.00 98.56           O  
ATOM    390  CG  LYS A  51      -8.254   9.344  -0.314  1.00 98.56           C  
ATOM    391  CD  LYS A  51      -8.988   9.385  -1.650  1.00 98.56           C  
ATOM    392  CE  LYS A  51      -9.566  10.766  -1.931  1.00 98.56           C  
ATOM    393  NZ  LYS A  51     -10.367  10.781  -3.190  1.00 98.56           N  
ATOM    394  N   TRP A  52      -4.714   8.602  -0.187  1.00 98.50           N  
ATOM    395  CA  TRP A  52      -3.786   9.727  -0.223  1.00 98.50           C  
ATOM    396  C   TRP A  52      -2.495   9.353  -0.941  1.00 98.50           C  
ATOM    397  CB  TRP A  52      -3.476  10.219   1.194  1.00 98.50           C  
ATOM    398  O   TRP A  52      -1.761  10.221  -1.411  1.00 98.50           O  
ATOM    399  CG  TRP A  52      -4.592  10.985   1.836  1.00 98.50           C  
ATOM    400  CD1 TRP A  52      -5.457  10.532   2.793  1.00 98.50           C  
ATOM    401  CD2 TRP A  52      -4.970  12.332   1.559  1.00 98.50           C  
ATOM    402  CE2 TRP A  52      -6.071  12.636   2.388  1.00 98.50           C  
ATOM    403  CE3 TRP A  52      -4.482  13.320   0.690  1.00 98.50           C  
ATOM    404  NE1 TRP A  52      -6.349  11.523   3.129  1.00 98.50           N  
ATOM    405  CH2 TRP A  52      -6.196  14.838   1.513  1.00 98.50           C  
ATOM    406  CZ2 TRP A  52      -6.692  13.890   2.373  1.00 98.50           C  
ATOM    407  CZ3 TRP A  52      -5.100  14.565   0.677  1.00 98.50           C  
ATOM    408  N   GLU A  53      -2.351   8.161  -1.171  1.00 98.31           N  
ATOM    409  CA  GLU A  53      -1.167   7.723  -1.902  1.00 98.31           C  
ATOM    410  C   GLU A  53      -1.431   7.675  -3.405  1.00 98.31           C  
ATOM    411  CB  GLU A  53      -0.707   6.352  -1.404  1.00 98.31           C  
ATOM    412  O   GLU A  53      -0.587   8.081  -4.201  1.00 98.31           O  
ATOM    413  CG  GLU A  53      -0.074   6.381  -0.019  1.00 98.31           C  
ATOM    414  CD  GLU A  53       1.253   7.118   0.017  1.00 98.31           C  
ATOM    415  OE1 GLU A  53       1.776   7.372   1.126  1.00 98.31           O  
ATOM    416  OE2 GLU A  53       1.774   7.451  -1.072  1.00 98.31           O  
ATOM    417  N   SER A  54      -2.613   7.324  -3.754  1.00 98.44           N  
ATOM    418  CA  SER A  54      -2.773   7.047  -5.176  1.00 98.44           C  
ATOM    419  C   SER A  54      -4.165   7.437  -5.664  1.00 98.44           C  
ATOM    420  CB  SER A  54      -2.523   5.565  -5.467  1.00 98.44           C  
ATOM    421  O   SER A  54      -4.462   7.340  -6.854  1.00 98.44           O  
ATOM    422  OG  SER A  54      -3.556   4.764  -4.917  1.00 98.44           O  
ATOM    423  N   GLY A  55      -4.992   7.869  -4.743  1.00 98.38           N  
ATOM    424  CA  GLY A  55      -6.376   8.074  -5.150  1.00 98.38           C  
ATOM    425  C   GLY A  55      -7.057   6.803  -5.611  1.00 98.38           C  
ATOM    426  O   GLY A  55      -7.880   6.828  -6.531  1.00 98.38           O  
ATOM    427  N   TYR A  56      -6.622   5.698  -5.117  1.00 98.50           N  
ATOM    428  CA  TYR A  56      -7.164   4.366  -5.382  1.00 98.50           C  
ATOM    429  C   TYR A  56      -6.807   3.900  -6.785  1.00 98.50           C  
ATOM    430  CB  TYR A  56      -8.682   4.360  -5.197  1.00 98.50           C  
ATOM    431  O   TYR A  56      -7.478   3.038  -7.349  1.00 98.50           O  
ATOM    432  CG  TYR A  56      -9.130   4.775  -3.817  1.00 98.50           C  
ATOM    433  CD1 TYR A  56      -8.321   4.558  -2.707  1.00 98.50           C  
ATOM    434  CD2 TYR A  56     -10.369   5.378  -3.623  1.00 98.50           C  
ATOM    435  CE1 TYR A  56      -8.726   4.936  -1.431  1.00 98.50           C  
ATOM    436  CE2 TYR A  56     -10.789   5.760  -2.353  1.00 98.50           C  
ATOM    437  OH  TYR A  56     -10.373   5.912  -0.006  1.00 98.50           O  
ATOM    438  CZ  TYR A  56      -9.964   5.538  -1.267  1.00 98.50           C  
ATOM    439  N   ASN A  57      -5.849   4.571  -7.411  1.00 98.25           N  
ATOM    440  CA  ASN A  57      -5.401   4.268  -8.767  1.00 98.25           C  
ATOM    441  C   ASN A  57      -4.247   3.275  -8.766  1.00 98.25           C  
ATOM    442  CB  ASN A  57      -5.004   5.547  -9.505  1.00 98.25           C  
ATOM    443  O   ASN A  57      -3.159   3.583  -8.272  1.00 98.25           O  
ATOM    444  CG  ASN A  57      -4.662   5.300 -10.962  1.00 98.25           C  
ATOM    445  ND2 ASN A  57      -4.522   6.376 -11.724  1.00 98.25           N  
ATOM    446  OD1 ASN A  57      -4.532   4.153 -11.391  1.00 98.25           O  
ATOM    447  N   THR A  58      -4.395   2.077  -9.409  1.00 97.75           N  
ATOM    448  CA  THR A  58      -3.403   1.010  -9.382  1.00 97.75           C  
ATOM    449  C   THR A  58      -2.244   1.329 -10.316  1.00 97.75           C  
ATOM    450  CB  THR A  58      -4.026  -0.343  -9.771  1.00 97.75           C  
ATOM    451  O   THR A  58      -1.190   0.691 -10.250  1.00 97.75           O  
ATOM    452  CG2 THR A  58      -5.052  -0.794  -8.739  1.00 97.75           C  
ATOM    453  OG1 THR A  58      -4.666  -0.218 -11.044  1.00 97.75           O  
ATOM    454  N   ARG A  59      -2.317   2.391 -11.083  1.00 96.94           N  
ATOM    455  CA  ARG A  59      -1.263   2.728 -12.036  1.00 96.94           C  
ATOM    456  C   ARG A  59      -0.523   3.987 -11.603  1.00 96.94           C  
ATOM    457  CB  ARG A  59      -1.850   2.917 -13.434  1.00 96.94           C  
ATOM    458  O   ARG A  59       0.317   4.505 -12.347  1.00 96.94           O  
ATOM    459  CG  ARG A  59      -2.340   1.629 -14.077  1.00 96.94           C  
ATOM    460  CD  ARG A  59      -2.765   1.849 -15.523  1.00 96.94           C  
ATOM    461  NE  ARG A  59      -1.626   2.148 -16.387  1.00 96.94           N  
ATOM    462  NH1 ARG A  59      -2.457   1.026 -18.223  1.00 96.94           N  
ATOM    463  NH2 ARG A  59      -0.427   2.080 -18.342  1.00 96.94           N  
ATOM    464  CZ  ARG A  59      -1.506   1.750 -17.647  1.00 96.94           C  
ATOM    465  N   ALA A  60      -0.873   4.431 -10.406  1.00 97.81           N  
ATOM    466  CA  ALA A  60      -0.212   5.645  -9.933  1.00 97.81           C  
ATOM    467  C   ALA A  60       1.272   5.400  -9.684  1.00 97.81           C  
ATOM    468  CB  ALA A  60      -0.889   6.149  -8.657  1.00 97.81           C  
ATOM    469  O   ALA A  60       1.650   4.374  -9.106  1.00 97.81           O  
ATOM    470  N   THR A  61       2.116   6.313 -10.231  1.00 98.19           N  
ATOM    471  CA  THR A  61       3.550   6.316  -9.963  1.00 98.19           C  
ATOM    472  C   THR A  61       4.026   7.720  -9.584  1.00 98.19           C  
ATOM    473  CB  THR A  61       4.345   5.805 -11.175  1.00 98.19           C  
ATOM    474  O   THR A  61       3.441   8.713 -10.015  1.00 98.19           O  
ATOM    475  CG2 THR A  61       3.910   4.400 -11.564  1.00 98.19           C  
ATOM    476  OG1 THR A  61       4.129   6.689 -12.285  1.00 98.19           O  
ATOM    477  N   ASN A  62       5.074   7.712  -8.833  1.00 97.81           N  
ATOM    478  CA  ASN A  62       5.688   8.963  -8.410  1.00 97.81           C  
ATOM    479  C   ASN A  62       7.210   8.846  -8.345  1.00 97.81           C  
ATOM    480  CB  ASN A  62       5.129   9.413  -7.059  1.00 97.81           C  
ATOM    481  O   ASN A  62       7.744   8.122  -7.499  1.00 97.81           O  
ATOM    482  CG  ASN A  62       5.661  10.760  -6.626  1.00 97.81           C  
ATOM    483  ND2 ASN A  62       5.787  10.961  -5.318  1.00 97.81           N  
ATOM    484  OD1 ASN A  62       5.960  11.618  -7.458  1.00 97.81           O  
ATOM    485  N   TYR A  63       7.879   9.593  -9.271  1.00 97.94           N  
ATOM    486  CA  TYR A  63       9.337   9.544  -9.313  1.00 97.94           C  
ATOM    487  C   TYR A  63       9.945  10.447  -8.249  1.00 97.94           C  
ATOM    488  CB  TYR A  63       9.846   9.961 -10.697  1.00 97.94           C  
ATOM    489  O   TYR A  63       9.528  11.602  -8.088  1.00 97.94           O  
ATOM    490  CG  TYR A  63      11.350   9.883 -10.838  1.00 97.94           C  
ATOM    491  CD1 TYR A  63      12.112  11.036 -11.019  1.00 97.94           C  
ATOM    492  CD2 TYR A  63      12.002   8.654 -10.794  1.00 97.94           C  
ATOM    493  CE1 TYR A  63      13.497  10.968 -11.151  1.00 97.94           C  
ATOM    494  CE2 TYR A  63      13.386   8.578 -10.933  1.00 97.94           C  
ATOM    495  OH  TYR A  63      15.491   9.664 -11.243  1.00 97.94           O  
ATOM    496  CZ  TYR A  63      14.122   9.732 -11.107  1.00 97.94           C  
ATOM    497  N   ASN A  64      10.900   9.924  -7.495  1.00 96.81           N  
ATOM    498  CA  ASN A  64      11.637  10.635  -6.462  1.00 96.81           C  
ATOM    499  C   ASN A  64      13.079  10.906  -6.887  1.00 96.81           C  
ATOM    500  CB  ASN A  64      11.612   9.855  -5.147  1.00 96.81           C  
ATOM    501  O   ASN A  64      13.914  10.009  -6.881  1.00 96.81           O  
ATOM    502  CG  ASN A  64      10.205   9.562  -4.669  1.00 96.81           C  
ATOM    503  ND2 ASN A  64       9.818   8.293  -4.702  1.00 96.81           N  
ATOM    504  OD1 ASN A  64       9.471  10.468  -4.271  1.00 96.81           O  
ATOM    505  N   ALA A  65      13.403  12.225  -7.206  1.00 95.50           N  
ATOM    506  CA  ALA A  65      14.678  12.624  -7.799  1.00 95.50           C  
ATOM    507  C   ALA A  65      15.811  12.508  -6.775  1.00 95.50           C  
ATOM    508  CB  ALA A  65      14.598  14.049  -8.340  1.00 95.50           C  
ATOM    509  O   ALA A  65      16.950  12.200  -7.133  1.00 95.50           O  
ATOM    510  N   GLY A  66      15.503  12.677  -5.493  1.00 92.50           N  
ATOM    511  CA  GLY A  66      16.475  12.660  -4.405  1.00 92.50           C  
ATOM    512  C   GLY A  66      17.247  11.361  -4.310  1.00 92.50           C  
ATOM    513  O   GLY A  66      18.468  11.380  -4.120  1.00 92.50           O  
ATOM    514  N   ASP A  67      16.537  10.268  -4.533  1.00 92.81           N  
ATOM    515  CA  ASP A  67      17.235   8.995  -4.414  1.00 92.81           C  
ATOM    516  C   ASP A  67      17.005   8.117  -5.642  1.00 92.81           C  
ATOM    517  CB  ASP A  67      16.789   8.251  -3.150  1.00 92.81           C  
ATOM    518  O   ASP A  67      17.248   6.914  -5.611  1.00 92.81           O  
ATOM    519  CG  ASP A  67      15.312   7.891  -3.168  1.00 92.81           C  
ATOM    520  OD1 ASP A  67      14.625   8.188  -4.168  1.00 92.81           O  
ATOM    521  OD2 ASP A  67      14.834   7.308  -2.174  1.00 92.81           O  
ATOM    522  N   ARG A  68      16.619   8.738  -6.657  1.00 97.00           N  
ATOM    523  CA  ARG A  68      16.437   8.145  -7.974  1.00 97.00           C  
ATOM    524  C   ARG A  68      15.583   6.880  -7.891  1.00 97.00           C  
ATOM    525  CB  ARG A  68      17.789   7.822  -8.606  1.00 97.00           C  
ATOM    526  O   ARG A  68      15.879   5.882  -8.544  1.00 97.00           O  
ATOM    527  CG  ARG A  68      18.645   9.047  -8.892  1.00 97.00           C  
ATOM    528  CD  ARG A  68      19.935   8.682  -9.609  1.00 97.00           C  
ATOM    529  NE  ARG A  68      20.853   7.954  -8.735  1.00 97.00           N  
ATOM    530  NH1 ARG A  68      22.550   7.812 -10.283  1.00 97.00           N  
ATOM    531  NH2 ARG A  68      22.830   6.907  -8.202  1.00 97.00           N  
ATOM    532  CZ  ARG A  68      22.069   7.558  -9.079  1.00 97.00           C  
ATOM    533  N   SER A  69      14.544   6.889  -7.065  1.00 98.19           N  
ATOM    534  CA  SER A  69      13.584   5.797  -6.935  1.00 98.19           C  
ATOM    535  C   SER A  69      12.197   6.214  -7.415  1.00 98.19           C  
ATOM    536  CB  SER A  69      13.513   5.328  -5.479  1.00 98.19           C  
ATOM    537  O   SER A  69      11.940   7.402  -7.623  1.00 98.19           O  
ATOM    538  OG  SER A  69      12.978   6.346  -4.651  1.00 98.19           O  
ATOM    539  N   THR A  70      11.309   5.269  -7.549  1.00 98.56           N  
ATOM    540  CA  THR A  70       9.932   5.485  -7.974  1.00 98.56           C  
ATOM    541  C   THR A  70       8.962   4.734  -7.064  1.00 98.56           C  
ATOM    542  CB  THR A  70       9.719   5.047  -9.432  1.00 98.56           C  
ATOM    543  O   THR A  70       9.233   3.595  -6.673  1.00 98.56           O  
ATOM    544  CG2 THR A  70       8.301   5.360  -9.900  1.00 98.56           C  
ATOM    545  OG1 THR A  70      10.650   5.738 -10.277  1.00 98.56           O  
ATOM    546  N   ASP A  71       7.874   5.356  -6.655  1.00 98.56           N  
ATOM    547  CA  ASP A  71       6.756   4.728  -5.958  1.00 98.56           C  
ATOM    548  C   ASP A  71       5.748   4.148  -6.947  1.00 98.56           C  
ATOM    549  CB  ASP A  71       6.066   5.737  -5.036  1.00 98.56           C  
ATOM    550  O   ASP A  71       5.372   4.808  -7.920  1.00 98.56           O  
ATOM    551  CG  ASP A  71       7.001   6.321  -3.989  1.00 98.56           C  
ATOM    552  OD1 ASP A  71       7.875   5.589  -3.478  1.00 98.56           O  
ATOM    553  OD2 ASP A  71       6.858   7.522  -3.673  1.00 98.56           O  
ATOM    554  N   TYR A  72       5.261   2.893  -6.596  1.00 98.62           N  
ATOM    555  CA  TYR A  72       4.421   2.200  -7.565  1.00 98.62           C  
ATOM    556  C   TYR A  72       3.103   1.768  -6.935  1.00 98.62           C  
ATOM    557  CB  TYR A  72       5.150   0.979  -8.130  1.00 98.62           C  
ATOM    558  O   TYR A  72       3.079   1.276  -5.802  1.00 98.62           O  
ATOM    559  CG  TYR A  72       6.355   1.330  -8.976  1.00 98.62           C  
ATOM    560  CD1 TYR A  72       6.282   1.320 -10.366  1.00 98.62           C  
ATOM    561  CD2 TYR A  72       7.567   1.669  -8.384  1.00 98.62           C  
ATOM    562  CE1 TYR A  72       7.389   1.641 -11.144  1.00 98.62           C  
ATOM    563  CE2 TYR A  72       8.680   1.991  -9.152  1.00 98.62           C  
ATOM    564  OH  TYR A  72       9.680   2.292 -11.298  1.00 98.62           O  
ATOM    565  CZ  TYR A  72       8.580   1.973 -10.527  1.00 98.62           C  
ATOM    566  N   GLY A  73       2.044   2.016  -7.635  1.00 98.38           N  
ATOM    567  CA  GLY A  73       0.778   1.328  -7.429  1.00 98.38           C  
ATOM    568  C   GLY A  73      -0.051   1.933  -6.311  1.00 98.38           C  
ATOM    569  O   GLY A  73       0.204   3.059  -5.881  1.00 98.38           O  
ATOM    570  N   ILE A  74      -1.003   1.203  -5.912  1.00 98.38           N  
ATOM    571  CA  ILE A  74      -2.134   1.605  -5.082  1.00 98.38           C  
ATOM    572  C   ILE A  74      -1.634   2.048  -3.709  1.00 98.38           C  
ATOM    573  CB  ILE A  74      -3.162   0.461  -4.934  1.00 98.38           C  
ATOM    574  O   ILE A  74      -2.200   2.957  -3.099  1.00 98.38           O  
ATOM    575  CG1 ILE A  74      -4.465   0.989  -4.325  1.00 98.38           C  
ATOM    576  CG2 ILE A  74      -2.582  -0.677  -4.087  1.00 98.38           C  
ATOM    577  CD1 ILE A  74      -5.633   0.017  -4.424  1.00 98.38           C  
ATOM    578  N   PHE A  75      -0.478   1.515  -3.206  1.00 98.56           N  
ATOM    579  CA  PHE A  75       0.055   1.882  -1.899  1.00 98.56           C  
ATOM    580  C   PHE A  75       1.305   2.740  -2.045  1.00 98.56           C  
ATOM    581  CB  PHE A  75       0.373   0.628  -1.076  1.00 98.56           C  
ATOM    582  O   PHE A  75       1.914   3.135  -1.048  1.00 98.56           O  
ATOM    583  CG  PHE A  75      -0.832  -0.219  -0.772  1.00 98.56           C  
ATOM    584  CD1 PHE A  75      -1.911   0.308  -0.071  1.00 98.56           C  
ATOM    585  CD2 PHE A  75      -0.888  -1.543  -1.185  1.00 98.56           C  
ATOM    586  CE1 PHE A  75      -3.028  -0.475   0.213  1.00 98.56           C  
ATOM    587  CE2 PHE A  75      -2.002  -2.331  -0.906  1.00 98.56           C  
ATOM    588  CZ  PHE A  75      -3.070  -1.794  -0.205  1.00 98.56           C  
ATOM    589  N   GLN A  76       1.666   3.017  -3.363  1.00 98.69           N  
ATOM    590  CA  GLN A  76       2.873   3.782  -3.660  1.00 98.69           C  
ATOM    591  C   GLN A  76       4.093   3.175  -2.975  1.00 98.69           C  
ATOM    592  CB  GLN A  76       2.702   5.240  -3.231  1.00 98.69           C  
ATOM    593  O   GLN A  76       4.784   3.851  -2.210  1.00 98.69           O  
ATOM    594  CG  GLN A  76       1.596   5.978  -3.974  1.00 98.69           C  
ATOM    595  CD  GLN A  76       1.891   6.136  -5.454  1.00 98.69           C  
ATOM    596  NE2 GLN A  76       1.163   5.401  -6.289  1.00 98.69           N  
ATOM    597  OE1 GLN A  76       2.766   6.915  -5.848  1.00 98.69           O  
ATOM    598  N   ILE A  77       4.435   1.891  -3.254  1.00 98.50           N  
ATOM    599  CA  ILE A  77       5.547   1.102  -2.736  1.00 98.50           C  
ATOM    600  C   ILE A  77       6.835   1.481  -3.464  1.00 98.50           C  
ATOM    601  CB  ILE A  77       5.277  -0.413  -2.877  1.00 98.50           C  
ATOM    602  O   ILE A  77       6.898   1.421  -4.697  1.00 98.50           O  
ATOM    603  CG1 ILE A  77       4.079  -0.825  -2.014  1.00 98.50           C  
ATOM    604  CG2 ILE A  77       6.526  -1.220  -2.502  1.00 98.50           C  
ATOM    605  CD1 ILE A  77       3.627  -2.262  -2.230  1.00 98.50           C  
ATOM    606  N   ASN A  78       7.816   1.909  -2.781  1.00 98.38           N  
ATOM    607  CA  ASN A  78       9.027   2.544  -3.292  1.00 98.38           C  
ATOM    608  C   ASN A  78      10.026   1.510  -3.806  1.00 98.38           C  
ATOM    609  CB  ASN A  78       9.672   3.418  -2.214  1.00 98.38           C  
ATOM    610  O   ASN A  78      10.227   0.470  -3.178  1.00 98.38           O  
ATOM    611  CG  ASN A  78      10.849   4.218  -2.740  1.00 98.38           C  
ATOM    612  ND2 ASN A  78      10.646   5.515  -2.936  1.00 98.38           N  
ATOM    613  OD1 ASN A  78      11.928   3.672  -2.971  1.00 98.38           O  
ATOM    614  N   SER A  79      10.666   1.689  -4.978  1.00 98.50           N  
ATOM    615  CA  SER A  79      11.608   0.805  -5.653  1.00 98.50           C  
ATOM    616  C   SER A  79      12.963   0.797  -4.949  1.00 98.50           C  
ATOM    617  CB  SER A  79      11.796   1.224  -7.111  1.00 98.50           C  
ATOM    618  O   SER A  79      13.778  -0.104  -5.155  1.00 98.50           O  
ATOM    619  OG  SER A  79      12.338   2.532  -7.199  1.00 98.50           O  
ATOM    620  N   ARG A  80      13.255   1.778  -4.133  1.00 97.94           N  
ATOM    621  CA  ARG A  80      14.522   1.814  -3.410  1.00 97.94           C  
ATOM    622  C   ARG A  80      14.605   0.674  -2.405  1.00 97.94           C  
ATOM    623  CB  ARG A  80      14.703   3.156  -2.706  1.00 97.94           C  
ATOM    624  O   ARG A  80      15.660   0.053  -2.240  1.00 97.94           O  
ATOM    625  CG  ARG A  80      15.929   3.223  -1.809  1.00 97.94           C  
ATOM    626  CD  ARG A  80      17.219   3.054  -2.602  1.00 97.94           C  
ATOM    627  NE  ARG A  80      17.457   4.194  -3.483  1.00 97.94           N  
ATOM    628  NH1 ARG A  80      19.739   3.823  -3.665  1.00 97.94           N  
ATOM    629  NH2 ARG A  80      18.756   5.588  -4.760  1.00 97.94           N  
ATOM    630  CZ  ARG A  80      18.648   4.532  -3.970  1.00 97.94           C  
ATOM    631  N   TYR A  81      13.395   0.268  -1.786  1.00 97.81           N  
ATOM    632  CA  TYR A  81      13.467  -0.669  -0.670  1.00 97.81           C  
ATOM    633  C   TYR A  81      12.674  -1.937  -0.970  1.00 97.81           C  
ATOM    634  CB  TYR A  81      12.938  -0.019   0.610  1.00 97.81           C  
ATOM    635  O   TYR A  81      13.058  -3.030  -0.548  1.00 97.81           O  
ATOM    636  CG  TYR A  81      13.669   1.242   0.998  1.00 97.81           C  
ATOM    637  CD1 TYR A  81      14.982   1.195   1.455  1.00 97.81           C  
ATOM    638  CD2 TYR A  81      13.052   2.483   0.907  1.00 97.81           C  
ATOM    639  CE1 TYR A  81      15.664   2.355   1.815  1.00 97.81           C  
ATOM    640  CE2 TYR A  81      13.719   3.650   1.261  1.00 97.81           C  
ATOM    641  OH  TYR A  81      15.693   4.729   2.069  1.00 97.81           O  
ATOM    642  CZ  TYR A  81      15.026   3.576   1.714  1.00 97.81           C  
ATOM    643  N   TRP A  82      11.563  -1.892  -1.761  1.00 98.50           N  
ATOM    644  CA  TRP A  82      10.573  -2.953  -1.614  1.00 98.50           C  
ATOM    645  C   TRP A  82      10.401  -3.724  -2.914  1.00 98.50           C  
ATOM    646  CB  TRP A  82       9.230  -2.378  -1.160  1.00 98.50           C  
ATOM    647  O   TRP A  82      10.110  -4.923  -2.905  1.00 98.50           O  
ATOM    648  CG  TRP A  82       9.299  -1.613   0.129  1.00 98.50           C  
ATOM    649  CD1 TRP A  82       9.182  -0.260   0.293  1.00 98.50           C  
ATOM    650  CD2 TRP A  82       9.499  -2.157   1.434  1.00 98.50           C  
ATOM    651  CE2 TRP A  82       9.497  -1.076   2.343  1.00 98.50           C  
ATOM    652  CE3 TRP A  82       9.686  -3.457   1.925  1.00 98.50           C  
ATOM    653  NE1 TRP A  82       9.303   0.068   1.620  1.00 98.50           N  
ATOM    654  CH2 TRP A  82       9.851  -2.537   4.171  1.00 98.50           C  
ATOM    655  CZ2 TRP A  82       9.674  -1.256   3.718  1.00 98.50           C  
ATOM    656  CZ3 TRP A  82       9.866  -3.633   3.295  1.00 98.50           C  
ATOM    657  N   CYS A  83      10.517  -3.080  -4.041  1.00 98.62           N  
ATOM    658  CA  CYS A  83      10.345  -3.753  -5.317  1.00 98.62           C  
ATOM    659  C   CYS A  83      11.478  -3.398  -6.277  1.00 98.62           C  
ATOM    660  CB  CYS A  83       9.002  -3.384  -5.944  1.00 98.62           C  
ATOM    661  O   CYS A  83      12.215  -2.434  -6.046  1.00 98.62           O  
ATOM    662  SG  CYS A  83       8.859  -1.637  -6.380  1.00 98.62           S  
ATOM    663  N   ASN A  84      11.608  -4.137  -7.343  1.00 98.25           N  
ATOM    664  CA  ASN A  84      12.688  -3.939  -8.305  1.00 98.25           C  
ATOM    665  C   ASN A  84      12.155  -3.469  -9.658  1.00 98.25           C  
ATOM    666  CB  ASN A  84      13.499  -5.224  -8.478  1.00 98.25           C  
ATOM    667  O   ASN A  84      11.353  -4.161 -10.286  1.00 98.25           O  
ATOM    668  CG  ASN A  84      14.715  -5.036  -9.361  1.00 98.25           C  
ATOM    669  ND2 ASN A  84      15.281  -6.140  -9.836  1.00 98.25           N  
ATOM    670  OD1 ASN A  84      15.143  -3.907  -9.628  1.00 98.25           O  
ATOM    671  N   ASP A  85      12.607  -2.298 -10.158  1.00 98.00           N  
ATOM    672  CA  ASP A  85      12.164  -1.782 -11.449  1.00 98.00           C  
ATOM    673  C   ASP A  85      13.308  -1.778 -12.454  1.00 98.00           C  
ATOM    674  CB  ASP A  85      11.590  -0.371 -11.295  1.00 98.00           C  
ATOM    675  O   ASP A  85      13.166  -1.251 -13.565  1.00 98.00           O  
ATOM    676  CG  ASP A  85      12.599   0.620 -10.745  1.00 98.00           C  
ATOM    677  OD1 ASP A  85      13.767   0.240 -10.512  1.00 98.00           O  
ATOM    678  OD2 ASP A  85      12.220   1.792 -10.524  1.00 98.00           O  
ATOM    679  N   GLY A  86      14.453  -2.230 -12.103  1.00 97.44           N  
ATOM    680  CA  GLY A  86      15.558  -2.429 -13.029  1.00 97.44           C  
ATOM    681  C   GLY A  86      16.348  -1.161 -13.290  1.00 97.44           C  
ATOM    682  O   GLY A  86      17.354  -1.188 -13.994  1.00 97.44           O  
ATOM    683  N   LYS A  87      15.900  -0.048 -12.651  1.00 96.88           N  
ATOM    684  CA  LYS A  87      16.575   1.209 -12.967  1.00 96.88           C  
ATOM    685  C   LYS A  87      16.960   1.955 -11.688  1.00 96.88           C  
ATOM    686  CB  LYS A  87      15.679   2.094 -13.833  1.00 96.88           C  
ATOM    687  O   LYS A  87      17.759   2.889 -11.732  1.00 96.88           O  
ATOM    688  CG  LYS A  87      14.362   2.488 -13.184  1.00 96.88           C  
ATOM    689  CD  LYS A  87      13.506   3.330 -14.118  1.00 96.88           C  
ATOM    690  CE  LYS A  87      12.174   3.691 -13.489  1.00 96.88           C  
ATOM    691  NZ  LYS A  87      11.309   4.472 -14.423  1.00 96.88           N  
ATOM    692  N   THR A  88      16.414   1.566 -10.466  1.00 97.81           N  
ATOM    693  CA  THR A  88      16.760   2.187  -9.195  1.00 97.81           C  
ATOM    694  C   THR A  88      18.119   1.695  -8.704  1.00 97.81           C  
ATOM    695  CB  THR A  88      15.690   1.902  -8.127  1.00 97.81           C  
ATOM    696  O   THR A  88      18.312   0.494  -8.501  1.00 97.81           O  
ATOM    697  CG2 THR A  88      16.029   2.602  -6.812  1.00 97.81           C  
ATOM    698  OG1 THR A  88      14.421   2.371  -8.594  1.00 97.81           O  
ATOM    699  N   PRO A  89      19.055   2.529  -8.542  1.00 95.62           N  
ATOM    700  CA  PRO A  89      20.363   2.106  -8.047  1.00 95.62           C  
ATOM    701  C   PRO A  89      20.312   1.595  -6.606  1.00 95.62           C  
ATOM    702  CB  PRO A  89      21.202   3.382  -8.136  1.00 95.62           C  
ATOM    703  O   PRO A  89      19.692   2.225  -5.746  1.00 95.62           O  
ATOM    704  CG  PRO A  89      20.488   4.239  -9.130  1.00 95.62           C  
ATOM    705  CD  PRO A  89      19.018   3.939  -9.042  1.00 95.62           C  
ATOM    706  N   GLY A  90      20.955   0.379  -6.368  1.00 95.50           N  
ATOM    707  CA  GLY A  90      21.066  -0.153  -5.020  1.00 95.50           C  
ATOM    708  C   GLY A  90      19.740  -0.626  -4.449  1.00 95.50           C  
ATOM    709  O   GLY A  90      19.519  -0.595  -3.238  1.00 95.50           O  
ATOM    710  N   ALA A  91      18.762  -0.983  -5.348  1.00 96.75           N  
ATOM    711  CA  ALA A  91      17.455  -1.446  -4.886  1.00 96.75           C  
ATOM    712  C   ALA A  91      17.588  -2.683  -4.008  1.00 96.75           C  
ATOM    713  CB  ALA A  91      16.549  -1.741  -6.077  1.00 96.75           C  
ATOM    714  O   ALA A  91      18.323  -3.617  -4.345  1.00 96.75           O  
ATOM    715  N   VAL A  92      16.799  -2.719  -2.842  1.00 97.50           N  
ATOM    716  CA  VAL A  92      16.836  -3.812  -1.871  1.00 97.50           C  
ATOM    717  C   VAL A  92      15.918  -4.941  -2.335  1.00 97.50           C  
ATOM    718  CB  VAL A  92      16.429  -3.334  -0.463  1.00 97.50           C  
ATOM    719  O   VAL A  92      16.283  -6.117  -2.256  1.00 97.50           O  
ATOM    720  CG1 VAL A  92      16.389  -4.506   0.515  1.00 97.50           C  
ATOM    721  CG2 VAL A  92      17.379  -2.248   0.030  1.00 97.50           C  
ATOM    722  N   ASN A  93      14.784  -4.562  -2.885  1.00 97.75           N  
ATOM    723  CA  ASN A  93      13.767  -5.496  -3.350  1.00 97.75           C  
ATOM    724  C   ASN A  93      13.333  -6.454  -2.246  1.00 97.75           C  
ATOM    725  CB  ASN A  93      14.281  -6.279  -4.559  1.00 97.75           C  
ATOM    726  O   ASN A  93      13.292  -7.670  -2.456  1.00 97.75           O  
ATOM    727  CG  ASN A  93      13.180  -7.045  -5.266  1.00 97.75           C  
ATOM    728  ND2 ASN A  93      13.551  -8.128  -5.948  1.00 97.75           N  
ATOM    729  OD1 ASN A  93      12.000  -6.672  -5.205  1.00 97.75           O  
ATOM    730  N   ALA A  94      12.979  -5.959  -1.125  1.00 98.12           N  
ATOM    731  CA  ALA A  94      12.635  -6.748   0.055  1.00 98.12           C  
ATOM    732  C   ALA A  94      11.373  -7.570  -0.188  1.00 98.12           C  
ATOM    733  CB  ALA A  94      12.457  -5.844   1.270  1.00 98.12           C  
ATOM    734  O   ALA A  94      11.155  -8.598   0.461  1.00 98.12           O  
ATOM    735  N   CYS A  95      10.532  -7.198  -1.074  1.00 98.31           N  
ATOM    736  CA  CYS A  95       9.302  -7.923  -1.393  1.00 98.31           C  
ATOM    737  C   CYS A  95       9.555  -8.977  -2.465  1.00 98.31           C  
ATOM    738  CB  CYS A  95       8.210  -6.958  -1.855  1.00 98.31           C  
ATOM    739  O   CYS A  95       8.660  -9.759  -2.798  1.00 98.31           O  
ATOM    740  SG  CYS A  95       7.571  -5.899  -0.538  1.00 98.31           S  
ATOM    741  N   HIS A  96      10.666  -9.074  -3.011  1.00 98.06           N  
ATOM    742  CA  HIS A  96      11.088 -10.038  -4.019  1.00 98.06           C  
ATOM    743  C   HIS A  96      10.122 -10.058  -5.203  1.00 98.06           C  
ATOM    744  CB  HIS A  96      11.197 -11.438  -3.414  1.00 98.06           C  
ATOM    745  O   HIS A  96       9.673 -11.124  -5.631  1.00 98.06           O  
ATOM    746  CG  HIS A  96      12.148 -11.522  -2.263  1.00 98.06           C  
ATOM    747  CD2 HIS A  96      11.923 -11.673  -0.937  1.00 98.06           C  
ATOM    748  ND1 HIS A  96      13.518 -11.451  -2.422  1.00 98.06           N  
ATOM    749  CE1 HIS A  96      14.095 -11.550  -1.233  1.00 98.06           C  
ATOM    750  NE2 HIS A  96      13.150 -11.683  -0.320  1.00 98.06           N  
ATOM    751  N   LEU A  97       9.801  -8.900  -5.703  1.00 97.94           N  
ATOM    752  CA  LEU A  97       8.919  -8.810  -6.864  1.00 97.94           C  
ATOM    753  C   LEU A  97       9.322  -7.646  -7.759  1.00 97.94           C  
ATOM    754  CB  LEU A  97       7.462  -8.642  -6.415  1.00 97.94           C  
ATOM    755  O   LEU A  97      10.014  -6.724  -7.319  1.00 97.94           O  
ATOM    756  CG  LEU A  97       7.138  -7.366  -5.629  1.00 97.94           C  
ATOM    757  CD1 LEU A  97       6.677  -6.266  -6.575  1.00 97.94           C  
ATOM    758  CD2 LEU A  97       6.076  -7.648  -4.567  1.00 97.94           C  
ATOM    759  N   SER A  98       8.882  -7.779  -9.117  1.00 98.25           N  
ATOM    760  CA  SER A  98       9.000  -6.642 -10.023  1.00 98.25           C  
ATOM    761  C   SER A  98       7.999  -5.546  -9.666  1.00 98.25           C  
ATOM    762  CB  SER A  98       8.792  -7.088 -11.471  1.00 98.25           C  
ATOM    763  O   SER A  98       6.840  -5.835  -9.360  1.00 98.25           O  
ATOM    764  OG  SER A  98       8.766  -5.966 -12.341  1.00 98.25           O  
ATOM    765  N   CYS A  99       8.530  -4.225  -9.792  1.00 98.44           N  
ATOM    766  CA  CYS A  99       7.620  -3.126  -9.495  1.00 98.44           C  
ATOM    767  C   CYS A  99       6.433  -3.128 -10.448  1.00 98.44           C  
ATOM    768  CB  CYS A  99       8.351  -1.787  -9.573  1.00 98.44           C  
ATOM    769  O   CYS A  99       5.358  -2.634 -10.112  1.00 98.44           O  
ATOM    770  SG  CYS A  99       9.558  -1.537  -8.255  1.00 98.44           S  
ATOM    771  N   SER A 100       6.547  -3.706 -11.553  1.00 97.69           N  
ATOM    772  CA  SER A 100       5.454  -3.764 -12.522  1.00 97.69           C  
ATOM    773  C   SER A 100       4.301  -4.615 -11.999  1.00 97.69           C  
ATOM    774  CB  SER A 100       5.943  -4.326 -13.850  1.00 97.69           C  
ATOM    775  O   SER A 100       3.152  -4.439 -12.412  1.00 97.69           O  
ATOM    776  OG  SER A 100       6.457  -5.638 -13.699  1.00 97.69           O  
ATOM    777  N   ALA A 101       4.600  -5.557 -11.146  1.00 97.38           N  
ATOM    778  CA  ALA A 101       3.576  -6.406 -10.537  1.00 97.38           C  
ATOM    779  C   ALA A 101       2.632  -5.586  -9.661  1.00 97.38           C  
ATOM    780  CB  ALA A 101       4.225  -7.520  -9.717  1.00 97.38           C  
ATOM    781  O   ALA A 101       1.519  -6.020  -9.367  1.00 97.38           O  
ATOM    782  N   LEU A 102       3.037  -4.426  -9.254  1.00 98.06           N  
ATOM    783  CA  LEU A 102       2.263  -3.560  -8.366  1.00 98.06           C  
ATOM    784  C   LEU A 102       1.291  -2.697  -9.166  1.00 98.06           C  
ATOM    785  CB  LEU A 102       3.195  -2.670  -7.540  1.00 98.06           C  
ATOM    786  O   LEU A 102       0.473  -1.979  -8.581  1.00 98.06           O  
ATOM    787  CG  LEU A 102       4.232  -3.392  -6.676  1.00 98.06           C  
ATOM    788  CD1 LEU A 102       5.104  -2.382  -5.941  1.00 98.06           C  
ATOM    789  CD2 LEU A 102       3.546  -4.334  -5.687  1.00 98.06           C  
ATOM    790  N   LEU A 103       1.336  -2.761 -10.507  1.00 97.69           N  
ATOM    791  CA  LEU A 103       0.548  -1.882 -11.362  1.00 97.69           C  
ATOM    792  C   LEU A 103      -0.632  -2.631 -11.973  1.00 97.69           C  
ATOM    793  CB  LEU A 103       1.420  -1.290 -12.469  1.00 97.69           C  
ATOM    794  O   LEU A 103      -1.301  -2.115 -12.870  1.00 97.69           O  
ATOM    795  CG  LEU A 103       2.600  -0.424 -12.022  1.00 97.69           C  
ATOM    796  CD1 LEU A 103       3.425   0.016 -13.220  1.00 97.69           C  
ATOM    797  CD2 LEU A 103       2.103   0.785 -11.231  1.00 97.69           C  
ATOM    798  N   GLN A 104      -0.890  -3.827 -11.375  1.00 95.06           N  
ATOM    799  CA  GLN A 104      -1.948  -4.661 -11.940  1.00 95.06           C  
ATOM    800  C   GLN A 104      -3.301  -4.334 -11.308  1.00 95.06           C  
ATOM    801  CB  GLN A 104      -1.624  -6.143 -11.737  1.00 95.06           C  
ATOM    802  O   GLN A 104      -3.362  -3.806 -10.200  1.00 95.06           O  
ATOM    803  CG  GLN A 104      -0.255  -6.549 -12.269  1.00 95.06           C  
ATOM    804  CD  GLN A 104      -0.211  -6.622 -13.783  1.00 95.06           C  
ATOM    805  NE2 GLN A 104       0.961  -6.922 -14.328  1.00 95.06           N  
ATOM    806  OE1 GLN A 104      -1.225  -6.406 -14.459  1.00 95.06           O  
ATOM    807  N   ASP A 105      -4.455  -4.668 -12.087  1.00 94.75           N  
ATOM    808  CA  ASP A 105      -5.793  -4.528 -11.523  1.00 94.75           C  
ATOM    809  C   ASP A 105      -5.962  -5.387 -10.277  1.00 94.75           C  
ATOM    810  CB  ASP A 105      -6.854  -4.903 -12.573  1.00 94.75           C  
ATOM    811  O   ASP A 105      -6.603  -4.968  -9.307  1.00 94.75           O  
ATOM    812  CG  ASP A 105      -6.913  -3.925 -13.728  1.00 94.75           C  
ATOM    813  OD1 ASP A 105      -6.266  -2.859 -13.663  1.00 94.75           O  
ATOM    814  OD2 ASP A 105      -7.624  -4.221 -14.715  1.00 94.75           O  
ATOM    815  N   ASN A 106      -5.479  -6.545 -10.374  1.00 96.06           N  
ATOM    816  CA  ASN A 106      -5.424  -7.431  -9.210  1.00 96.06           C  
ATOM    817  C   ASN A 106      -4.330  -7.001  -8.234  1.00 96.06           C  
ATOM    818  CB  ASN A 106      -5.198  -8.881  -9.650  1.00 96.06           C  
ATOM    819  O   ASN A 106      -3.142  -7.093  -8.545  1.00 96.06           O  
ATOM    820  CG  ASN A 106      -5.206  -9.856  -8.494  1.00 96.06           C  
ATOM    821  ND2 ASN A 106      -5.381 -11.133  -8.795  1.00 96.06           N  
ATOM    822  OD1 ASN A 106      -5.063  -9.457  -7.333  1.00 96.06           O  
ATOM    823  N   ILE A 107      -4.717  -6.629  -6.988  1.00 97.94           N  
ATOM    824  CA  ILE A 107      -3.766  -5.947  -6.116  1.00 97.94           C  
ATOM    825  C   ILE A 107      -3.206  -6.933  -5.093  1.00 97.94           C  
ATOM    826  CB  ILE A 107      -4.420  -4.744  -5.399  1.00 97.94           C  
ATOM    827  O   ILE A 107      -2.682  -6.530  -4.053  1.00 97.94           O  
ATOM    828  CG1 ILE A 107      -5.665  -5.195  -4.627  1.00 97.94           C  
ATOM    829  CG2 ILE A 107      -4.766  -3.643  -6.406  1.00 97.94           C  
ATOM    830  CD1 ILE A 107      -6.235  -4.126  -3.703  1.00 97.94           C  
ATOM    831  N   ALA A 108      -3.255  -8.190  -5.341  1.00 98.38           N  
ATOM    832  CA  ALA A 108      -2.773  -9.190  -4.392  1.00 98.38           C  
ATOM    833  C   ALA A 108      -1.286  -9.007  -4.110  1.00 98.38           C  
ATOM    834  CB  ALA A 108      -3.043 -10.592  -4.917  1.00 98.38           C  
ATOM    835  O   ALA A 108      -0.854  -9.083  -2.957  1.00 98.38           O  
ATOM    836  N   ASP A 109      -0.483  -8.806  -5.143  1.00 98.31           N  
ATOM    837  CA  ASP A 109       0.949  -8.588  -4.959  1.00 98.31           C  
ATOM    838  C   ASP A 109       1.215  -7.304  -4.183  1.00 98.31           C  
ATOM    839  CB  ASP A 109       1.663  -8.549  -6.315  1.00 98.31           C  
ATOM    840  O   ASP A 109       2.098  -7.264  -3.324  1.00 98.31           O  
ATOM    841  CG  ASP A 109       1.743  -9.908  -6.980  1.00 98.31           C  
ATOM    842  OD1 ASP A 109       1.921 -10.929  -6.280  1.00 98.31           O  
ATOM    843  OD2 ASP A 109       1.633  -9.967  -8.226  1.00 98.31           O  
ATOM    844  N   ALA A 110       0.438  -6.262  -4.519  1.00 98.56           N  
ATOM    845  CA  ALA A 110       0.570  -5.006  -3.790  1.00 98.56           C  
ATOM    846  C   ALA A 110       0.251  -5.191  -2.309  1.00 98.56           C  
ATOM    847  CB  ALA A 110      -0.343  -3.940  -4.395  1.00 98.56           C  
ATOM    848  O   ALA A 110       0.978  -4.697  -1.444  1.00 98.56           O  
ATOM    849  N   VAL A 111      -0.807  -5.934  -1.993  1.00 98.75           N  
ATOM    850  CA  VAL A 111      -1.228  -6.189  -0.620  1.00 98.75           C  
ATOM    851  C   VAL A 111      -0.157  -7.001   0.108  1.00 98.75           C  
ATOM    852  CB  VAL A 111      -2.581  -6.931  -0.569  1.00 98.75           C  
ATOM    853  O   VAL A 111       0.208  -6.681   1.243  1.00 98.75           O  
ATOM    854  CG1 VAL A 111      -2.837  -7.497   0.826  1.00 98.75           C  
ATOM    855  CG2 VAL A 111      -3.717  -5.995  -0.985  1.00 98.75           C  
ATOM    856  N   ALA A 112       0.331  -7.991  -0.542  1.00 98.69           N  
ATOM    857  CA  ALA A 112       1.373  -8.819   0.063  1.00 98.69           C  
ATOM    858  C   ALA A 112       2.606  -7.981   0.400  1.00 98.69           C  
ATOM    859  CB  ALA A 112       1.750  -9.968  -0.866  1.00 98.69           C  
ATOM    860  O   ALA A 112       3.188  -8.133   1.479  1.00 98.69           O  
ATOM    861  N   CYS A 113       3.003  -7.131  -0.503  1.00 98.69           N  
ATOM    862  CA  CYS A 113       4.178  -6.299  -0.268  1.00 98.69           C  
ATOM    863  C   CYS A 113       3.914  -5.279   0.836  1.00 98.69           C  
ATOM    864  CB  CYS A 113       4.592  -5.579  -1.549  1.00 98.69           C  
ATOM    865  O   CYS A 113       4.783  -5.026   1.674  1.00 98.69           O  
ATOM    866  SG  CYS A 113       6.199  -4.764  -1.443  1.00 98.69           S  
ATOM    867  N   ALA A 114       2.734  -4.664   0.855  1.00 98.69           N  
ATOM    868  CA  ALA A 114       2.370  -3.742   1.927  1.00 98.69           C  
ATOM    869  C   ALA A 114       2.436  -4.430   3.288  1.00 98.69           C  
ATOM    870  CB  ALA A 114       0.973  -3.174   1.689  1.00 98.69           C  
ATOM    871  O   ALA A 114       2.902  -3.841   4.266  1.00 98.69           O  
ATOM    872  N   LYS A 115       1.958  -5.630   3.394  1.00 98.69           N  
ATOM    873  CA  LYS A 115       2.065  -6.404   4.628  1.00 98.69           C  
ATOM    874  C   LYS A 115       3.523  -6.603   5.027  1.00 98.69           C  
ATOM    875  CB  LYS A 115       1.373  -7.756   4.475  1.00 98.69           C  
ATOM    876  O   LYS A 115       3.865  -6.527   6.210  1.00 98.69           O  
ATOM    877  CG  LYS A 115      -0.145  -7.689   4.534  1.00 98.69           C  
ATOM    878  CD  LYS A 115      -0.774  -9.069   4.386  1.00 98.69           C  
ATOM    879  CE  LYS A 115      -2.271  -9.033   4.660  1.00 98.69           C  
ATOM    880  NZ  LYS A 115      -2.918 -10.348   4.370  1.00 98.69           N  
ATOM    881  N   ARG A 116       4.311  -6.860   4.076  1.00 98.44           N  
ATOM    882  CA  ARG A 116       5.739  -6.982   4.348  1.00 98.44           C  
ATOM    883  C   ARG A 116       6.309  -5.667   4.874  1.00 98.44           C  
ATOM    884  CB  ARG A 116       6.493  -7.411   3.089  1.00 98.44           C  
ATOM    885  O   ARG A 116       7.116  -5.664   5.805  1.00 98.44           O  
ATOM    886  CG  ARG A 116       8.006  -7.407   3.242  1.00 98.44           C  
ATOM    887  CD  ARG A 116       8.466  -8.365   4.332  1.00 98.44           C  
ATOM    888  NE  ARG A 116       9.920  -8.368   4.464  1.00 98.44           N  
ATOM    889  NH1 ARG A 116       9.980  -6.746   6.108  1.00 98.44           N  
ATOM    890  NH2 ARG A 116      11.925  -7.687   5.344  1.00 98.44           N  
ATOM    891  CZ  ARG A 116      10.606  -7.601   5.305  1.00 98.44           C  
ATOM    892  N   VAL A 117       5.969  -4.537   4.270  1.00 98.19           N  
ATOM    893  CA  VAL A 117       6.438  -3.216   4.667  1.00 98.19           C  
ATOM    894  C   VAL A 117       6.107  -2.968   6.136  1.00 98.19           C  
ATOM    895  CB  VAL A 117       5.818  -2.105   3.788  1.00 98.19           C  
ATOM    896  O   VAL A 117       6.968  -2.533   6.910  1.00 98.19           O  
ATOM    897  CG1 VAL A 117       6.192  -0.724   4.323  1.00 98.19           C  
ATOM    898  CG2 VAL A 117       6.269  -2.260   2.337  1.00 98.19           C  
ATOM    899  N   VAL A 118       4.894  -3.291   6.530  1.00 98.06           N  
ATOM    900  CA  VAL A 118       4.431  -2.935   7.868  1.00 98.06           C  
ATOM    901  C   VAL A 118       5.098  -3.836   8.903  1.00 98.06           C  
ATOM    902  CB  VAL A 118       2.891  -3.043   7.981  1.00 98.06           C  
ATOM    903  O   VAL A 118       5.051  -3.558  10.102  1.00 98.06           O  
ATOM    904  CG1 VAL A 118       2.213  -2.023   7.069  1.00 98.06           C  
ATOM    905  CG2 VAL A 118       2.430  -4.460   7.646  1.00 98.06           C  
ATOM    906  N   ARG A 119       5.696  -4.953   8.528  1.00 97.62           N  
ATOM    907  CA  ARG A 119       6.477  -5.796   9.433  1.00 97.62           C  
ATOM    908  C   ARG A 119       7.795  -5.126   9.809  1.00 97.62           C  
ATOM    909  CB  ARG A 119       6.742  -7.161   8.795  1.00 97.62           C  
ATOM    910  O   ARG A 119       8.406  -5.480  10.815  1.00 97.62           O  
ATOM    911  CG  ARG A 119       5.502  -8.030   8.645  1.00 97.62           C  
ATOM    912  CD  ARG A 119       5.818  -9.348   7.954  1.00 97.62           C  
ATOM    913  NE  ARG A 119       4.611 -10.143   7.731  1.00 97.62           N  
ATOM    914  NH1 ARG A 119       5.699 -11.880   6.669  1.00 97.62           N  
ATOM    915  NH2 ARG A 119       3.428 -11.954   6.975  1.00 97.62           N  
ATOM    916  CZ  ARG A 119       4.582 -11.325   7.125  1.00 97.62           C  
ATOM    917  N   ASP A 120       8.207  -4.082   9.042  1.00 95.31           N  
ATOM    918  CA  ASP A 120       9.388  -3.296   9.387  1.00 95.31           C  
ATOM    919  C   ASP A 120       9.123  -2.397  10.591  1.00 95.31           C  
ATOM    920  CB  ASP A 120       9.836  -2.450   8.191  1.00 95.31           C  
ATOM    921  O   ASP A 120       7.973  -2.034  10.860  1.00 95.31           O  
ATOM    922  CG  ASP A 120      11.287  -2.015   8.285  1.00 95.31           C  
ATOM    923  OD1 ASP A 120      12.193  -2.873   8.175  1.00 95.31           O  
ATOM    924  OD2 ASP A 120      11.532  -0.803   8.472  1.00 95.31           O  
ATOM    925  N   PRO A 121      10.080  -1.991  11.407  1.00 94.50           N  
ATOM    926  CA  PRO A 121       9.934  -1.229  12.649  1.00 94.50           C  
ATOM    927  C   PRO A 121       9.090   0.033  12.473  1.00 94.50           C  
ATOM    928  CB  PRO A 121      11.375  -0.875  13.019  1.00 94.50           C  
ATOM    929  O   PRO A 121       8.331   0.407  13.374  1.00 94.50           O  
ATOM    930  CG  PRO A 121      12.191  -1.993  12.461  1.00 94.50           C  
ATOM    931  CD  PRO A 121      11.582  -2.437  11.165  1.00 94.50           C  
ATOM    932  N   GLN A 122       9.161   0.596  11.268  1.00 94.38           N  
ATOM    933  CA  GLN A 122       8.400   1.821  11.039  1.00 94.38           C  
ATOM    934  C   GLN A 122       6.910   1.528  10.914  1.00 94.38           C  
ATOM    935  CB  GLN A 122       8.900   2.538   9.785  1.00 94.38           C  
ATOM    936  O   GLN A 122       6.074   2.403  11.159  1.00 94.38           O  
ATOM    937  CG  GLN A 122      10.291   3.150   9.941  1.00 94.38           C  
ATOM    938  CD  GLN A 122      10.685   4.018   8.759  1.00 94.38           C  
ATOM    939  NE2 GLN A 122      11.129   5.235   9.041  1.00 94.38           N  
ATOM    940  OE1 GLN A 122      10.588   3.595   7.605  1.00 94.38           O  
ATOM    941  N   GLY A 123       6.578   0.248  10.643  1.00 96.81           N  
ATOM    942  CA  GLY A 123       5.180  -0.119  10.448  1.00 96.81           C  
ATOM    943  C   GLY A 123       4.479   0.731   9.405  1.00 96.81           C  
ATOM    944  O   GLY A 123       5.076   1.089   8.387  1.00 96.81           O  
ATOM    945  N   ILE A 124       3.223   1.048   9.633  1.00 97.44           N  
ATOM    946  CA  ILE A 124       2.437   1.795   8.657  1.00 97.44           C  
ATOM    947  C   ILE A 124       2.964   3.227   8.557  1.00 97.44           C  
ATOM    948  CB  ILE A 124       0.937   1.800   9.017  1.00 97.44           C  
ATOM    949  O   ILE A 124       2.699   3.926   7.578  1.00 97.44           O  
ATOM    950  CG1 ILE A 124       0.098   2.247   7.815  1.00 97.44           C  
ATOM    951  CG2 ILE A 124       0.676   2.699  10.234  1.00 97.44           C  
ATOM    952  CD1 ILE A 124      -1.394   1.980   7.969  1.00 97.44           C  
ATOM    953  N   ARG A 125       3.732   3.680   9.494  1.00 97.12           N  
ATOM    954  CA  ARG A 125       4.282   5.033   9.537  1.00 97.12           C  
ATOM    955  C   ARG A 125       5.326   5.236   8.448  1.00 97.12           C  
ATOM    956  CB  ARG A 125       4.888   5.324  10.910  1.00 97.12           C  
ATOM    957  O   ARG A 125       5.774   6.359   8.209  1.00 97.12           O  
ATOM    958  CG  ARG A 125       3.880   5.331  12.042  1.00 97.12           C  
ATOM    959  CD  ARG A 125       4.559   5.420  13.408  1.00 97.12           C  
ATOM    960  NE  ARG A 125       5.288   6.673  13.565  1.00 97.12           N  
ATOM    961  NH1 ARG A 125       3.432   7.922  14.133  1.00 97.12           N  
ATOM    962  NH2 ARG A 125       5.497   8.919  14.020  1.00 97.12           N  
ATOM    963  CZ  ARG A 125       4.738   7.835  13.903  1.00 97.12           C  
ATOM    964  N   ALA A 126       5.702   4.189   7.754  1.00 97.06           N  
ATOM    965  CA  ALA A 126       6.644   4.284   6.637  1.00 97.06           C  
ATOM    966  C   ALA A 126       6.065   5.130   5.506  1.00 97.06           C  
ATOM    967  CB  ALA A 126       7.010   2.894   6.129  1.00 97.06           C  
ATOM    968  O   ALA A 126       6.811   5.644   4.666  1.00 97.06           O  
ATOM    969  N   TRP A 127       4.780   5.220   5.473  1.00 98.06           N  
ATOM    970  CA  TRP A 127       4.103   6.017   4.457  1.00 98.06           C  
ATOM    971  C   TRP A 127       3.865   7.442   4.950  1.00 98.06           C  
ATOM    972  CB  TRP A 127       2.772   5.369   4.064  1.00 98.06           C  
ATOM    973  O   TRP A 127       3.053   7.666   5.850  1.00 98.06           O  
ATOM    974  CG  TRP A 127       2.916   4.161   3.192  1.00 98.06           C  
ATOM    975  CD1 TRP A 127       2.932   4.125   1.826  1.00 98.06           C  
ATOM    976  CD2 TRP A 127       3.062   2.804   3.629  1.00 98.06           C  
ATOM    977  CE2 TRP A 127       3.159   2.001   2.473  1.00 98.06           C  
ATOM    978  CE3 TRP A 127       3.119   2.193   4.889  1.00 98.06           C  
ATOM    979  NE1 TRP A 127       3.079   2.830   1.386  1.00 98.06           N  
ATOM    980  CH2 TRP A 127       3.367   0.040   3.783  1.00 98.06           C  
ATOM    981  CZ2 TRP A 127       3.313   0.614   2.539  1.00 98.06           C  
ATOM    982  CZ3 TRP A 127       3.269   0.812   4.952  1.00 98.06           C  
ATOM    983  N   VAL A 128       4.522   8.438   4.351  1.00 96.00           N  
ATOM    984  CA  VAL A 128       4.458   9.840   4.756  1.00 96.00           C  
ATOM    985  C   VAL A 128       3.036  10.365   4.588  1.00 96.00           C  
ATOM    986  CB  VAL A 128       5.449  10.712   3.947  1.00 96.00           C  
ATOM    987  O   VAL A 128       2.528  11.090   5.448  1.00 96.00           O  
ATOM    988  CG1 VAL A 128       5.212  12.198   4.224  1.00 96.00           C  
ATOM    989  CG2 VAL A 128       6.890  10.327   4.275  1.00 96.00           C  
ATOM    990  N   ALA A 129       2.403  10.008   3.495  1.00 96.12           N  
ATOM    991  CA  ALA A 129       1.021  10.429   3.264  1.00 96.12           C  
ATOM    992  C   ALA A 129       0.113   9.960   4.400  1.00 96.12           C  
ATOM    993  CB  ALA A 129       0.519   9.880   1.928  1.00 96.12           C  
ATOM    994  O   ALA A 129      -0.761  10.705   4.849  1.00 96.12           O  
ATOM    995  N   TRP A 130       0.274   8.741   4.849  1.00 98.19           N  
ATOM    996  CA  TRP A 130      -0.530   8.250   5.964  1.00 98.19           C  
ATOM    997  C   TRP A 130      -0.257   9.054   7.226  1.00 98.19           C  
ATOM    998  CB  TRP A 130      -0.246   6.767   6.220  1.00 98.19           C  
ATOM    999  O   TRP A 130      -1.189   9.444   7.937  1.00 98.19           O  
ATOM   1000  CG  TRP A 130      -1.050   6.178   7.337  1.00 98.19           C  
ATOM   1001  CD1 TRP A 130      -2.299   5.624   7.254  1.00 98.19           C  
ATOM   1002  CD2 TRP A 130      -0.663   6.086   8.714  1.00 98.19           C  
ATOM   1003  CE2 TRP A 130      -1.725   5.464   9.405  1.00 98.19           C  
ATOM   1004  CE3 TRP A 130       0.482   6.464   9.425  1.00 98.19           C  
ATOM   1005  NE1 TRP A 130      -2.710   5.195   8.494  1.00 98.19           N  
ATOM   1006  CH2 TRP A 130      -0.546   5.598  11.453  1.00 98.19           C  
ATOM   1007  CZ2 TRP A 130      -1.677   5.217  10.784  1.00 98.19           C  
ATOM   1008  CZ3 TRP A 130       0.530   6.216  10.791  1.00 98.19           C  
ATOM   1009  N   ARG A 131       0.977   9.320   7.544  1.00 98.00           N  
ATOM   1010  CA  ARG A 131       1.332  10.115   8.715  1.00 98.00           C  
ATOM   1011  C   ARG A 131       0.635  11.471   8.691  1.00 98.00           C  
ATOM   1012  CB  ARG A 131       2.849  10.304   8.797  1.00 98.00           C  
ATOM   1013  O   ARG A 131       0.091  11.914   9.705  1.00 98.00           O  
ATOM   1014  CG  ARG A 131       3.613   9.039   9.124  1.00 98.00           C  
ATOM   1015  CD  ARG A 131       5.118   9.254   9.067  1.00 98.00           C  
ATOM   1016  NE  ARG A 131       5.498  10.545   9.622  1.00 98.00           N  
ATOM   1017  NH1 ARG A 131       7.452  10.728   8.406  1.00 98.00           N  
ATOM   1018  NH2 ARG A 131       6.850  12.387   9.865  1.00 98.00           N  
ATOM   1019  CZ  ARG A 131       6.599  11.217   9.295  1.00 98.00           C  
ATOM   1020  N   ASN A 132       0.585  12.065   7.563  1.00 98.00           N  
ATOM   1021  CA  ASN A 132       0.131  13.444   7.441  1.00 98.00           C  
ATOM   1022  C   ASN A 132      -1.389  13.527   7.338  1.00 98.00           C  
ATOM   1023  CB  ASN A 132       0.782  14.117   6.231  1.00 98.00           C  
ATOM   1024  O   ASN A 132      -1.994  14.510   7.782  1.00 98.00           O  
ATOM   1025  CG  ASN A 132       2.270  14.342   6.417  1.00 98.00           C  
ATOM   1026  ND2 ASN A 132       2.979  14.573   5.319  1.00 98.00           N  
ATOM   1027  OD1 ASN A 132       2.776  14.311   7.542  1.00 98.00           O  
ATOM   1028  N   ARG A 133      -1.969  12.420   6.815  1.00 98.00           N  
ATOM   1029  CA  ARG A 133      -3.366  12.592   6.434  1.00 98.00           C  
ATOM   1030  C   ARG A 133      -4.269  11.639   7.220  1.00 98.00           C  
ATOM   1031  CB  ARG A 133      -3.548  12.367   4.931  1.00 98.00           C  
ATOM   1032  O   ARG A 133      -5.486  11.825   7.260  1.00 98.00           O  
ATOM   1033  CG  ARG A 133      -2.780  13.349   4.066  1.00 98.00           C  
ATOM   1034  CD  ARG A 133      -3.427  14.728   4.067  1.00 98.00           C  
ATOM   1035  NE  ARG A 133      -2.884  15.581   3.015  1.00 98.00           N  
ATOM   1036  NH1 ARG A 133      -4.240  17.392   3.492  1.00 98.00           N  
ATOM   1037  NH2 ARG A 133      -2.720  17.513   1.782  1.00 98.00           N  
ATOM   1038  CZ  ARG A 133      -3.282  16.829   2.766  1.00 98.00           C  
ATOM   1039  N   CYS A 134      -3.650  10.634   7.930  1.00 98.19           N  
ATOM   1040  CA  CYS A 134      -4.508   9.593   8.491  1.00 98.19           C  
ATOM   1041  C   CYS A 134      -4.236   9.401   9.975  1.00 98.19           C  
ATOM   1042  CB  CYS A 134      -4.297   8.272   7.751  1.00 98.19           C  
ATOM   1043  O   CYS A 134      -5.152   9.105  10.747  1.00 98.19           O  
ATOM   1044  SG  CYS A 134      -4.458   8.405   5.957  1.00 98.19           S  
ATOM   1045  N   GLN A 135      -3.081   9.569  10.315  1.00 97.69           N  
ATOM   1046  CA  GLN A 135      -2.673   9.307  11.690  1.00 97.69           C  
ATOM   1047  C   GLN A 135      -3.384  10.252  12.662  1.00 97.69           C  
ATOM   1048  CB  GLN A 135      -1.158   9.445  11.840  1.00 97.69           C  
ATOM   1049  O   GLN A 135      -3.441  11.455  12.429  1.00 97.69           O  
ATOM   1050  CG  GLN A 135      -0.633   9.056  13.210  1.00 97.69           C  
ATOM   1051  CD  GLN A 135       0.877   9.138  13.311  1.00 97.69           C  
ATOM   1052  NE2 GLN A 135       1.478   8.192  14.034  1.00 97.69           N  
ATOM   1053  OE1 GLN A 135       1.506  10.033  12.735  1.00 97.69           O  
ATOM   1054  N   ASN A 136      -4.003   9.604  13.740  1.00 96.88           N  
ATOM   1055  CA  ASN A 136      -4.674  10.319  14.827  1.00 96.88           C  
ATOM   1056  C   ASN A 136      -5.882  11.099  14.316  1.00 96.88           C  
ATOM   1057  CB  ASN A 136      -3.694  11.255  15.535  1.00 96.88           C  
ATOM   1058  O   ASN A 136      -6.199  12.174  14.842  1.00 96.88           O  
ATOM   1059  CG  ASN A 136      -2.546  10.513  16.190  1.00 96.88           C  
ATOM   1060  ND2 ASN A 136      -1.343  11.067  16.084  1.00 96.88           N  
ATOM   1061  OD1 ASN A 136      -2.738   9.455  16.787  1.00 96.88           O  
ATOM   1062  N   ARG A 137      -6.472  10.704  13.258  1.00 97.56           N  
ATOM   1063  CA  ARG A 137      -7.689  11.279  12.702  1.00 97.56           C  
ATOM   1064  C   ARG A 137      -8.811  10.248  12.652  1.00 97.56           C  
ATOM   1065  CB  ARG A 137      -7.434  11.833  11.303  1.00 97.56           C  
ATOM   1066  O   ARG A 137      -8.553   9.040  12.673  1.00 97.56           O  
ATOM   1067  CG  ARG A 137      -6.384  12.940  11.259  1.00 97.56           C  
ATOM   1068  CD  ARG A 137      -6.158  13.448   9.844  1.00 97.56           C  
ATOM   1069  NE  ARG A 137      -5.104  14.460   9.797  1.00 97.56           N  
ATOM   1070  NH1 ARG A 137      -6.523  16.225   9.358  1.00 97.56           N  
ATOM   1071  NH2 ARG A 137      -4.264  16.579   9.546  1.00 97.56           N  
ATOM   1072  CZ  ARG A 137      -5.297  15.752   9.565  1.00 97.56           C  
ATOM   1073  N   ASP A 138     -10.003  10.752  12.613  1.00 97.88           N  
ATOM   1074  CA  ASP A 138     -11.129   9.852  12.366  1.00 97.88           C  
ATOM   1075  C   ASP A 138     -11.180   9.415  10.903  1.00 97.88           C  
ATOM   1076  CB  ASP A 138     -12.443  10.532  12.762  1.00 97.88           C  
ATOM   1077  O   ASP A 138     -11.480  10.220  10.024  1.00 97.88           O  
ATOM   1078  CG  ASP A 138     -13.645   9.609  12.631  1.00 97.88           C  
ATOM   1079  OD1 ASP A 138     -13.483   8.457  12.180  1.00 97.88           O  
ATOM   1080  OD2 ASP A 138     -14.764  10.041  12.981  1.00 97.88           O  
ATOM   1081  N   VAL A 139     -10.943   8.098  10.723  1.00 98.19           N  
ATOM   1082  CA  VAL A 139     -10.849   7.646   9.343  1.00 98.19           C  
ATOM   1083  C   VAL A 139     -12.034   6.741   9.011  1.00 98.19           C  
ATOM   1084  CB  VAL A 139      -9.520   6.901   9.078  1.00 98.19           C  
ATOM   1085  O   VAL A 139     -12.050   6.087   7.965  1.00 98.19           O  
ATOM   1086  CG1 VAL A 139      -8.338   7.863   9.168  1.00 98.19           C  
ATOM   1087  CG2 VAL A 139      -9.350   5.749  10.071  1.00 98.19           C  
ATOM   1088  N   ARG A 140     -13.085   6.761   9.798  1.00 97.81           N  
ATOM   1089  CA  ARG A 140     -14.243   5.894   9.638  1.00 97.81           C  
ATOM   1090  C   ARG A 140     -14.957   6.178   8.316  1.00 97.81           C  
ATOM   1091  CB  ARG A 140     -15.215   6.065  10.806  1.00 97.81           C  
ATOM   1092  O   ARG A 140     -15.573   5.287   7.735  1.00 97.81           O  
ATOM   1093  CG  ARG A 140     -14.760   5.396  12.086  1.00 97.81           C  
ATOM   1094  CD  ARG A 140     -15.767   5.583  13.217  1.00 97.81           C  
ATOM   1095  NE  ARG A 140     -15.877   6.985  13.608  1.00 97.81           N  
ATOM   1096  NH1 ARG A 140     -17.713   6.667  14.976  1.00 97.81           N  
ATOM   1097  NH2 ARG A 140     -16.812   8.757  14.729  1.00 97.81           N  
ATOM   1098  CZ  ARG A 140     -16.799   7.465  14.432  1.00 97.81           C  
ATOM   1099  N   GLN A 141     -14.807   7.380   7.847  1.00 97.94           N  
ATOM   1100  CA  GLN A 141     -15.506   7.785   6.632  1.00 97.94           C  
ATOM   1101  C   GLN A 141     -15.034   6.975   5.426  1.00 97.94           C  
ATOM   1102  CB  GLN A 141     -15.301   9.284   6.372  1.00 97.94           C  
ATOM   1103  O   GLN A 141     -15.752   6.855   4.437  1.00 97.94           O  
ATOM   1104  CG  GLN A 141     -13.849   9.671   6.119  1.00 97.94           C  
ATOM   1105  CD  GLN A 141     -13.646  11.166   6.064  1.00 97.94           C  
ATOM   1106  NE2 GLN A 141     -12.624  11.656   6.758  1.00 97.94           N  
ATOM   1107  OE1 GLN A 141     -14.404  11.886   5.399  1.00 97.94           O  
ATOM   1108  N   TYR A 142     -13.845   6.419   5.509  1.00 98.19           N  
ATOM   1109  CA  TYR A 142     -13.280   5.709   4.371  1.00 98.19           C  
ATOM   1110  C   TYR A 142     -13.916   4.332   4.214  1.00 98.19           C  
ATOM   1111  CB  TYR A 142     -11.761   5.564   4.527  1.00 98.19           C  
ATOM   1112  O   TYR A 142     -13.835   3.720   3.146  1.00 98.19           O  
ATOM   1113  CG  TYR A 142     -11.009   6.862   4.355  1.00 98.19           C  
ATOM   1114  CD1 TYR A 142     -10.711   7.359   3.088  1.00 98.19           C  
ATOM   1115  CD2 TYR A 142     -10.593   7.594   5.463  1.00 98.19           C  
ATOM   1116  CE1 TYR A 142     -10.021   8.556   2.929  1.00 98.19           C  
ATOM   1117  CE2 TYR A 142      -9.898   8.789   5.315  1.00 98.19           C  
ATOM   1118  OH  TYR A 142      -8.929  10.441   3.892  1.00 98.19           O  
ATOM   1119  CZ  TYR A 142      -9.617   9.262   4.046  1.00 98.19           C  
ATOM   1120  N   VAL A 143     -14.639   3.934   5.202  1.00 98.44           N  
ATOM   1121  CA  VAL A 143     -15.271   2.625   5.064  1.00 98.44           C  
ATOM   1122  C   VAL A 143     -16.761   2.741   5.363  1.00 98.44           C  
ATOM   1123  CB  VAL A 143     -14.622   1.584   6.003  1.00 98.44           C  
ATOM   1124  O   VAL A 143     -17.487   1.745   5.310  1.00 98.44           O  
ATOM   1125  CG1 VAL A 143     -13.172   1.321   5.599  1.00 98.44           C  
ATOM   1126  CG2 VAL A 143     -14.698   2.054   7.455  1.00 98.44           C  
ATOM   1127  N   GLN A 144     -17.208   3.918   5.579  1.00 98.06           N  
ATOM   1128  CA  GLN A 144     -18.612   4.155   5.917  1.00 98.06           C  
ATOM   1129  C   GLN A 144     -19.532   3.737   4.768  1.00 98.06           C  
ATOM   1130  CB  GLN A 144     -18.836   5.627   6.259  1.00 98.06           C  
ATOM   1131  O   GLN A 144     -19.298   4.114   3.617  1.00 98.06           O  
ATOM   1132  CG  GLN A 144     -20.256   5.940   6.721  1.00 98.06           C  
ATOM   1133  CD  GLN A 144     -20.434   7.391   7.120  1.00 98.06           C  
ATOM   1134  NE2 GLN A 144     -21.513   7.678   7.844  1.00 98.06           N  
ATOM   1135  OE1 GLN A 144     -19.622   8.250   6.762  1.00 98.06           O  
ATOM   1136  N   GLY A 145     -20.584   2.867   5.153  1.00 97.75           N  
ATOM   1137  CA  GLY A 145     -21.595   2.500   4.177  1.00 97.75           C  
ATOM   1138  C   GLY A 145     -21.161   1.381   3.255  1.00 97.75           C  
ATOM   1139  O   GLY A 145     -21.834   1.091   2.255  1.00 97.75           O  
ATOM   1140  N   CYS A 146     -19.890   0.770   3.491  1.00 97.94           N  
ATOM   1141  CA  CYS A 146     -19.342  -0.267   2.625  1.00 97.94           C  
ATOM   1142  C   CYS A 146     -19.754  -1.654   3.108  1.00 97.94           C  
ATOM   1143  CB  CYS A 146     -17.811  -0.162   2.572  1.00 97.94           C  
ATOM   1144  O   CYS A 146     -19.583  -2.641   2.389  1.00 97.94           O  
ATOM   1145  SG  CYS A 146     -17.219   1.355   1.793  1.00 97.94           S  
ATOM   1146  N   GLY A 147     -20.428  -1.779   4.399  1.00 96.44           N  
ATOM   1147  CA  GLY A 147     -20.829  -3.080   4.904  1.00 96.44           C  
ATOM   1148  C   GLY A 147     -19.663  -3.961   5.300  1.00 96.44           C  
ATOM   1149  O   GLY A 147     -19.713  -5.183   5.145  1.00 96.44           O  
ATOM   1150  N   VAL A 148     -18.360  -3.403   5.598  1.00 95.69           N  
ATOM   1151  CA  VAL A 148     -17.145  -4.043   6.097  1.00 95.69           C  
ATOM   1152  C   VAL A 148     -16.802  -3.486   7.478  1.00 95.69           C  
ATOM   1153  CB  VAL A 148     -15.960  -3.846   5.129  1.00 95.69           C  
ATOM   1154  O   VAL A 148     -17.310  -2.436   7.877  1.00 95.69           O  
ATOM   1155  CG1 VAL A 148     -16.242  -4.527   3.791  1.00 95.69           C  
ATOM   1156  CG2 VAL A 148     -15.683  -2.360   4.927  1.00 95.69           C  
TER    1157      VAL A 148                                                       
END   
