# Supplementary material for: A New Light-Sensor System Affecting Cancer Cell Fate
Source: Biomater Res. 2025 Mar 5;29:0157. doi: 10.34133/bmr.0157 (PMC11880576; doi:10.34133/bmr.0157)
Supplement: Supplementary 1 — Figs. S1 to S3 Video S1 AlphaFold original files [file bmr.0157.f1.zip › correlation_matrix.csv]

	DiffDock Confidence	SMINA Affinity	SMINA Intramolecular Energy	SMINA Minimized Affinity	SMINA Minimized RMSD
DiffDock Confidence	1.0	-0.5439736280028895	-0.01895143779975207	-0.2287309523963669	0.0829643750324647
SMINA Affinity	-0.5439736280028895	1.0	-0.1920213786737237	0.20353102092886655	-0.017070673841680945
SMINA Intramolecular Energy	-0.01895143779975207	-0.1920213786737237	1.0	0.0663825353392783	0.01135884583891781
SMINA Minimized Affinity	-0.2287309523963669	0.20353102092886655	0.0663825353392783	1.0	-0.8893149774547707
SMINA Minimized RMSD	0.0829643750324647	-0.017070673841680945	0.01135884583891781	-0.8893149774547707	1.0
