# Supplementary material for: A New Light-Sensor System Affecting Cancer Cell Fate
Source: Biomater Res. 2025 Mar 5;29:0157. doi: 10.34133/bmr.0157 (PMC11880576; doi:10.34133/bmr.0157)
Supplement: Supplementary 1 — Figs. S1 to S3 Video S1 AlphaFold original files [file bmr.0157.f1.zip › correlation_matrix.json]

{"DiffDock Confidence":{"DiffDock Confidence":1.0,"SMINA Affinity":-0.543973628,"SMINA Intramolecular Energy":-0.0189514378,"SMINA Minimized Affinity":-0.2287309524,"SMINA Minimized RMSD":0.082964375},"SMINA Affinity":{"DiffDock Confidence":-0.543973628,"SMINA Affinity":1.0,"SMINA Intramolecular Energy":-0.1920213787,"SMINA Minimized Affinity":0.2035310209,"SMINA Minimized RMSD":-0.0170706738},"SMINA Intramolecular Energy":{"DiffDock Confidence":-0.0189514378,"SMINA Affinity":-0.1920213787,"SMINA Intramolecular Energy":1.0,"SMINA Minimized Affinity":0.0663825353,"SMINA Minimized RMSD":0.0113588458},"SMINA Minimized Affinity":{"DiffDock Confidence":-0.2287309524,"SMINA Affinity":0.2035310209,"SMINA Intramolecular Energy":0.0663825353,"SMINA Minimized Affinity":1.0,"SMINA Minimized RMSD":-0.8893149775},"SMINA Minimized RMSD":{"DiffDock Confidence":0.082964375,"SMINA Affinity":-0.0170706738,"SMINA Intramolecular Energy":0.0113588458,"SMINA Minimized Affinity":-0.8893149775,"SMINA Minimized RMSD":1.0}}
