# Supplementary material for: A New Light-Sensor System Affecting Cancer Cell Fate
Source: Biomater Res. 2025 Mar 5;29:0157. doi: 10.34133/bmr.0157 (PMC11880576; doi:10.34133/bmr.0157)
Supplement: Supplementary 1 — Figs. S1 to S3 Video S1 AlphaFold original files [file bmr.0157.f1.zip › diffdock_results.csv]

Prediction	DiffDock Confidence	SMINA Affinity	SMINA Intramolecular Energy	SMINA Minimized Affinity	SMINA Minimized RMSD
rank1_confidence-1.97.sdf	-1.97	3.29174	0.8547	-6.9834	2.79191
rank2_confidence-1.99.sdf	-1.99	3.74121	0.85447	-6.91287	2.85371
rank3_confidence-2.00.sdf	-2.0	2.73463	0.8549	-6.86423	2.75459
rank4_confidence-2.03.sdf	-2.03	2.92099	0.85482	-6.14499	1.97221
rank5_confidence-2.06.sdf	-2.06	4.56125	0.85465	-5.99624	2.26689
rank6_confidence-2.07.sdf	-2.07	3.57558	0.85441	-5.53729	1.5183
rank7_confidence-2.11.sdf	-2.11	3.74972	0.85462	-5.33237	1.43395
rank8_confidence-2.12.sdf	-2.12	4.35223	0.85482	-7.23849	2.69832
rank9_confidence-2.15.sdf	-2.15	5.62399	0.8547	-6.07378	2.14692
rank10_confidence-2.16.sdf	-2.16	4.98266	0.85451	-6.2413	2.38698
rank11_confidence-2.16.sdf	-2.16	3.9071	0.85463	-6.04178	2.26669
rank12_confidence-2.17.sdf	-2.17	3.81617	0.85458	-6.66286	2.76143
rank13_confidence-2.17.sdf	-2.17	3.32078	0.85465	-7.14739	2.71111
rank14_confidence-2.17.sdf	-2.17	5.75891	0.85462	-6.85629	2.9576
rank15_confidence-2.18.sdf	-2.18	6.17975	0.85437	-6.5977	2.58978
rank16_confidence-2.21.sdf	-2.21	4.421	0.85469	-6.57301	2.43111
rank17_confidence-2.22.sdf	-2.22	3.58308	0.85458	-5.3294	1.48913
rank18_confidence-2.22.sdf	-2.22	2.73609	0.85478	-5.47542	1.50845
rank19_confidence-2.23.sdf	-2.23	4.00023	0.85477	-7.12116	2.92896
rank20_confidence-2.23.sdf	-2.23	6.17615	0.85462	-5.98979	2.34335
rank21_confidence-2.24.sdf	-2.24	4.78193	0.85448	-6.78111	2.47978
rank22_confidence-2.26.sdf	-2.26	4.42579	0.85468	-6.14324	2.55979
rank23_confidence-2.26.sdf	-2.26	4.80342	0.85477	-5.75407	2.0793
rank24_confidence-2.26.sdf	-2.26	5.31918	0.85463	-4.98137	1.6166
rank25_confidence-2.27.sdf	-2.27	4.41851	0.85463	-6.66357	2.70143
rank26_confidence-2.27.sdf	-2.27	3.37036	0.85473	-5.53521	1.57835
rank27_confidence-2.28.sdf	-2.28	5.32137	0.85473	-7.10809	2.94461
rank28_confidence-2.29.sdf	-2.29	5.43879	0.85453	-6.28236	2.42988
rank29_confidence-2.29.sdf	-2.29	3.12628	0.85472	-7.23411	2.5944
rank30_confidence-2.29.sdf	-2.29	4.66042	0.85437	-6.44431	2.25188
rank31_confidence-2.30.sdf	-2.3	5.33035	0.85449	-6.11212	2.17812
rank32_confidence-2.30.sdf	-2.3	5.10908	0.85442	-6.65478	2.69935
rank33_confidence-2.32.sdf	-2.32	5.55846	0.85475	-4.22926	1.64715
rank34_confidence-2.32.sdf	-2.32	5.23525	0.85473	-5.11897	1.5566
rank35_confidence-2.33.sdf	-2.33	5.69784	0.85446	-6.80263	2.59174
rank36_confidence-2.33.sdf	-2.33	3.97084	0.85492	-6.28063	2.66932
rank37_confidence-2.34.sdf	-2.34	5.33559	0.85476	-5.90228	2.11825
rank38_confidence-2.34.sdf	-2.34	4.66124	0.85449	-5.48231	1.67488
rank39_confidence-2.34.sdf	-2.34	4.03799	0.85438	-6.9728	2.88354
rank40_confidence-2.35.sdf	-2.35	5.62076	0.85463	-6.12151	2.39643
rank41_confidence-2.37.sdf	-2.37	5.51382	0.85467	-5.69544	2.54059
rank42_confidence-2.38.sdf	-2.38	6.46268	0.85442	-6.11431	2.18704
rank43_confidence-2.40.sdf	-2.4	2.54237	0.8548	-6.08744	2.49788
rank44_confidence-2.40.sdf	-2.4	6.75424	0.85468	-5.3919	1.78498
rank45_confidence-2.40.sdf	-2.4	7.29276	0.85478	-4.79595	1.62353
rank46_confidence-2.41.sdf	-2.41	6.02336	0.85498	-7.00602	2.92809
rank47_confidence-2.41.sdf	-2.41	6.86933	0.85461	-6.56963	2.635
rank48_confidence-2.42.sdf	-2.42	5.3652	0.85465	-6.30276	2.25767
