# Supplementary material for: A New Light-Sensor System Affecting Cancer Cell Fate
Source: Biomater Res. 2025 Mar 5;29:0157. doi: 10.34133/bmr.0157 (PMC11880576; doi:10.34133/bmr.0157)
Supplement: Supplementary 1 — Figs. S1 to S3 Video S1 AlphaFold original files [file bmr.0157.f1.zip › diffdock_results.json]

{"columns":["Prediction","DiffDock Confidence","SMINA Affinity","SMINA Intramolecular Energy","SMINA Minimized Affinity","SMINA Minimized RMSD"],"data":[["rank1_confidence-1.97.sdf",-1.97,3.29174,0.8547,-6.9834,2.79191],["rank2_confidence-1.99.sdf",-1.99,3.74121,0.85447,-6.91287,2.85371],["rank3_confidence-2.00.sdf",-2.0,2.73463,0.8549,-6.86423,2.75459],["rank4_confidence-2.03.sdf",-2.03,2.92099,0.85482,-6.14499,1.97221],["rank5_confidence-2.06.sdf",-2.06,4.56125,0.85465,-5.99624,2.26689],["rank6_confidence-2.07.sdf",-2.07,3.57558,0.85441,-5.53729,1.5183],["rank7_confidence-2.11.sdf",-2.11,3.74972,0.85462,-5.33237,1.43395],["rank8_confidence-2.12.sdf",-2.12,4.35223,0.85482,-7.23849,2.69832],["rank9_confidence-2.15.sdf",-2.15,5.62399,0.8547,-6.07378,2.14692],["rank10_confidence-2.16.sdf",-2.16,4.98266,0.85451,-6.2413,2.38698],["rank11_confidence-2.16.sdf",-2.16,3.9071,0.85463,-6.04178,2.26669],["rank12_confidence-2.17.sdf",-2.17,3.81617,0.85458,-6.66286,2.76143],["rank13_confidence-2.17.sdf",-2.17,3.32078,0.85465,-7.14739,2.71111],["rank14_confidence-2.17.sdf",-2.17,5.75891,0.85462,-6.85629,2.9576],["rank15_confidence-2.18.sdf",-2.18,6.17975,0.85437,-6.5977,2.58978],["rank16_confidence-2.21.sdf",-2.21,4.421,0.85469,-6.57301,2.43111],["rank17_confidence-2.22.sdf",-2.22,3.58308,0.85458,-5.3294,1.48913],["rank18_confidence-2.22.sdf",-2.22,2.73609,0.85478,-5.47542,1.50845],["rank19_confidence-2.23.sdf",-2.23,4.00023,0.85477,-7.12116,2.92896],["rank20_confidence-2.23.sdf",-2.23,6.17615,0.85462,-5.98979,2.34335],["rank21_confidence-2.24.sdf",-2.24,4.78193,0.85448,-6.78111,2.47978],["rank22_confidence-2.26.sdf",-2.26,4.42579,0.85468,-6.14324,2.55979],["rank23_confidence-2.26.sdf",-2.26,4.80342,0.85477,-5.75407,2.0793],["rank24_confidence-2.26.sdf",-2.26,5.31918,0.85463,-4.98137,1.6166],["rank25_confidence-2.27.sdf",-2.27,4.41851,0.85463,-6.66357,2.70143],["rank26_confidence-2.27.sdf",-2.27,3.37036,0.85473,-5.53521,1.57835],["rank27_confidence-2.28.sdf",-2.28,5.32137,0.85473,-7.10809,2.94461],["rank28_confidence-2.29.sdf",-2.29,5.43879,0.85453,-6.28236,2.42988],["rank29_confidence-2.29.sdf",-2.29,3.12628,0.85472,-7.23411,2.5944],["rank30_confidence-2.29.sdf",-2.29,4.66042,0.85437,-6.44431,2.25188],["rank31_confidence-2.30.sdf",-2.3,5.33035,0.85449,-6.11212,2.17812],["rank32_confidence-2.30.sdf",-2.3,5.10908,0.85442,-6.65478,2.69935],["rank33_confidence-2.32.sdf",-2.32,5.55846,0.85475,-4.22926,1.64715],["rank34_confidence-2.32.sdf",-2.32,5.23525,0.85473,-5.11897,1.5566],["rank35_confidence-2.33.sdf",-2.33,5.69784,0.85446,-6.80263,2.59174],["rank36_confidence-2.33.sdf",-2.33,3.97084,0.85492,-6.28063,2.66932],["rank37_confidence-2.34.sdf",-2.34,5.33559,0.85476,-5.90228,2.11825],["rank38_confidence-2.34.sdf",-2.34,4.66124,0.85449,-5.48231,1.67488],["rank39_confidence-2.34.sdf",-2.34,4.03799,0.85438,-6.9728,2.88354],["rank40_confidence-2.35.sdf",-2.35,5.62076,0.85463,-6.12151,2.39643],["rank41_confidence-2.37.sdf",-2.37,5.51382,0.85467,-5.69544,2.54059],["rank42_confidence-2.38.sdf",-2.38,6.46268,0.85442,-6.11431,2.18704],["rank43_confidence-2.40.sdf",-2.4,2.54237,0.8548,-6.08744,2.49788],["rank44_confidence-2.40.sdf",-2.4,6.75424,0.85468,-5.3919,1.78498],["rank45_confidence-2.40.sdf",-2.4,7.29276,0.85478,-4.79595,1.62353],["rank46_confidence-2.41.sdf",-2.41,6.02336,0.85498,-7.00602,2.92809],["rank47_confidence-2.41.sdf",-2.41,6.86933,0.85461,-6.56963,2.635],["rank48_confidence-2.42.sdf",-2.42,5.3652,0.85465,-6.30276,2.25767]]}
