# Supplementary material for: A New Light-Sensor System Affecting Cancer Cell Fate
Source: Biomater Res. 2025 Mar 5;29:0157. doi: 10.34133/bmr.0157 (PMC11880576; doi:10.34133/bmr.0157)
Supplement: Supplementary 1 — Figs. S1 to S3 Video S1 AlphaFold original files [file bmr.0157.f1.zip › protein_no_ligands.pdb]

HEADER                                            01-JUN-22                     
TITLE     ALPHAFOLD MONOMER V2.0 PREDICTION FOR LYSOZYME C (P61626)             
COMPND    MOL_ID: 1;                                                            
COMPND   2 MOLECULE: LYSOZYME C;                                                
COMPND   3 CHAIN: A                                                             
SOURCE    MOL_ID: 1;                                                            
SOURCE   2 ORGANISM_SCIENTIFIC: HOMO SAPIENS;                                   
SOURCE   3 ORGANISM_TAXID: 9606                                                 
REMARK   1                                                                      
REMARK   1 REFERENCE 1                                                          
REMARK   1  AUTH   JOHN JUMPER, RICHARD EVANS, ALEXANDER PRITZEL, TIM GREEN,    
REMARK   1  AUTH 2 MICHAEL FIGURNOV, OLAF RONNEBERGER, KATHRYN TUNYASUVUNAKOOL, 
REMARK   1  AUTH 3 RUSS BATES, AUGUSTIN ZIDEK, ANNA POTAPENKO, ALEX BRIDGLAND,  
REMARK   1  AUTH 4 CLEMENS MEYER, SIMON A A KOHL, ANDREW J BALLARD,             
REMARK   1  AUTH 5 ANDREW COWIE, BERNARDINO ROMERA-PAREDES, STANISLAV NIKOLOV,  
REMARK   1  AUTH 6 RISHUB JAIN, JONAS ADLER, TREVOR BACK, STIG PETERSEN,        
REMARK   1  AUTH 7 DAVID REIMAN, ELLEN CLANCY, MICHAL ZIELINSKI,                
REMARK   1  AUTH 8 MARTIN STEINEGGER, MICHALINA PACHOLSKA, TAMAS BERGHAMMER,    
REMARK   1  AUTH 9 DAVID SILVER, ORIOL VINYALS, ANDREW W SENIOR,                
REMARK   1  AUTH10 KORAY KAVUKCUOGLU, PUSHMEET KOHLI, DEMIS HASSABIS            
REMARK   1  TITL   HIGHLY ACCURATE PROTEIN STRUCTURE PREDICTION WITH ALPHAFOLD  
REMARK   1  REF    NATURE                        V. 596   583 2021              
REMARK   1  REFN                   ISSN 0028-0836                               
REMARK   1  PMID   34265844                                                     
REMARK   1  DOI    10.1038/s41586-021-03819-2                                   
REMARK   1                                                                      
REMARK   1 DISCLAIMERS                                                          
REMARK   1 ALPHAFOLD DATA, COPYRIGHT (2021) DEEPMIND TECHNOLOGIES LIMITED. THE  
REMARK   1 INFORMATION PROVIDED IS THEORETICAL MODELLING ONLY AND CAUTION SHOULD
REMARK   1 BE EXERCISED IN ITS USE. IT IS PROVIDED "AS-IS" WITHOUT ANY WARRANTY 
REMARK   1 OF ANY KIND, WHETHER EXPRESSED OR IMPLIED. NO WARRANTY IS GIVEN THAT 
REMARK   1 USE OF THE INFORMATION SHALL NOT INFRINGE THE RIGHTS OF ANY THIRD    
REMARK   1 PARTY. THE INFORMATION IS NOT INTENDED TO BE A SUBSTITUTE FOR        
REMARK   1 PROFESSIONAL MEDICAL ADVICE, DIAGNOSIS, OR TREATMENT, AND DOES NOT   
REMARK   1 CONSTITUTE MEDICAL OR OTHER PROFESSIONAL ADVICE. IT IS AVAILABLE FOR 
REMARK   1 ACADEMIC AND COMMERCIAL PURPOSES, UNDER CC-BY 4.0 LICENCE.           
DBREF  XXXX A    1   148  UNP    P61626   LYSC_HUMAN       1    148             
SEQRES   1 A  148  MET LYS ALA LEU ILE VAL LEU GLY LEU VAL LEU LEU SER          
SEQRES   2 A  148  VAL THR VAL GLN GLY LYS VAL PHE GLU ARG CYS GLU LEU          
SEQRES   3 A  148  ALA ARG THR LEU LYS ARG LEU GLY MET ASP GLY TYR ARG          
SEQRES   4 A  148  GLY ILE SER LEU ALA ASN TRP MET CYS LEU ALA LYS TRP          
SEQRES   5 A  148  GLU SER GLY TYR ASN THR ARG ALA THR ASN TYR ASN ALA          
SEQRES   6 A  148  GLY ASP ARG SER THR ASP TYR GLY ILE PHE GLN ILE ASN          
SEQRES   7 A  148  SER ARG TYR TRP CYS ASN ASP GLY LYS THR PRO GLY ALA          
SEQRES   8 A  148  VAL ASN ALA CYS HIS LEU SER CYS SER ALA LEU LEU GLN          
SEQRES   9 A  148  ASP ASN ILE ALA ASP ALA VAL ALA CYS ALA LYS ARG VAL          
SEQRES  10 A  148  VAL ARG ASP PRO GLN GLY ILE ARG ALA TRP VAL ALA TRP          
SEQRES  11 A  148  ARG ASN ARG CYS GLN ASN ARG ASP VAL ARG GLN TYR VAL          
SEQRES  12 A  148  GLN GLY CYS GLY VAL                                          
CRYST1    1.000    1.000    1.000  90.00  90.00  90.00 P 1           1          
ORIGX1      1.000000  0.000000  0.000000        0.00000                         
ORIGX2      0.000000  1.000000  0.000000        0.00000                         
ORIGX3      0.000000  0.000000  1.000000        0.00000                         
SCALE1      1.000000  0.000000  0.000000        0.00000                         
SCALE2      0.000000  1.000000  0.000000        0.00000                         
SCALE3      0.000000  0.000000  1.000000        0.00000                         
MODEL        1                                                                  
ATOM      1  N   MET A   1      44.106  38.881  15.507  1.00 46.69           N  
ATOM      2  CA  MET A   1      42.884  38.360  16.154  1.00 46.69           C  
ATOM      3  C   MET A   1      41.782  38.286  15.103  1.00 46.69           C  
ATOM      4  CB  MET A   1      42.467  39.273  17.322  1.00 46.69           C  
ATOM      5  O   MET A   1      41.193  39.307  14.785  1.00 46.69           O  
ATOM      6  CG  MET A   1      43.518  39.323  18.438  1.00 46.69           C  
ATOM      7  SD  MET A   1      43.180  40.616  19.651  1.00 46.69           S  
ATOM      8  CE  MET A   1      44.532  40.327  20.826  1.00 46.69           C  
ATOM      9  N   LYS A   2      41.568  37.124  14.479  1.00 45.50           N  
ATOM     10  CA  LYS A   2      40.407  36.883  13.610  1.00 45.50           C  
ATOM     11  C   LYS A   2      39.666  35.702  14.210  1.00 45.50           C  
ATOM     12  CB  LYS A   2      40.807  36.650  12.141  1.00 45.50           C  
ATOM     13  O   LYS A   2      40.075  34.560  14.050  1.00 45.50           O  
ATOM     14  CG  LYS A   2      41.225  37.954  11.439  1.00 45.50           C  
ATOM     15  CD  LYS A   2      41.440  37.732   9.934  1.00 45.50           C  
ATOM     16  CE  LYS A   2      41.809  39.049   9.235  1.00 45.50           C  
ATOM     17  NZ  LYS A   2      41.937  38.880   7.763  1.00 45.50           N  
ATOM     18  N   ALA A   3      38.673  36.029  15.020  1.00 55.37           N  
ATOM     19  CA  ALA A   3      37.720  35.076  15.537  1.00 55.37           C  
ATOM     20  C   ALA A   3      36.548  34.968  14.552  1.00 55.37           C  
ATOM     21  CB  ALA A   3      37.290  35.543  16.937  1.00 55.37           C  
ATOM     22  O   ALA A   3      36.212  35.949  13.890  1.00 55.37           O  
ATOM     23  N   LEU A   4      35.907  33.799  14.595  1.00 55.10           N  
ATOM     24  CA  LEU A   4      34.473  33.552  14.429  1.00 55.10           C  
ATOM     25  C   LEU A   4      34.041  32.675  13.234  1.00 55.10           C  
ATOM     26  CB  LEU A   4      33.594  34.820  14.592  1.00 55.10           C  
ATOM     27  O   LEU A   4      34.378  32.900  12.077  1.00 55.10           O  
ATOM     28  CG  LEU A   4      33.703  35.603  15.911  1.00 55.10           C  
ATOM     29  CD1 LEU A   4      32.867  36.877  15.824  1.00 55.10           C  
ATOM     30  CD2 LEU A   4      33.207  34.769  17.094  1.00 55.10           C  
ATOM     31  N   ILE A   5      33.132  31.770  13.618  1.00 61.53           N  
ATOM     32  CA  ILE A   5      32.058  31.101  12.872  1.00 61.53           C  
ATOM     33  C   ILE A   5      32.428  29.827  12.100  1.00 61.53           C  
ATOM     34  CB  ILE A   5      31.117  32.077  12.108  1.00 61.53           C  
ATOM     35  O   ILE A   5      32.337  29.757  10.879  1.00 61.53           O  
ATOM     36  CG1 ILE A   5      31.021  33.475  12.759  1.00 61.53           C  
ATOM     37  CG2 ILE A   5      29.718  31.437  12.038  1.00 61.53           C  
ATOM     38  CD1 ILE A   5      29.985  34.450  12.206  1.00 61.53           C  
ATOM     39  N   VAL A   6      32.706  28.749  12.842  1.00 61.25           N  
ATOM     40  CA  VAL A   6      32.380  27.400  12.353  1.00 61.25           C  
ATOM     41  C   VAL A   6      30.859  27.268  12.432  1.00 61.25           C  
ATOM     42  CB  VAL A   6      33.108  26.288  13.136  1.00 61.25           C  
ATOM     43  O   VAL A   6      30.293  27.040  13.499  1.00 61.25           O  
ATOM     44  CG1 VAL A   6      32.786  24.902  12.561  1.00 61.25           C  
ATOM     45  CG2 VAL A   6      34.629  26.480  13.068  1.00 61.25           C  
ATOM     46  N   LEU A   7      30.198  27.521  11.304  1.00 59.02           N  
ATOM     47  CA  LEU A   7      28.765  27.341  11.110  1.00 59.02           C  
ATOM     48  C   LEU A   7      28.450  25.853  11.317  1.00 59.02           C  
ATOM     49  CB  LEU A   7      28.433  27.848   9.689  1.00 59.02           C  
ATOM     50  O   LEU A   7      28.696  25.031  10.437  1.00 59.02           O  
ATOM     51  CG  LEU A   7      26.935  27.985   9.365  1.00 59.02           C  
ATOM     52  CD1 LEU A   7      26.315  29.187  10.084  1.00 59.02           C  
ATOM     53  CD2 LEU A   7      26.751  28.193   7.860  1.00 59.02           C  
ATOM     54  N   GLY A   8      27.987  25.494  12.514  1.00 61.57           N  
ATOM     55  CA  GLY A   8      27.560  24.136  12.830  1.00 61.57           C  
ATOM     56  C   GLY A   8      26.407  23.750  11.912  1.00 61.57           C  
ATOM     57  O   GLY A   8      25.275  24.180  12.120  1.00 61.57           O  
ATOM     58  N   LEU A   9      26.703  22.975  10.869  1.00 61.85           N  
ATOM     59  CA  LEU A   9      25.707  22.406   9.974  1.00 61.85           C  
ATOM     60  C   LEU A   9      24.903  21.384  10.789  1.00 61.85           C  
ATOM     61  CB  LEU A   9      26.404  21.793   8.731  1.00 61.85           C  
ATOM     62  O   LEU A   9      25.306  20.231  10.941  1.00 61.85           O  
ATOM     63  CG  LEU A   9      25.787  22.252   7.397  1.00 61.85           C  
ATOM     64  CD1 LEU A   9      26.431  23.558   6.925  1.00 61.85           C  
ATOM     65  CD2 LEU A   9      25.993  21.194   6.313  1.00 61.85           C  
ATOM     66  N   VAL A  10      23.787  21.817  11.375  1.00 63.51           N  
ATOM     67  CA  VAL A  10      22.812  20.910  11.985  1.00 63.51           C  
ATOM     68  C   VAL A  10      22.180  20.130  10.837  1.00 63.51           C  
ATOM     69  CB  VAL A  10      21.778  21.657  12.851  1.00 63.51           C  
ATOM     70  O   VAL A  10      21.212  20.563  10.216  1.00 63.51           O  
ATOM     71  CG1 VAL A  10      20.760  20.690  13.473  1.00 63.51           C  
ATOM     72  CG2 VAL A  10      22.469  22.401  14.003  1.00 63.51           C  
ATOM     73  N   LEU A  11      22.789  18.994  10.500  1.00 64.42           N  
ATOM     74  CA  LEU A  11      22.240  18.029   9.561  1.00 64.42           C  
ATOM     75  C   LEU A  11      20.981  17.447  10.205  1.00 64.42           C  
ATOM     76  CB  LEU A  11      23.298  16.953   9.244  1.00 64.42           C  
ATOM     77  O   LEU A  11      21.051  16.500  10.990  1.00 64.42           O  
ATOM     78  CG  LEU A  11      24.449  17.441   8.343  1.00 64.42           C  
ATOM     79  CD1 LEU A  11      25.607  16.444   8.394  1.00 64.42           C  
ATOM     80  CD2 LEU A  11      24.007  17.577   6.883  1.00 64.42           C  
ATOM     81  N   LEU A  12      19.830  18.049   9.896  1.00 62.30           N  
ATOM     82  CA  LEU A  12      18.505  17.502  10.173  1.00 62.30           C  
ATOM     83  C   LEU A  12      18.392  16.168   9.434  1.00 62.30           C  
ATOM     84  CB  LEU A  12      17.421  18.499   9.722  1.00 62.30           C  
ATOM     85  O   LEU A  12      17.934  16.085   8.297  1.00 62.30           O  
ATOM     86  CG  LEU A  12      17.273  19.735  10.626  1.00 62.30           C  
ATOM     87  CD1 LEU A  12      16.473  20.811   9.894  1.00 62.30           C  
ATOM     88  CD2 LEU A  12      16.541  19.402  11.929  1.00 62.30           C  
ATOM     89  N   SER A  13      18.886  15.113  10.069  1.00 65.20           N  
ATOM     90  CA  SER A  13      18.737  13.761   9.569  1.00 65.20           C  
ATOM     91  C   SER A  13      17.261  13.424   9.711  1.00 65.20           C  
ATOM     92  CB  SER A  13      19.628  12.797  10.356  1.00 65.20           C  
ATOM     93  O   SER A  13      16.764  13.279  10.829  1.00 65.20           O  
ATOM     94  OG  SER A  13      20.984  13.179  10.216  1.00 65.20           O  
ATOM     95  N   VAL A  14      16.543  13.341   8.590  1.00 63.49           N  
ATOM     96  CA  VAL A  14      15.191  12.778   8.570  1.00 63.49           C  
ATOM     97  C   VAL A  14      15.335  11.312   8.963  1.00 63.49           C  
ATOM     98  CB  VAL A  14      14.498  12.958   7.204  1.00 63.49           C  
ATOM     99  O   VAL A  14      15.675  10.453   8.150  1.00 63.49           O  
ATOM    100  CG1 VAL A  14      13.083  12.364   7.223  1.00 63.49           C  
ATOM    101  CG2 VAL A  14      14.377  14.445   6.845  1.00 63.49           C  
ATOM    102  N   THR A  15      15.189  11.038  10.257  1.00 70.30           N  
ATOM    103  CA  THR A  15      15.221   9.669  10.761  1.00 70.30           C  
ATOM    104  C   THR A  15      13.970   8.958  10.269  1.00 70.30           C  
ATOM    105  CB  THR A  15      15.376   9.575  12.288  1.00 70.30           C  
ATOM    106  O   THR A  15      12.857   9.456  10.424  1.00 70.30           O  
ATOM    107  CG2 THR A  15      16.730  10.116  12.742  1.00 70.30           C  
ATOM    108  OG1 THR A  15      14.377  10.270  12.997  1.00 70.30           O  
ATOM    109  N   VAL A  16      14.147   7.792   9.649  1.00 68.83           N  
ATOM    110  CA  VAL A  16      13.023   6.926   9.286  1.00 68.83           C  
ATOM    111  C   VAL A  16      12.492   6.308  10.577  1.00 68.83           C  
ATOM    112  CB  VAL A  16      13.424   5.872   8.238  1.00 68.83           C  
ATOM    113  O   VAL A  16      13.003   5.293  11.062  1.00 68.83           O  
ATOM    114  CG1 VAL A  16      12.253   4.949   7.881  1.00 68.83           C  
ATOM    115  CG2 VAL A  16      13.890   6.542   6.937  1.00 68.83           C  
ATOM    116  N   GLN A  17      11.490   6.958  11.161  1.00 83.64           N  
ATOM    117  CA  GLN A  17      10.691   6.392  12.237  1.00 83.64           C  
ATOM    118  C   GLN A  17       9.702   5.426  11.602  1.00 83.64           C  
ATOM    119  CB  GLN A  17       9.991   7.496  13.040  1.00 83.64           C  
ATOM    120  O   GLN A  17       9.002   5.782  10.665  1.00 83.64           O  
ATOM    121  CG  GLN A  17      11.027   8.389  13.743  1.00 83.64           C  
ATOM    122  CD  GLN A  17      10.415   9.404  14.701  1.00 83.64           C  
ATOM    123  NE2 GLN A  17      11.222  10.049  15.513  1.00 83.64           N  
ATOM    124  OE1 GLN A  17       9.226   9.638  14.767  1.00 83.64           O  
ATOM    125  N   GLY A  18       9.685   4.182  12.063  1.00 85.57           N  
ATOM    126  CA  GLY A  18       8.742   3.182  11.586  1.00 85.57           C  
ATOM    127  C   GLY A  18       8.170   2.411  12.761  1.00 85.57           C  
ATOM    128  O   GLY A  18       8.744   2.417  13.849  1.00 85.57           O  
ATOM    129  N   LYS A  19       7.024   1.772  12.550  1.00 95.42           N  
ATOM    130  CA  LYS A  19       6.230   1.158  13.611  1.00 95.42           C  
ATOM    131  C   LYS A  19       5.518  -0.095  13.130  1.00 95.42           C  
ATOM    132  CB  LYS A  19       5.230   2.186  14.174  1.00 95.42           C  
ATOM    133  O   LYS A  19       5.287  -0.282  11.938  1.00 95.42           O  
ATOM    134  CG  LYS A  19       4.227   2.713  13.127  1.00 95.42           C  
ATOM    135  CD  LYS A  19       3.175   3.632  13.762  1.00 95.42           C  
ATOM    136  CE  LYS A  19       2.075   2.778  14.396  1.00 95.42           C  
ATOM    137  NZ  LYS A  19       1.238   3.550  15.331  1.00 95.42           N  
ATOM    138  N   VAL A  20       5.101  -0.916  14.084  1.00 98.47           N  
ATOM    139  CA  VAL A  20       4.070  -1.930  13.863  1.00 98.47           C  
ATOM    140  C   VAL A  20       2.753  -1.329  14.334  1.00 98.47           C  
ATOM    141  CB  VAL A  20       4.406  -3.249  14.579  1.00 98.47           C  
ATOM    142  O   VAL A  20       2.660  -0.882  15.475  1.00 98.47           O  
ATOM    143  CG1 VAL A  20       3.393  -4.333  14.199  1.00 98.47           C  
ATOM    144  CG2 VAL A  20       5.806  -3.746  14.187  1.00 98.47           C  
ATOM    145  N   PHE A  21       1.760  -1.236  13.453  1.00 98.72           N  
ATOM    146  CA  PHE A  21       0.444  -0.745  13.852  1.00 98.72           C  
ATOM    147  C   PHE A  21      -0.345  -1.815  14.601  1.00 98.72           C  
ATOM    148  CB  PHE A  21      -0.376  -0.280  12.649  1.00 98.72           C  
ATOM    149  O   PHE A  21      -0.403  -2.974  14.183  1.00 98.72           O  
ATOM    150  CG  PHE A  21      -0.072   1.107  12.139  1.00 98.72           C  
ATOM    151  CD1 PHE A  21      -0.870   2.186  12.563  1.00 98.72           C  
ATOM    152  CD2 PHE A  21       0.995   1.329  11.250  1.00 98.72           C  
ATOM    153  CE1 PHE A  21      -0.601   3.488  12.111  1.00 98.72           C  
ATOM    154  CE2 PHE A  21       1.261   2.633  10.798  1.00 98.72           C  
ATOM    155  CZ  PHE A  21       0.468   3.710  11.227  1.00 98.72           C  
ATOM    156  N   GLU A  22      -1.082  -1.379  15.619  1.00 98.62           N  
ATOM    157  CA  GLU A  22      -2.192  -2.167  16.138  1.00 98.62           C  
ATOM    158  C   GLU A  22      -3.311  -2.258  15.093  1.00 98.62           C  
ATOM    159  CB  GLU A  22      -2.719  -1.558  17.447  1.00 98.62           C  
ATOM    160  O   GLU A  22      -3.596  -1.302  14.365  1.00 98.62           O  
ATOM    161  CG  GLU A  22      -1.744  -1.742  18.620  1.00 98.62           C  
ATOM    162  CD  GLU A  22      -1.423  -3.222  18.882  1.00 98.62           C  
ATOM    163  OE1 GLU A  22      -0.291  -3.503  19.323  1.00 98.62           O  
ATOM    164  OE2 GLU A  22      -2.308  -4.063  18.579  1.00 98.62           O  
ATOM    165  N   ARG A  23      -4.004  -3.401  15.033  1.00 98.58           N  
ATOM    166  CA  ARG A  23      -5.003  -3.683  13.982  1.00 98.58           C  
ATOM    167  C   ARG A  23      -6.049  -2.572  13.842  1.00 98.58           C  
ATOM    168  CB  ARG A  23      -5.664  -5.037  14.277  1.00 98.58           C  
ATOM    169  O   ARG A  23      -6.287  -2.075  12.743  1.00 98.58           O  
ATOM    170  CG  ARG A  23      -6.698  -5.444  13.212  1.00 98.58           C  
ATOM    171  CD  ARG A  23      -7.292  -6.828  13.509  1.00 98.58           C  
ATOM    172  NE  ARG A  23      -8.031  -6.863  14.788  1.00 98.58           N  
ATOM    173  NH1 ARG A  23     -10.028  -6.000  14.034  1.00 98.58           N  
ATOM    174  NH2 ARG A  23      -9.848  -6.589  16.148  1.00 98.58           N  
ATOM    175  CZ  ARG A  23      -9.285  -6.489  14.980  1.00 98.58           C  
ATOM    176  N   CYS A  24      -6.678  -2.171  14.947  1.00 98.85           N  
ATOM    177  CA  CYS A  24      -7.716  -1.139  14.904  1.00 98.85           C  
ATOM    178  C   CYS A  24      -7.159   0.278  14.747  1.00 98.85           C  
ATOM    179  CB  CYS A  24      -8.629  -1.254  16.126  1.00 98.85           C  
ATOM    180  O   CYS A  24      -7.857   1.144  14.221  1.00 98.85           O  
ATOM    181  SG  CYS A  24      -9.664  -2.740  16.151  1.00 98.85           S  
ATOM    182  N   GLU A  25      -5.911   0.517  15.148  1.00 98.77           N  
ATOM    183  CA  GLU A  25      -5.228   1.777  14.864  1.00 98.77           C  
ATOM    184  C   GLU A  25      -5.018   1.946  13.352  1.00 98.77           C  
ATOM    185  CB  GLU A  25      -3.887   1.801  15.606  1.00 98.77           C  
ATOM    186  O   GLU A  25      -5.376   2.982  12.779  1.00 98.77           O  
ATOM    187  CG  GLU A  25      -3.275   3.200  15.540  1.00 98.77           C  
ATOM    188  CD  GLU A  25      -1.776   3.236  15.825  1.00 98.77           C  
ATOM    189  OE1 GLU A  25      -1.206   4.323  15.602  1.00 98.77           O  
ATOM    190  OE2 GLU A  25      -1.136   2.200  16.121  1.00 98.77           O  
ATOM    191  N   LEU A  26      -4.518   0.902  12.683  1.00 98.88           N  
ATOM    192  CA  LEU A  26      -4.341   0.912  11.236  1.00 98.88           C  
ATOM    193  C   LEU A  26      -5.678   1.047  10.510  1.00 98.88           C  
ATOM    194  CB  LEU A  26      -3.613  -0.359  10.787  1.00 98.88           C  
ATOM    195  O   LEU A  26      -5.787   1.873   9.610  1.00 98.88           O  
ATOM    196  CG  LEU A  26      -3.322  -0.407   9.278  1.00 98.88           C  
ATOM    197  CD1 LEU A  26      -2.430   0.749   8.824  1.00 98.88           C  
ATOM    198  CD2 LEU A  26      -2.636  -1.726   8.943  1.00 98.88           C  
ATOM    199  N   ALA A  27      -6.708   0.298  10.915  1.00 98.94           N  
ATOM    200  CA  ALA A  27      -8.017   0.351  10.264  1.00 98.94           C  
ATOM    201  C   ALA A  27      -8.597   1.776  10.256  1.00 98.94           C  
ATOM    202  CB  ALA A  27      -8.954  -0.645  10.956  1.00 98.94           C  
ATOM    203  O   ALA A  27      -9.018   2.275   9.211  1.00 98.94           O  
ATOM    204  N   ARG A  28      -8.546   2.477  11.397  1.00 98.87           N  
ATOM    205  CA  ARG A  28      -8.980   3.882  11.491  1.00 98.87           C  
ATOM    206  C   ARG A  28      -8.102   4.805  10.655  1.00 98.87           C  
ATOM    207  CB  ARG A  28      -8.972   4.334  12.955  1.00 98.87           C  
ATOM    208  O   ARG A  28      -8.618   5.698   9.986  1.00 98.87           O  
ATOM    209  CG  ARG A  28     -10.065   3.630  13.765  1.00 98.87           C  
ATOM    210  CD  ARG A  28      -9.967   4.029  15.235  1.00 98.87           C  
ATOM    211  NE  ARG A  28     -10.739   3.095  16.070  1.00 98.87           N  
ATOM    212  NH1 ARG A  28      -9.130   2.633  17.658  1.00 98.87           N  
ATOM    213  NH2 ARG A  28     -11.135   1.651  17.756  1.00 98.87           N  
ATOM    214  CZ  ARG A  28     -10.326   2.473  17.157  1.00 98.87           C  
ATOM    215  N   THR A  29      -6.792   4.570  10.648  1.00 98.85           N  
ATOM    216  CA  THR A  29      -5.841   5.356   9.853  1.00 98.85           C  
ATOM    217  C   THR A  29      -6.114   5.220   8.357  1.00 98.85           C  
ATOM    218  CB  THR A  29      -4.393   4.976  10.192  1.00 98.85           C  
ATOM    219  O   THR A  29      -6.243   6.231   7.671  1.00 98.85           O  
ATOM    220  CG2 THR A  29      -3.377   5.807   9.410  1.00 98.85           C  
ATOM    221  OG1 THR A  29      -4.175   5.254  11.553  1.00 98.85           O  
ATOM    222  N   LEU A  30      -6.282   3.998   7.847  1.00 98.92           N  
ATOM    223  CA  LEU A  30      -6.592   3.744   6.439  1.00 98.92           C  
ATOM    224  C   LEU A  30      -7.962   4.305   6.042  1.00 98.92           C  
ATOM    225  CB  LEU A  30      -6.517   2.233   6.159  1.00 98.92           C  
ATOM    226  O   LEU A  30      -8.084   4.889   4.964  1.00 98.92           O  
ATOM    227  CG  LEU A  30      -5.125   1.595   6.285  1.00 98.92           C  
ATOM    228  CD1 LEU A  30      -5.196   0.140   5.820  1.00 98.92           C  
ATOM    229  CD2 LEU A  30      -4.062   2.313   5.459  1.00 98.92           C  
ATOM    230  N   LYS A  31      -8.975   4.201   6.915  1.00 98.83           N  
ATOM    231  CA  LYS A  31     -10.278   4.840   6.684  1.00 98.83           C  
ATOM    232  C   LYS A  31     -10.142   6.360   6.578  1.00 98.83           C  
ATOM    233  CB  LYS A  31     -11.285   4.425   7.769  1.00 98.83           C  
ATOM    234  O   LYS A  31     -10.601   6.938   5.598  1.00 98.83           O  
ATOM    235  CG  LYS A  31     -12.689   4.942   7.415  1.00 98.83           C  
ATOM    236  CD  LYS A  31     -13.792   4.333   8.288  1.00 98.83           C  
ATOM    237  CE  LYS A  31     -15.148   4.817   7.763  1.00 98.83           C  
ATOM    238  NZ  LYS A  31     -16.280   4.155   8.446  1.00 98.83           N  
ATOM    239  N   ARG A  32      -9.442   6.996   7.526  1.00 98.84           N  
ATOM    240  CA  ARG A  32      -9.164   8.444   7.522  1.00 98.84           C  
ATOM    241  C   ARG A  32      -8.404   8.892   6.270  1.00 98.84           C  
ATOM    242  CB  ARG A  32      -8.403   8.808   8.806  1.00 98.84           C  
ATOM    243  O   ARG A  32      -8.699   9.949   5.730  1.00 98.84           O  
ATOM    244  CG  ARG A  32      -8.078  10.310   8.899  1.00 98.84           C  
ATOM    245  CD  ARG A  32      -7.327  10.666  10.186  1.00 98.84           C  
ATOM    246  NE  ARG A  32      -6.017   9.982  10.271  1.00 98.84           N  
ATOM    247  NH1 ARG A  32      -4.897  11.556  11.519  1.00 98.84           N  
ATOM    248  NH2 ARG A  32      -3.861   9.671  10.941  1.00 98.84           N  
ATOM    249  CZ  ARG A  32      -4.937  10.406  10.905  1.00 98.84           C  
ATOM    250  N   LEU A  33      -7.462   8.084   5.783  1.00 98.82           N  
ATOM    251  CA  LEU A  33      -6.718   8.351   4.544  1.00 98.82           C  
ATOM    252  C   LEU A  33      -7.507   7.975   3.271  1.00 98.82           C  
ATOM    253  CB  LEU A  33      -5.334   7.679   4.619  1.00 98.82           C  
ATOM    254  O   LEU A  33      -6.964   8.015   2.162  1.00 98.82           O  
ATOM    255  CG  LEU A  33      -4.413   8.214   5.734  1.00 98.82           C  
ATOM    256  CD1 LEU A  33      -3.156   7.352   5.830  1.00 98.82           C  
ATOM    257  CD2 LEU A  33      -3.978   9.660   5.493  1.00 98.82           C  
ATOM    258  N   GLY A  34      -8.789   7.617   3.402  1.00 98.64           N  
ATOM    259  CA  GLY A  34      -9.716   7.390   2.296  1.00 98.64           C  
ATOM    260  C   GLY A  34      -9.423   6.124   1.496  1.00 98.64           C  
ATOM    261  O   GLY A  34      -9.491   6.165   0.268  1.00 98.64           O  
ATOM    262  N   MET A  35      -8.997   5.045   2.156  1.00 98.76           N  
ATOM    263  CA  MET A  35      -8.800   3.735   1.518  1.00 98.76           C  
ATOM    264  C   MET A  35     -10.083   2.908   1.462  1.00 98.76           C  
ATOM    265  CB  MET A  35      -7.705   2.952   2.255  1.00 98.76           C  
ATOM    266  O   MET A  35     -10.240   2.094   0.554  1.00 98.76           O  
ATOM    267  CG  MET A  35      -6.325   3.543   1.968  1.00 98.76           C  
ATOM    268  SD  MET A  35      -5.782   3.230   0.268  1.00 98.76           S  
ATOM    269  CE  MET A  35      -4.891   1.680   0.536  1.00 98.76           C  
ATOM    270  N   ASP A  36     -11.002   3.112   2.406  1.00 98.79           N  
ATOM    271  CA  ASP A  36     -12.258   2.367   2.451  1.00 98.79           C  
ATOM    272  C   ASP A  36     -13.130   2.667   1.224  1.00 98.79           C  
ATOM    273  CB  ASP A  36     -13.002   2.680   3.754  1.00 98.79           C  
ATOM    274  O   ASP A  36     -13.472   3.818   0.959  1.00 98.79           O  
ATOM    275  CG  ASP A  36     -14.158   1.706   4.006  1.00 98.79           C  
ATOM    276  OD1 ASP A  36     -14.158   0.615   3.377  1.00 98.79           O  
ATOM    277  OD2 ASP A  36     -14.956   2.029   4.909  1.00 98.79           O  
ATOM    278  N   GLY A  37     -13.427   1.635   0.434  1.00 98.69           N  
ATOM    279  CA  GLY A  37     -14.187   1.742  -0.811  1.00 98.69           C  
ATOM    280  C   GLY A  37     -13.395   2.295  -2.000  1.00 98.69           C  
ATOM    281  O   GLY A  37     -13.933   2.358  -3.109  1.00 98.69           O  
ATOM    282  N   TYR A  38     -12.118   2.661  -1.835  1.00 98.74           N  
ATOM    283  CA  TYR A  38     -11.314   3.189  -2.937  1.00 98.74           C  
ATOM    284  C   TYR A  38     -11.204   2.151  -4.061  1.00 98.74           C  
ATOM    285  CB  TYR A  38      -9.929   3.638  -2.454  1.00 98.74           C  
ATOM    286  O   TYR A  38     -10.695   1.050  -3.852  1.00 98.74           O  
ATOM    287  CG  TYR A  38      -9.144   4.348  -3.542  1.00 98.74           C  
ATOM    288  CD1 TYR A  38      -8.136   3.674  -4.261  1.00 98.74           C  
ATOM    289  CD2 TYR A  38      -9.473   5.675  -3.873  1.00 98.74           C  
ATOM    290  CE1 TYR A  38      -7.450   4.334  -5.302  1.00 98.74           C  
ATOM    291  CE2 TYR A  38      -8.808   6.329  -4.924  1.00 98.74           C  
ATOM    292  OH  TYR A  38      -7.198   6.301  -6.673  1.00 98.74           O  
ATOM    293  CZ  TYR A  38      -7.795   5.658  -5.638  1.00 98.74           C  
ATOM    294  N   ARG A  39     -11.706   2.496  -5.257  1.00 97.91           N  
ATOM    295  CA  ARG A  39     -11.810   1.584  -6.418  1.00 97.91           C  
ATOM    296  C   ARG A  39     -12.591   0.291  -6.111  1.00 97.91           C  
ATOM    297  CB  ARG A  39     -10.408   1.312  -7.018  1.00 97.91           C  
ATOM    298  O   ARG A  39     -12.291  -0.756  -6.672  1.00 97.91           O  
ATOM    299  CG  ARG A  39      -9.666   2.571  -7.500  1.00 97.91           C  
ATOM    300  CD  ARG A  39     -10.244   3.144  -8.799  1.00 97.91           C  
ATOM    301  NE  ARG A  39      -9.917   2.293  -9.959  1.00 97.91           N  
ATOM    302  NH1 ARG A  39     -11.132   3.430 -11.548  1.00 97.91           N  
ATOM    303  NH2 ARG A  39      -9.886   1.677 -12.146  1.00 97.91           N  
ATOM    304  CZ  ARG A  39     -10.317   2.469 -11.206  1.00 97.91           C  
ATOM    305  N   GLY A  40     -13.585   0.364  -5.222  1.00 98.10           N  
ATOM    306  CA  GLY A  40     -14.422  -0.776  -4.828  1.00 98.10           C  
ATOM    307  C   GLY A  40     -13.758  -1.736  -3.835  1.00 98.10           C  
ATOM    308  O   GLY A  40     -14.323  -2.780  -3.518  1.00 98.10           O  
ATOM    309  N   ILE A  41     -12.570  -1.404  -3.324  1.00 98.79           N  
ATOM    310  CA  ILE A  41     -11.851  -2.233  -2.358  1.00 98.79           C  
ATOM    311  C   ILE A  41     -12.250  -1.805  -0.944  1.00 98.79           C  
ATOM    312  CB  ILE A  41     -10.332  -2.135  -2.589  1.00 98.79           C  
ATOM    313  O   ILE A  41     -11.942  -0.701  -0.500  1.00 98.79           O  
ATOM    314  CG1 ILE A  41      -9.934  -2.566  -4.023  1.00 98.79           C  
ATOM    315  CG2 ILE A  41      -9.593  -3.009  -1.560  1.00 98.79           C  
ATOM    316  CD1 ILE A  41      -8.580  -1.990  -4.444  1.00 98.79           C  
ATOM    317  N   SER A  42     -12.925  -2.693  -0.216  1.00 98.76           N  
ATOM    318  CA  SER A  42     -13.320  -2.466   1.183  1.00 98.76           C  
ATOM    319  C   SER A  42     -12.111  -2.273   2.108  1.00 98.76           C  
ATOM    320  CB  SER A  42     -14.105  -3.683   1.683  1.00 98.76           C  
ATOM    321  O   SER A  42     -11.087  -2.940   1.915  1.00 98.76           O  
ATOM    322  OG  SER A  42     -13.219  -4.790   1.664  1.00 98.76           O  
ATOM    323  N   LEU A  43     -12.270  -1.526   3.202  1.00 98.91           N  
ATOM    324  CA  LEU A  43     -11.265  -1.426   4.270  1.00 98.91           C  
ATOM    325  C   LEU A  43     -10.777  -2.789   4.784  1.00 98.91           C  
ATOM    326  CB  LEU A  43     -11.887  -0.628   5.423  1.00 98.91           C  
ATOM    327  O   LEU A  43      -9.585  -2.977   5.009  1.00 98.91           O  
ATOM    328  CG  LEU A  43     -10.949  -0.337   6.602  1.00 98.91           C  
ATOM    329  CD1 LEU A  43      -9.749   0.508   6.177  1.00 98.91           C  
ATOM    330  CD2 LEU A  43     -11.740   0.423   7.660  1.00 98.91           C  
ATOM    331  N   ALA A  44     -11.678  -3.763   4.919  1.00 98.90           N  
ATOM    332  CA  ALA A  44     -11.345  -5.113   5.369  1.00 98.90           C  
ATOM    333  C   ALA A  44     -10.337  -5.824   4.445  1.00 98.90           C  
ATOM    334  CB  ALA A  44     -12.660  -5.885   5.474  1.00 98.90           C  
ATOM    335  O   ALA A  44      -9.434  -6.514   4.914  1.00 98.90           O  
ATOM    336  N   ASN A  45     -10.440  -5.599   3.132  1.00 98.89           N  
ATOM    337  CA  ASN A  45      -9.489  -6.122   2.153  1.00 98.89           C  
ATOM    338  C   ASN A  45      -8.119  -5.449   2.267  1.00 98.89           C  
ATOM    339  CB  ASN A  45     -10.069  -6.001   0.735  1.00 98.89           C  
ATOM    340  O   ASN A  45      -7.108  -6.148   2.238  1.00 98.89           O  
ATOM    341  CG  ASN A  45     -10.879  -7.228   0.389  1.00 98.89           C  
ATOM    342  ND2 ASN A  45     -12.187  -7.160   0.335  1.00 98.89           N  
ATOM    343  OD1 ASN A  45     -10.318  -8.290   0.201  1.00 98.89           O  
ATOM    344  N   TRP A  46      -8.074  -4.129   2.472  1.00 98.90           N  
ATOM    345  CA  TRP A  46      -6.820  -3.419   2.742  1.00 98.90           C  
ATOM    346  C   TRP A  46      -6.147  -3.889   4.033  1.00 98.90           C  
ATOM    347  CB  TRP A  46      -7.088  -1.915   2.804  1.00 98.90           C  
ATOM    348  O   TRP A  46      -4.936  -4.097   4.062  1.00 98.90           O  
ATOM    349  CG  TRP A  46      -7.425  -1.298   1.489  1.00 98.90           C  
ATOM    350  CD1 TRP A  46      -8.569  -0.654   1.169  1.00 98.90           C  
ATOM    351  CD2 TRP A  46      -6.580  -1.234   0.304  1.00 98.90           C  
ATOM    352  CE2 TRP A  46      -7.261  -0.470  -0.690  1.00 98.90           C  
ATOM    353  CE3 TRP A  46      -5.281  -1.699  -0.001  1.00 98.90           C  
ATOM    354  NE1 TRP A  46      -8.476  -0.160  -0.115  1.00 98.90           N  
ATOM    355  CH2 TRP A  46      -5.358  -0.603  -2.175  1.00 98.90           C  
ATOM    356  CZ2 TRP A  46      -6.667  -0.156  -1.920  1.00 98.90           C  
ATOM    357  CZ3 TRP A  46      -4.678  -1.394  -1.233  1.00 98.90           C  
ATOM    358  N   MET A  47      -6.935  -4.124   5.083  1.00 98.90           N  
ATOM    359  CA  MET A  47      -6.440  -4.661   6.350  1.00 98.90           C  
ATOM    360  C   MET A  47      -5.957  -6.111   6.231  1.00 98.90           C  
ATOM    361  CB  MET A  47      -7.541  -4.558   7.411  1.00 98.90           C  
ATOM    362  O   MET A  47      -4.974  -6.477   6.874  1.00 98.90           O  
ATOM    363  CG  MET A  47      -7.797  -3.127   7.884  1.00 98.90           C  
ATOM    364  SD  MET A  47      -6.359  -2.315   8.630  1.00 98.90           S  
ATOM    365  CE  MET A  47      -6.004  -3.447   9.999  1.00 98.90           C  
ATOM    366  N   CYS A  48      -6.608  -6.936   5.410  1.00 98.94           N  
ATOM    367  CA  CYS A  48      -6.132  -8.285   5.115  1.00 98.94           C  
ATOM    368  C   CYS A  48      -4.813  -8.251   4.328  1.00 98.94           C  
ATOM    369  CB  CYS A  48      -7.223  -9.054   4.367  1.00 98.94           C  
ATOM    370  O   CYS A  48      -3.863  -8.935   4.701  1.00 98.94           O  
ATOM    371  SG  CYS A  48      -6.813 -10.800   4.125  1.00 98.94           S  
ATOM    372  N   LEU A  49      -4.725  -7.406   3.294  1.00 98.89           N  
ATOM    373  CA  LEU A  49      -3.505  -7.197   2.511  1.00 98.89           C  
ATOM    374  C   LEU A  49      -2.340  -6.807   3.424  1.00 98.89           C  
ATOM    375  CB  LEU A  49      -3.791  -6.140   1.429  1.00 98.89           C  
ATOM    376  O   LEU A  49      -1.355  -7.532   3.500  1.00 98.89           O  
ATOM    377  CG  LEU A  49      -2.650  -5.889   0.425  1.00 98.89           C  
ATOM    378  CD1 LEU A  49      -3.284  -5.285  -0.825  1.00 98.89           C  
ATOM    379  CD2 LEU A  49      -1.617  -4.884   0.932  1.00 98.89           C  
ATOM    380  N   ALA A  50      -2.482  -5.724   4.193  1.00 98.92           N  
ATOM    381  CA  ALA A  50      -1.420  -5.250   5.079  1.00 98.92           C  
ATOM    382  C   ALA A  50      -1.015  -6.296   6.137  1.00 98.92           C  
ATOM    383  CB  ALA A  50      -1.891  -3.942   5.722  1.00 98.92           C  
ATOM    384  O   ALA A  50       0.155  -6.370   6.517  1.00 98.92           O  
ATOM    385  N   LYS A  51      -1.951  -7.146   6.595  1.00 98.87           N  
ATOM    386  CA  LYS A  51      -1.635  -8.225   7.543  1.00 98.87           C  
ATOM    387  C   LYS A  51      -0.683  -9.242   6.930  1.00 98.87           C  
ATOM    388  CB  LYS A  51      -2.907  -8.951   8.021  1.00 98.87           C  
ATOM    389  O   LYS A  51       0.259  -9.654   7.601  1.00 98.87           O  
ATOM    390  CG  LYS A  51      -2.619 -10.105   9.003  1.00 98.87           C  
ATOM    391  CD  LYS A  51      -1.903  -9.667  10.288  1.00 98.87           C  
ATOM    392  CE  LYS A  51      -1.622 -10.883  11.178  1.00 98.87           C  
ATOM    393  NZ  LYS A  51      -0.841 -10.501  12.384  1.00 98.87           N  
ATOM    394  N   TRP A  52      -0.967  -9.680   5.709  1.00 98.75           N  
ATOM    395  CA  TRP A  52      -0.240 -10.777   5.074  1.00 98.75           C  
ATOM    396  C   TRP A  52       1.008 -10.334   4.321  1.00 98.75           C  
ATOM    397  CB  TRP A  52      -1.196 -11.566   4.184  1.00 98.75           C  
ATOM    398  O   TRP A  52       1.894 -11.157   4.129  1.00 98.75           O  
ATOM    399  CG  TRP A  52      -2.191 -12.366   4.959  1.00 98.75           C  
ATOM    400  CD1 TRP A  52      -3.513 -12.118   5.048  1.00 98.75           C  
ATOM    401  CD2 TRP A  52      -1.950 -13.551   5.773  1.00 98.75           C  
ATOM    402  CE2 TRP A  52      -3.196 -13.983   6.318  1.00 98.75           C  
ATOM    403  CE3 TRP A  52      -0.803 -14.310   6.093  1.00 98.75           C  
ATOM    404  NE1 TRP A  52      -4.113 -13.068   5.846  1.00 98.75           N  
ATOM    405  CH2 TRP A  52      -2.142 -15.852   7.436  1.00 98.75           C  
ATOM    406  CZ2 TRP A  52      -3.303 -15.118   7.133  1.00 98.75           C  
ATOM    407  CZ3 TRP A  52      -0.898 -15.448   6.917  1.00 98.75           C  
ATOM    408  N   GLU A  53       1.091  -9.060   3.948  1.00 98.68           N  
ATOM    409  CA  GLU A  53       2.283  -8.489   3.322  1.00 98.68           C  
ATOM    410  C   GLU A  53       3.348  -8.109   4.366  1.00 98.68           C  
ATOM    411  CB  GLU A  53       1.853  -7.282   2.465  1.00 98.68           C  
ATOM    412  O   GLU A  53       4.525  -8.401   4.190  1.00 98.68           O  
ATOM    413  CG  GLU A  53       1.002  -7.629   1.223  1.00 98.68           C  
ATOM    414  CD  GLU A  53       1.690  -8.515   0.169  1.00 98.68           C  
ATOM    415  OE1 GLU A  53       0.977  -8.961  -0.768  1.00 98.68           O  
ATOM    416  OE2 GLU A  53       2.895  -8.792   0.315  1.00 98.68           O  
ATOM    417  N   SER A  54       2.961  -7.493   5.490  1.00 98.69           N  
ATOM    418  CA  SER A  54       3.940  -6.928   6.439  1.00 98.69           C  
ATOM    419  C   SER A  54       3.670  -7.224   7.911  1.00 98.69           C  
ATOM    420  CB  SER A  54       4.007  -5.413   6.240  1.00 98.69           C  
ATOM    421  O   SER A  54       4.444  -6.807   8.772  1.00 98.69           O  
ATOM    422  OG  SER A  54       2.772  -4.825   6.616  1.00 98.69           O  
ATOM    423  N   GLY A  55       2.551  -7.869   8.248  1.00 98.58           N  
ATOM    424  CA  GLY A  55       2.115  -7.959   9.640  1.00 98.58           C  
ATOM    425  C   GLY A  55       1.829  -6.590  10.269  1.00 98.58           C  
ATOM    426  O   GLY A  55       1.947  -6.465  11.482  1.00 98.58           O  
ATOM    427  N   TYR A  56       1.469  -5.587   9.457  1.00 98.79           N  
ATOM    428  CA  TYR A  56       1.295  -4.178   9.849  1.00 98.79           C  
ATOM    429  C   TYR A  56       2.587  -3.426  10.208  1.00 98.79           C  
ATOM    430  CB  TYR A  56       0.214  -4.021  10.935  1.00 98.79           C  
ATOM    431  O   TYR A  56       2.523  -2.337  10.782  1.00 98.79           O  
ATOM    432  CG  TYR A  56      -1.077  -4.780  10.712  1.00 98.79           C  
ATOM    433  CD1 TYR A  56      -1.645  -4.832   9.429  1.00 98.79           C  
ATOM    434  CD2 TYR A  56      -1.738  -5.386  11.798  1.00 98.79           C  
ATOM    435  CE1 TYR A  56      -2.873  -5.474   9.229  1.00 98.79           C  
ATOM    436  CE2 TYR A  56      -2.962  -6.055  11.596  1.00 98.79           C  
ATOM    437  OH  TYR A  56      -4.716  -6.726  10.086  1.00 98.79           O  
ATOM    438  CZ  TYR A  56      -3.532  -6.096  10.306  1.00 98.79           C  
ATOM    439  N   ASN A  57       3.753  -3.977   9.864  1.00 98.79           N  
ATOM    440  CA  ASN A  57       5.049  -3.355  10.107  1.00 98.79           C  
ATOM    441  C   ASN A  57       5.438  -2.406   8.961  1.00 98.79           C  
ATOM    442  CB  ASN A  57       6.078  -4.475  10.322  1.00 98.79           C  
ATOM    443  O   ASN A  57       5.695  -2.848   7.840  1.00 98.79           O  
ATOM    444  CG  ASN A  57       7.451  -3.966  10.713  1.00 98.79           C  
ATOM    445  ND2 ASN A  57       8.373  -4.859  10.977  1.00 98.79           N  
ATOM    446  OD1 ASN A  57       7.724  -2.778  10.784  1.00 98.79           O  
ATOM    447  N   THR A  58       5.553  -1.105   9.238  1.00 98.68           N  
ATOM    448  CA  THR A  58       5.980  -0.121   8.232  1.00 98.68           C  
ATOM    449  C   THR A  58       7.442  -0.274   7.830  1.00 98.68           C  
ATOM    450  CB  THR A  58       5.739   1.336   8.651  1.00 98.68           C  
ATOM    451  O   THR A  58       7.816   0.209   6.775  1.00 98.68           O  
ATOM    452  CG2 THR A  58       4.305   1.602   9.093  1.00 98.68           C  
ATOM    453  OG1 THR A  58       6.599   1.736   9.689  1.00 98.68           O  
ATOM    454  N   ARG A  59       8.276  -0.977   8.604  1.00 97.92           N  
ATOM    455  CA  ARG A  59       9.690  -1.222   8.266  1.00 97.92           C  
ATOM    456  C   ARG A  59       9.940  -2.550   7.559  1.00 97.92           C  
ATOM    457  CB  ARG A  59      10.573  -1.087   9.511  1.00 97.92           C  
ATOM    458  O   ARG A  59      11.098  -2.884   7.323  1.00 97.92           O  
ATOM    459  CG  ARG A  59      10.505   0.332  10.079  1.00 97.92           C  
ATOM    460  CD  ARG A  59      11.510   0.559  11.212  1.00 97.92           C  
ATOM    461  NE  ARG A  59      12.905   0.388  10.755  1.00 97.92           N  
ATOM    462  NH1 ARG A  59      13.891   1.967  12.103  1.00 97.92           N  
ATOM    463  NH2 ARG A  59      15.151   0.743  10.728  1.00 97.92           N  
ATOM    464  CZ  ARG A  59      13.970   1.032  11.198  1.00 97.92           C  
ATOM    465  N   ALA A  60       8.896  -3.322   7.259  1.00 98.60           N  
ATOM    466  CA  ALA A  60       9.061  -4.597   6.576  1.00 98.60           C  
ATOM    467  C   ALA A  60       9.677  -4.385   5.186  1.00 98.60           C  
ATOM    468  CB  ALA A  60       7.713  -5.320   6.507  1.00 98.60           C  
ATOM    469  O   ALA A  60       9.223  -3.535   4.416  1.00 98.60           O  
ATOM    470  N   THR A  61      10.687  -5.185   4.860  1.00 98.54           N  
ATOM    471  CA  THR A  61      11.288  -5.227   3.526  1.00 98.54           C  
ATOM    472  C   THR A  61      11.537  -6.663   3.113  1.00 98.54           C  
ATOM    473  CB  THR A  61      12.619  -4.465   3.433  1.00 98.54           C  
ATOM    474  O   THR A  61      12.036  -7.433   3.934  1.00 98.54           O  
ATOM    475  CG2 THR A  61      12.472  -2.969   3.697  1.00 98.54           C  
ATOM    476  OG1 THR A  61      13.554  -4.987   4.355  1.00 98.54           O  
ATOM    477  N   ASN A  62      11.287  -6.996   1.851  1.00 98.51           N  
ATOM    478  CA  ASN A  62      11.605  -8.309   1.295  1.00 98.51           C  
ATOM    479  C   ASN A  62      12.412  -8.154   0.003  1.00 98.51           C  
ATOM    480  CB  ASN A  62      10.309  -9.103   1.099  1.00 98.51           C  
ATOM    481  O   ASN A  62      11.997  -7.455  -0.916  1.00 98.51           O  
ATOM    482  CG  ASN A  62       9.697  -9.533   2.420  1.00 98.51           C  
ATOM    483  ND2 ASN A  62       8.472  -9.168   2.694  1.00 98.51           N  
ATOM    484  OD1 ASN A  62      10.312 -10.209   3.226  1.00 98.51           O  
ATOM    485  N   TYR A  63      13.596  -8.767  -0.055  1.00 98.45           N  
ATOM    486  CA  TYR A  63      14.462  -8.704  -1.234  1.00 98.45           C  
ATOM    487  C   TYR A  63      14.108  -9.812  -2.228  1.00 98.45           C  
ATOM    488  CB  TYR A  63      15.937  -8.777  -0.824  1.00 98.45           C  
ATOM    489  O   TYR A  63      14.065 -10.988  -1.868  1.00 98.45           O  
ATOM    490  CG  TYR A  63      16.891  -8.726  -2.006  1.00 98.45           C  
ATOM    491  CD1 TYR A  63      17.626  -9.864  -2.390  1.00 98.45           C  
ATOM    492  CD2 TYR A  63      17.013  -7.539  -2.748  1.00 98.45           C  
ATOM    493  CE1 TYR A  63      18.495  -9.801  -3.497  1.00 98.45           C  
ATOM    494  CE2 TYR A  63      17.862  -7.471  -3.867  1.00 98.45           C  
ATOM    495  OH  TYR A  63      19.462  -8.537  -5.295  1.00 98.45           O  
ATOM    496  CZ  TYR A  63      18.615  -8.603  -4.236  1.00 98.45           C  
ATOM    497  N   ASN A  64      13.931  -9.441  -3.493  1.00 97.85           N  
ATOM    498  CA  ASN A  64      13.581 -10.345  -4.578  1.00 97.85           C  
ATOM    499  C   ASN A  64      14.822 -10.631  -5.429  1.00 97.85           C  
ATOM    500  CB  ASN A  64      12.433  -9.717  -5.377  1.00 97.85           C  
ATOM    501  O   ASN A  64      15.172  -9.875  -6.334  1.00 97.85           O  
ATOM    502  CG  ASN A  64      11.178  -9.595  -4.536  1.00 97.85           C  
ATOM    503  ND2 ASN A  64      10.698  -8.399  -4.301  1.00 97.85           N  
ATOM    504  OD1 ASN A  64      10.650 -10.591  -4.073  1.00 97.85           O  
ATOM    505  N   ALA A  65      15.507 -11.744  -5.151  1.00 96.71           N  
ATOM    506  CA  ALA A  65      16.774 -12.071  -5.811  1.00 96.71           C  
ATOM    507  C   ALA A  65      16.659 -12.221  -7.341  1.00 96.71           C  
ATOM    508  CB  ALA A  65      17.340 -13.343  -5.170  1.00 96.71           C  
ATOM    509  O   ALA A  65      17.601 -11.879  -8.053  1.00 96.71           O  
ATOM    510  N   GLY A  66      15.509 -12.692  -7.841  1.00 96.00           N  
ATOM    511  CA  GLY A  66      15.299 -12.975  -9.265  1.00 96.00           C  
ATOM    512  C   GLY A  66      15.403 -11.744 -10.168  1.00 96.00           C  
ATOM    513  O   GLY A  66      15.964 -11.831 -11.256  1.00 96.00           O  
ATOM    514  N   ASP A  67      14.919 -10.589  -9.712  1.00 95.68           N  
ATOM    515  CA  ASP A  67      14.988  -9.335 -10.468  1.00 95.68           C  
ATOM    516  C   ASP A  67      15.759  -8.229  -9.733  1.00 95.68           C  
ATOM    517  CB  ASP A  67      13.577  -8.914 -10.895  1.00 95.68           C  
ATOM    518  O   ASP A  67      15.844  -7.103 -10.224  1.00 95.68           O  
ATOM    519  CG  ASP A  67      12.768  -8.260  -9.778  1.00 95.68           C  
ATOM    520  OD1 ASP A  67      13.084  -8.479  -8.586  1.00 95.68           O  
ATOM    521  OD2 ASP A  67      11.881  -7.457 -10.127  1.00 95.68           O  
ATOM    522  N   ARG A  68      16.367  -8.546  -8.586  1.00 98.07           N  
ATOM    523  CA  ARG A  68      17.130  -7.617  -7.742  1.00 98.07           C  
ATOM    524  C   ARG A  68      16.310  -6.407  -7.271  1.00 98.07           C  
ATOM    525  CB  ARG A  68      18.459  -7.229  -8.420  1.00 98.07           C  
ATOM    526  O   ARG A  68      16.881  -5.348  -7.018  1.00 98.07           O  
ATOM    527  CG  ARG A  68      19.317  -8.440  -8.822  1.00 98.07           C  
ATOM    528  CD  ARG A  68      20.605  -7.999  -9.527  1.00 98.07           C  
ATOM    529  NE  ARG A  68      20.347  -7.563 -10.914  1.00 98.07           N  
ATOM    530  NH1 ARG A  68      22.453  -6.778 -11.386  1.00 98.07           N  
ATOM    531  NH2 ARG A  68      20.893  -6.765 -12.980  1.00 98.07           N  
ATOM    532  CZ  ARG A  68      21.228  -7.041 -11.750  1.00 98.07           C  
ATOM    533  N   SER A  69      14.988  -6.552  -7.169  1.00 98.57           N  
ATOM    534  CA  SER A  69      14.102  -5.558  -6.555  1.00 98.57           C  
ATOM    535  C   SER A  69      13.936  -5.803  -5.052  1.00 98.57           C  
ATOM    536  CB  SER A  69      12.751  -5.525  -7.275  1.00 98.57           C  
ATOM    537  O   SER A  69      14.393  -6.804  -4.501  1.00 98.57           O  
ATOM    538  OG  SER A  69      12.009  -6.698  -7.017  1.00 98.57           O  
ATOM    539  N   THR A  70      13.302  -4.868  -4.351  1.00 98.82           N  
ATOM    540  CA  THR A  70      12.917  -5.005  -2.942  1.00 98.82           C  
ATOM    541  C   THR A  70      11.486  -4.498  -2.770  1.00 98.82           C  
ATOM    542  CB  THR A  70      13.888  -4.232  -2.035  1.00 98.82           C  
ATOM    543  O   THR A  70      11.108  -3.487  -3.361  1.00 98.82           O  
ATOM    544  CG2 THR A  70      13.615  -4.366  -0.538  1.00 98.82           C  
ATOM    545  OG1 THR A  70      15.216  -4.645  -2.253  1.00 98.82           O  
ATOM    546  N   ASP A  71      10.694  -5.191  -1.963  1.00 98.83           N  
ATOM    547  CA  ASP A  71       9.374  -4.752  -1.524  1.00 98.83           C  
ATOM    548  C   ASP A  71       9.492  -3.933  -0.240  1.00 98.83           C  
ATOM    549  CB  ASP A  71       8.469  -5.963  -1.307  1.00 98.83           C  
ATOM    550  O   ASP A  71      10.231  -4.317   0.667  1.00 98.83           O  
ATOM    551  CG  ASP A  71       8.304  -6.789  -2.579  1.00 98.83           C  
ATOM    552  OD1 ASP A  71       8.046  -6.184  -3.641  1.00 98.83           O  
ATOM    553  OD2 ASP A  71       8.531  -8.014  -2.529  1.00 98.83           O  
ATOM    554  N   TYR A  72       8.776  -2.810  -0.152  1.00 98.86           N  
ATOM    555  CA  TYR A  72       8.910  -1.856   0.950  1.00 98.86           C  
ATOM    556  C   TYR A  72       7.591  -1.590   1.671  1.00 98.86           C  
ATOM    557  CB  TYR A  72       9.512  -0.537   0.444  1.00 98.86           C  
ATOM    558  O   TYR A  72       6.547  -1.326   1.066  1.00 98.86           O  
ATOM    559  CG  TYR A  72      10.953  -0.640  -0.014  1.00 98.86           C  
ATOM    560  CD1 TYR A  72      12.006  -0.325   0.866  1.00 98.86           C  
ATOM    561  CD2 TYR A  72      11.246  -1.035  -1.330  1.00 98.86           C  
ATOM    562  CE1 TYR A  72      13.347  -0.437   0.449  1.00 98.86           C  
ATOM    563  CE2 TYR A  72      12.584  -1.121  -1.756  1.00 98.86           C  
ATOM    564  OH  TYR A  72      14.940  -0.977  -1.262  1.00 98.86           O  
ATOM    565  CZ  TYR A  72      13.642  -0.847  -0.867  1.00 98.86           C  
ATOM    566  N   GLY A  73       7.680  -1.562   2.995  1.00 98.76           N  
ATOM    567  CA  GLY A  73       6.693  -0.950   3.864  1.00 98.76           C  
ATOM    568  C   GLY A  73       5.439  -1.775   4.104  1.00 98.76           C  
ATOM    569  O   GLY A  73       5.350  -2.961   3.793  1.00 98.76           O  
ATOM    570  N   ILE A  74       4.430  -1.122   4.673  1.00 98.75           N  
ATOM    571  CA  ILE A  74       3.231  -1.796   5.186  1.00 98.75           C  
ATOM    572  C   ILE A  74       2.437  -2.562   4.112  1.00 98.75           C  
ATOM    573  CB  ILE A  74       2.367  -0.763   5.930  1.00 98.75           C  
ATOM    574  O   ILE A  74       1.763  -3.547   4.418  1.00 98.75           O  
ATOM    575  CG1 ILE A  74       1.348  -1.481   6.831  1.00 98.75           C  
ATOM    576  CG2 ILE A  74       1.691   0.240   4.976  1.00 98.75           C  
ATOM    577  CD1 ILE A  74       0.693  -0.536   7.837  1.00 98.75           C  
ATOM    578  N   PHE A  75       2.552  -2.131   2.854  1.00 98.90           N  
ATOM    579  CA  PHE A  75       1.920  -2.754   1.693  1.00 98.90           C  
ATOM    580  C   PHE A  75       2.904  -3.528   0.809  1.00 98.90           C  
ATOM    581  CB  PHE A  75       1.184  -1.676   0.881  1.00 98.90           C  
ATOM    582  O   PHE A  75       2.487  -3.965  -0.253  1.00 98.90           O  
ATOM    583  CG  PHE A  75       0.138  -0.884   1.636  1.00 98.90           C  
ATOM    584  CD1 PHE A  75      -0.883  -1.546   2.344  1.00 98.90           C  
ATOM    585  CD2 PHE A  75       0.178   0.522   1.620  1.00 98.90           C  
ATOM    586  CE1 PHE A  75      -1.884  -0.809   2.997  1.00 98.90           C  
ATOM    587  CE2 PHE A  75      -0.809   1.260   2.294  1.00 98.90           C  
ATOM    588  CZ  PHE A  75      -1.848   0.594   2.963  1.00 98.90           C  
ATOM    589  N   GLN A  76       4.179  -3.669   1.195  1.00 98.83           N  
ATOM    590  CA  GLN A  76       5.203  -4.370   0.403  1.00 98.83           C  
ATOM    591  C   GLN A  76       5.221  -3.925  -1.069  1.00 98.83           C  
ATOM    592  CB  GLN A  76       5.053  -5.890   0.584  1.00 98.83           C  
ATOM    593  O   GLN A  76       5.047  -4.706  -1.999  1.00 98.83           O  
ATOM    594  CG  GLN A  76       5.397  -6.364   2.000  1.00 98.83           C  
ATOM    595  CD  GLN A  76       6.828  -6.038   2.396  1.00 98.83           C  
ATOM    596  NE2 GLN A  76       7.056  -5.041   3.215  1.00 98.83           N  
ATOM    597  OE1 GLN A  76       7.784  -6.634   1.941  1.00 98.83           O  
ATOM    598  N   ILE A  77       5.377  -2.620  -1.284  1.00 98.86           N  
ATOM    599  CA  ILE A  77       5.378  -2.025  -2.622  1.00 98.86           C  
ATOM    600  C   ILE A  77       6.767  -2.191  -3.249  1.00 98.86           C  
ATOM    601  CB  ILE A  77       4.909  -0.561  -2.535  1.00 98.86           C  
ATOM    602  O   ILE A  77       7.770  -1.764  -2.678  1.00 98.86           O  
ATOM    603  CG1 ILE A  77       3.407  -0.501  -2.182  1.00 98.86           C  
ATOM    604  CG2 ILE A  77       5.184   0.200  -3.834  1.00 98.86           C  
ATOM    605  CD1 ILE A  77       2.887   0.910  -1.874  1.00 98.86           C  
ATOM    606  N   ASN A  78       6.805  -2.799  -4.433  1.00 98.75           N  
ATOM    607  CA  ASN A  78       8.031  -3.213  -5.110  1.00 98.75           C  
ATOM    608  C   ASN A  78       8.782  -2.063  -5.823  1.00 98.75           C  
ATOM    609  CB  ASN A  78       7.644  -4.334  -6.083  1.00 98.75           C  
ATOM    610  O   ASN A  78       8.184  -1.294  -6.588  1.00 98.75           O  
ATOM    611  CG  ASN A  78       8.880  -5.006  -6.621  1.00 98.75           C  
ATOM    612  ND2 ASN A  78       9.341  -6.078  -6.047  1.00 98.75           N  
ATOM    613  OD1 ASN A  78       9.472  -4.511  -7.552  1.00 98.75           O  
ATOM    614  N   SER A  79      10.107  -1.994  -5.652  1.00 98.81           N  
ATOM    615  CA  SER A  79      10.991  -0.993  -6.278  1.00 98.81           C  
ATOM    616  C   SER A  79      11.206  -1.148  -7.784  1.00 98.81           C  
ATOM    617  CB  SER A  79      12.366  -1.017  -5.617  1.00 98.81           C  
ATOM    618  O   SER A  79      11.630  -0.204  -8.445  1.00 98.81           O  
ATOM    619  OG  SER A  79      12.939  -2.308  -5.716  1.00 98.81           O  
ATOM    620  N   ARG A  80      10.904  -2.304  -8.382  1.00 98.52           N  
ATOM    621  CA  ARG A  80      10.968  -2.477  -9.841  1.00 98.52           C  
ATOM    622  C   ARG A  80      10.009  -1.524 -10.547  1.00 98.52           C  
ATOM    623  CB  ARG A  80      10.643  -3.936 -10.208  1.00 98.52           C  
ATOM    624  O   ARG A  80      10.346  -0.988 -11.599  1.00 98.52           O  
ATOM    625  CG  ARG A  80      10.601  -4.234 -11.705  1.00 98.52           C  
ATOM    626  CD  ARG A  80      11.886  -3.899 -12.439  1.00 98.52           C  
ATOM    627  NE  ARG A  80      12.972  -4.813 -12.059  1.00 98.52           N  
ATOM    628  NH1 ARG A  80      14.178  -4.445 -13.960  1.00 98.52           N  
ATOM    629  NH2 ARG A  80      15.027  -5.746 -12.395  1.00 98.52           N  
ATOM    630  CZ  ARG A  80      14.045  -5.004 -12.793  1.00 98.52           C  
ATOM    631  N   TYR A  81       8.825  -1.310  -9.976  1.00 98.56           N  
ATOM    632  CA  TYR A  81       7.732  -0.621 -10.664  1.00 98.56           C  
ATOM    633  C   TYR A  81       7.334   0.696 -10.002  1.00 98.56           C  
ATOM    634  CB  TYR A  81       6.532  -1.568 -10.775  1.00 98.56           C  
ATOM    635  O   TYR A  81       7.048   1.669 -10.696  1.00 98.56           O  
ATOM    636  CG  TYR A  81       6.855  -2.896 -11.433  1.00 98.56           C  
ATOM    637  CD1 TYR A  81       7.101  -2.957 -12.819  1.00 98.56           C  
ATOM    638  CD2 TYR A  81       6.948  -4.063 -10.650  1.00 98.56           C  
ATOM    639  CE1 TYR A  81       7.431  -4.187 -13.422  1.00 98.56           C  
ATOM    640  CE2 TYR A  81       7.289  -5.291 -11.247  1.00 98.56           C  
ATOM    641  OH  TYR A  81       7.897  -6.528 -13.212  1.00 98.56           O  
ATOM    642  CZ  TYR A  81       7.530  -5.354 -12.636  1.00 98.56           C  
ATOM    643  N   TRP A  82       7.304   0.756  -8.672  1.00 98.83           N  
ATOM    644  CA  TRP A  82       6.498   1.768  -7.985  1.00 98.83           C  
ATOM    645  C   TRP A  82       7.309   2.865  -7.309  1.00 98.83           C  
ATOM    646  CB  TRP A  82       5.598   1.047  -6.992  1.00 98.83           C  
ATOM    647  O   TRP A  82       6.896   4.018  -7.352  1.00 98.83           O  
ATOM    648  CG  TRP A  82       4.683   0.040  -7.612  1.00 98.83           C  
ATOM    649  CD1 TRP A  82       4.749  -1.298  -7.435  1.00 98.83           C  
ATOM    650  CD2 TRP A  82       3.602   0.272  -8.562  1.00 98.83           C  
ATOM    651  CE2 TRP A  82       3.067  -0.995  -8.944  1.00 98.83           C  
ATOM    652  CE3 TRP A  82       3.028   1.424  -9.144  1.00 98.83           C  
ATOM    653  NE1 TRP A  82       3.787  -1.914  -8.211  1.00 98.83           N  
ATOM    654  CH2 TRP A  82       1.485   0.048 -10.437  1.00 98.83           C  
ATOM    655  CZ2 TRP A  82       2.027  -1.115  -9.871  1.00 98.83           C  
ATOM    656  CZ3 TRP A  82       1.981   1.313 -10.077  1.00 98.83           C  
ATOM    657  N   CYS A  83       8.464   2.541  -6.738  1.00 98.85           N  
ATOM    658  CA  CYS A  83       9.331   3.493  -6.046  1.00 98.85           C  
ATOM    659  C   CYS A  83      10.784   3.349  -6.511  1.00 98.85           C  
ATOM    660  CB  CYS A  83       9.166   3.298  -4.536  1.00 98.85           C  
ATOM    661  O   CYS A  83      11.134   2.349  -7.131  1.00 98.85           O  
ATOM    662  SG  CYS A  83       9.698   1.695  -3.883  1.00 98.85           S  
ATOM    663  N   ASN A  84      11.639   4.326  -6.208  1.00 98.68           N  
ATOM    664  CA  ASN A  84      13.073   4.241  -6.484  1.00 98.68           C  
ATOM    665  C   ASN A  84      13.881   4.063  -5.190  1.00 98.68           C  
ATOM    666  CB  ASN A  84      13.497   5.495  -7.263  1.00 98.68           C  
ATOM    667  O   ASN A  84      13.763   4.875  -4.276  1.00 98.68           O  
ATOM    668  CG  ASN A  84      14.931   5.426  -7.754  1.00 98.68           C  
ATOM    669  ND2 ASN A  84      15.455   6.512  -8.268  1.00 98.68           N  
ATOM    670  OD1 ASN A  84      15.599   4.409  -7.691  1.00 98.68           O  
ATOM    671  N   ASP A  85      14.724   3.035  -5.112  1.00 98.40           N  
ATOM    672  CA  ASP A  85      15.656   2.804  -3.998  1.00 98.40           C  
ATOM    673  C   ASP A  85      17.130   3.034  -4.372  1.00 98.40           C  
ATOM    674  CB  ASP A  85      15.426   1.411  -3.401  1.00 98.40           C  
ATOM    675  O   ASP A  85      18.024   2.739  -3.581  1.00 98.40           O  
ATOM    676  CG  ASP A  85      15.751   0.238  -4.327  1.00 98.40           C  
ATOM    677  OD1 ASP A  85      16.157   0.436  -5.499  1.00 98.40           O  
ATOM    678  OD2 ASP A  85      15.610  -0.907  -3.844  1.00 98.40           O  
ATOM    679  N   GLY A  86      17.394   3.535  -5.583  1.00 98.18           N  
ATOM    680  CA  GLY A  86      18.732   3.850  -6.085  1.00 98.18           C  
ATOM    681  C   GLY A  86      19.594   2.637  -6.444  1.00 98.18           C  
ATOM    682  O   GLY A  86      20.708   2.819  -6.928  1.00 98.18           O  
ATOM    683  N   LYS A  87      19.101   1.410  -6.233  1.00 97.86           N  
ATOM    684  CA  LYS A  87      19.860   0.167  -6.458  1.00 97.86           C  
ATOM    685  C   LYS A  87      19.141  -0.847  -7.348  1.00 97.86           C  
ATOM    686  CB  LYS A  87      20.270  -0.441  -5.105  1.00 97.86           C  
ATOM    687  O   LYS A  87      19.801  -1.721  -7.905  1.00 97.86           O  
ATOM    688  CG  LYS A  87      19.054  -0.836  -4.258  1.00 97.86           C  
ATOM    689  CD  LYS A  87      19.427  -1.472  -2.919  1.00 97.86           C  
ATOM    690  CE  LYS A  87      18.102  -1.813  -2.230  1.00 97.86           C  
ATOM    691  NZ  LYS A  87      18.280  -2.444  -0.904  1.00 97.86           N  
ATOM    692  N   THR A  88      17.821  -0.740  -7.507  1.00 98.40           N  
ATOM    693  CA  THR A  88      17.036  -1.644  -8.358  1.00 98.40           C  
ATOM    694  C   THR A  88      17.277  -1.337  -9.842  1.00 98.40           C  
ATOM    695  CB  THR A  88      15.546  -1.563  -8.028  1.00 98.40           C  
ATOM    696  O   THR A  88      16.924  -0.250 -10.308  1.00 98.40           O  
ATOM    697  CG2 THR A  88      14.725  -2.552  -8.862  1.00 98.40           C  
ATOM    698  OG1 THR A  88      15.372  -1.906  -6.675  1.00 98.40           O  
ATOM    699  N   PRO A  89      17.849  -2.267 -10.631  1.00 97.56           N  
ATOM    700  CA  PRO A  89      18.157  -2.007 -12.036  1.00 97.56           C  
ATOM    701  C   PRO A  89      16.885  -1.822 -12.865  1.00 97.56           C  
ATOM    702  CB  PRO A  89      18.971  -3.215 -12.518  1.00 97.56           C  
ATOM    703  O   PRO A  89      16.037  -2.709 -12.883  1.00 97.56           O  
ATOM    704  CG  PRO A  89      19.512  -3.820 -11.226  1.00 97.56           C  
ATOM    705  CD  PRO A  89      18.395  -3.553 -10.229  1.00 97.56           C  
ATOM    706  N   GLY A  90      16.766  -0.715 -13.600  1.00 97.23           N  
ATOM    707  CA  GLY A  90      15.598  -0.450 -14.449  1.00 97.23           C  
ATOM    708  C   GLY A  90      14.302  -0.206 -13.668  1.00 97.23           C  
ATOM    709  O   GLY A  90      13.234  -0.595 -14.138  1.00 97.23           O  
ATOM    710  N   ALA A  91      14.394   0.380 -12.470  1.00 97.83           N  
ATOM    711  CA  ALA A  91      13.233   0.815 -11.699  1.00 97.83           C  
ATOM    712  C   ALA A  91      12.402   1.860 -12.468  1.00 97.83           C  
ATOM    713  CB  ALA A  91      13.717   1.379 -10.359  1.00 97.83           C  
ATOM    714  O   ALA A  91      12.947   2.843 -12.968  1.00 97.83           O  
ATOM    715  N   VAL A  92      11.081   1.668 -12.529  1.00 98.35           N  
ATOM    716  CA  VAL A  92      10.152   2.581 -13.229  1.00 98.35           C  
ATOM    717  C   VAL A  92       9.761   3.782 -12.363  1.00 98.35           C  
ATOM    718  CB  VAL A  92       8.896   1.818 -13.698  1.00 98.35           C  
ATOM    719  O   VAL A  92       9.585   4.882 -12.880  1.00 98.35           O  
ATOM    720  CG1 VAL A  92       7.877   2.716 -14.411  1.00 98.35           C  
ATOM    721  CG2 VAL A  92       9.255   0.671 -14.652  1.00 98.35           C  
ATOM    722  N   ASN A  93       9.638   3.591 -11.044  1.00 98.52           N  
ATOM    723  CA  ASN A  93       9.227   4.624 -10.087  1.00 98.52           C  
ATOM    724  C   ASN A  93       7.887   5.317 -10.433  1.00 98.52           C  
ATOM    725  CB  ASN A  93      10.395   5.604  -9.878  1.00 98.52           C  
ATOM    726  O   ASN A  93       7.778   6.543 -10.429  1.00 98.52           O  
ATOM    727  CG  ASN A  93      10.167   6.539  -8.705  1.00 98.52           C  
ATOM    728  ND2 ASN A  93      10.860   7.652  -8.658  1.00 98.52           N  
ATOM    729  OD1 ASN A  93       9.384   6.288  -7.807  1.00 98.52           O  
ATOM    730  N   ALA A  94       6.845   4.535 -10.725  1.00 98.67           N  
ATOM    731  CA  ALA A  94       5.536   5.044 -11.143  1.00 98.67           C  
ATOM    732  C   ALA A  94       4.775   5.856 -10.071  1.00 98.67           C  
ATOM    733  CB  ALA A  94       4.703   3.850 -11.623  1.00 98.67           C  
ATOM    734  O   ALA A  94       3.793   6.524 -10.401  1.00 98.67           O  
ATOM    735  N   CYS A  95       5.184   5.796  -8.799  1.00 98.77           N  
ATOM    736  CA  CYS A  95       4.672   6.664  -7.733  1.00 98.77           C  
ATOM    737  C   CYS A  95       5.517   7.930  -7.524  1.00 98.77           C  
ATOM    738  CB  CYS A  95       4.544   5.881  -6.421  1.00 98.77           C  
ATOM    739  O   CYS A  95       5.148   8.756  -6.695  1.00 98.77           O  
ATOM    740  SG  CYS A  95       3.424   4.462  -6.465  1.00 98.77           S  
ATOM    741  N   HIS A  96       6.623   8.094  -8.259  1.00 98.47           N  
ATOM    742  CA  HIS A  96       7.510   9.259  -8.202  1.00 98.47           C  
ATOM    743  C   HIS A  96       8.062   9.559  -6.797  1.00 98.47           C  
ATOM    744  CB  HIS A  96       6.835  10.469  -8.869  1.00 98.47           C  
ATOM    745  O   HIS A  96       8.097  10.710  -6.370  1.00 98.47           O  
ATOM    746  CG  HIS A  96       6.333  10.182 -10.259  1.00 98.47           C  
ATOM    747  CD2 HIS A  96       5.027  10.154 -10.666  1.00 98.47           C  
ATOM    748  ND1 HIS A  96       7.105   9.867 -11.352  1.00 98.47           N  
ATOM    749  CE1 HIS A  96       6.285   9.663 -12.395  1.00 98.47           C  
ATOM    750  NE2 HIS A  96       5.004   9.828 -12.026  1.00 98.47           N  
ATOM    751  N   LEU A  97       8.515   8.529  -6.075  1.00 98.51           N  
ATOM    752  CA  LEU A  97       8.992   8.660  -4.694  1.00 98.51           C  
ATOM    753  C   LEU A  97      10.191   7.759  -4.381  1.00 98.51           C  
ATOM    754  CB  LEU A  97       7.808   8.462  -3.723  1.00 98.51           C  
ATOM    755  O   LEU A  97      10.421   6.738  -5.030  1.00 98.51           O  
ATOM    756  CG  LEU A  97       7.131   7.077  -3.760  1.00 98.51           C  
ATOM    757  CD1 LEU A  97       7.764   6.072  -2.802  1.00 98.51           C  
ATOM    758  CD2 LEU A  97       5.669   7.193  -3.343  1.00 98.51           C  
ATOM    759  N   SER A  98      10.948   8.132  -3.347  1.00 98.55           N  
ATOM    760  CA  SER A  98      11.972   7.256  -2.770  1.00 98.55           C  
ATOM    761  C   SER A  98      11.311   6.100  -2.025  1.00 98.55           C  
ATOM    762  CB  SER A  98      12.870   8.019  -1.795  1.00 98.55           C  
ATOM    763  O   SER A  98      10.427   6.334  -1.202  1.00 98.55           O  
ATOM    764  OG  SER A  98      13.772   7.112  -1.191  1.00 98.55           O  
ATOM    765  N   CYS A  99      11.774   4.863  -2.221  1.00 98.76           N  
ATOM    766  CA  CYS A  99      11.263   3.712  -1.472  1.00 98.76           C  
ATOM    767  C   CYS A  99      11.427   3.875   0.051  1.00 98.76           C  
ATOM    768  CB  CYS A  99      11.959   2.432  -1.934  1.00 98.76           C  
ATOM    769  O   CYS A  99      10.649   3.304   0.812  1.00 98.76           O  
ATOM    770  SG  CYS A  99      11.704   1.926  -3.657  1.00 98.76           S  
ATOM    771  N   SER A 100      12.375   4.701   0.517  1.00 98.18           N  
ATOM    772  CA  SER A 100      12.504   5.032   1.944  1.00 98.18           C  
ATOM    773  C   SER A 100      11.283   5.766   2.509  1.00 98.18           C  
ATOM    774  CB  SER A 100      13.766   5.859   2.208  1.00 98.18           C  
ATOM    775  O   SER A 100      10.979   5.603   3.689  1.00 98.18           O  
ATOM    776  OG  SER A 100      13.726   7.111   1.542  1.00 98.18           O  
ATOM    777  N   ALA A 101      10.540   6.514   1.684  1.00 98.37           N  
ATOM    778  CA  ALA A 101       9.325   7.203   2.114  1.00 98.37           C  
ATOM    779  C   ALA A 101       8.203   6.223   2.499  1.00 98.37           C  
ATOM    780  CB  ALA A 101       8.875   8.163   1.008  1.00 98.37           C  
ATOM    781  O   ALA A 101       7.353   6.548   3.323  1.00 98.37           O  
ATOM    782  N   LEU A 102       8.239   4.997   1.966  1.00 98.75           N  
ATOM    783  CA  LEU A 102       7.287   3.926   2.274  1.00 98.75           C  
ATOM    784  C   LEU A 102       7.556   3.247   3.626  1.00 98.75           C  
ATOM    785  CB  LEU A 102       7.325   2.885   1.143  1.00 98.75           C  
ATOM    786  O   LEU A 102       6.729   2.455   4.078  1.00 98.75           O  
ATOM    787  CG  LEU A 102       7.092   3.448  -0.270  1.00 98.75           C  
ATOM    788  CD1 LEU A 102       7.268   2.320  -1.279  1.00 98.75           C  
ATOM    789  CD2 LEU A 102       5.682   4.014  -0.424  1.00 98.75           C  
ATOM    790  N   LEU A 103       8.703   3.539   4.253  1.00 98.63           N  
ATOM    791  CA  LEU A 103       9.127   2.951   5.527  1.00 98.63           C  
ATOM    792  C   LEU A 103       8.764   3.801   6.755  1.00 98.63           C  
ATOM    793  CB  LEU A 103      10.628   2.616   5.475  1.00 98.63           C  
ATOM    794  O   LEU A 103       9.063   3.414   7.888  1.00 98.63           O  
ATOM    795  CG  LEU A 103      11.052   1.635   4.366  1.00 98.63           C  
ATOM    796  CD1 LEU A 103      12.560   1.396   4.477  1.00 98.63           C  
ATOM    797  CD2 LEU A 103      10.336   0.287   4.473  1.00 98.63           C  
ATOM    798  N   GLN A 104       8.127   4.952   6.529  1.00 97.38           N  
ATOM    799  CA  GLN A 104       7.729   5.891   7.572  1.00 97.38           C  
ATOM    800  C   GLN A 104       6.534   5.369   8.387  1.00 97.38           C  
ATOM    801  CB  GLN A 104       7.433   7.268   6.955  1.00 97.38           C  
ATOM    802  O   GLN A 104       5.698   4.604   7.902  1.00 97.38           O  
ATOM    803  CG  GLN A 104       8.670   7.889   6.286  1.00 97.38           C  
ATOM    804  CD  GLN A 104       8.386   9.293   5.763  1.00 97.38           C  
ATOM    805  NE2 GLN A 104       8.260   9.480   4.469  1.00 97.38           N  
ATOM    806  OE1 GLN A 104       8.256  10.245   6.509  1.00 97.38           O  
ATOM    807  N   ASP A 105       6.447   5.790   9.642  1.00 95.83           N  
ATOM    808  CA  ASP A 105       5.312   5.576  10.536  1.00 95.83           C  
ATOM    809  C   ASP A 105       4.072   6.351  10.066  1.00 95.83           C  
ATOM    810  CB  ASP A 105       5.722   5.966  11.966  1.00 95.83           C  
ATOM    811  O   ASP A 105       2.951   5.834  10.117  1.00 95.83           O  
ATOM    812  CG  ASP A 105       6.016   7.461  12.163  1.00 95.83           C  
ATOM    813  OD1 ASP A 105       6.446   8.120  11.187  1.00 95.83           O  
ATOM    814  OD2 ASP A 105       5.756   7.923  13.290  1.00 95.83           O  
ATOM    815  N   ASN A 106       4.272   7.553   9.521  1.00 97.56           N  
ATOM    816  CA  ASN A 106       3.280   8.250   8.722  1.00 97.56           C  
ATOM    817  C   ASN A 106       3.146   7.586   7.343  1.00 97.56           C  
ATOM    818  CB  ASN A 106       3.625   9.740   8.625  1.00 97.56           C  
ATOM    819  O   ASN A 106       3.896   7.854   6.408  1.00 97.56           O  
ATOM    820  CG  ASN A 106       2.550  10.524   7.888  1.00 97.56           C  
ATOM    821  ND2 ASN A 106       2.662  11.830   7.876  1.00 97.56           N  
ATOM    822  OD1 ASN A 106       1.586   9.998   7.343  1.00 97.56           O  
ATOM    823  N   ILE A 107       2.124   6.745   7.202  1.00 98.50           N  
ATOM    824  CA  ILE A 107       1.880   5.945   5.995  1.00 98.50           C  
ATOM    825  C   ILE A 107       1.189   6.705   4.846  1.00 98.50           C  
ATOM    826  CB  ILE A 107       1.151   4.633   6.360  1.00 98.50           C  
ATOM    827  O   ILE A 107       0.648   6.064   3.945  1.00 98.50           O  
ATOM    828  CG1 ILE A 107      -0.243   4.908   6.968  1.00 98.50           C  
ATOM    829  CG2 ILE A 107       2.032   3.784   7.291  1.00 98.50           C  
ATOM    830  CD1 ILE A 107      -1.073   3.635   7.154  1.00 98.50           C  
ATOM    831  N   ALA A 108       1.160   8.043   4.850  1.00 98.69           N  
ATOM    832  CA  ALA A 108       0.495   8.826   3.802  1.00 98.69           C  
ATOM    833  C   ALA A 108       1.049   8.522   2.395  1.00 98.69           C  
ATOM    834  CB  ALA A 108       0.602  10.315   4.145  1.00 98.69           C  
ATOM    835  O   ALA A 108       0.266   8.232   1.487  1.00 98.69           O  
ATOM    836  N   ASP A 109       2.376   8.487   2.235  1.00 98.76           N  
ATOM    837  CA  ASP A 109       3.027   8.163   0.955  1.00 98.76           C  
ATOM    838  C   ASP A 109       2.769   6.710   0.535  1.00 98.76           C  
ATOM    839  CB  ASP A 109       4.540   8.417   1.057  1.00 98.76           C  
ATOM    840  O   ASP A 109       2.466   6.428  -0.628  1.00 98.76           O  
ATOM    841  CG  ASP A 109       4.891   9.903   1.160  1.00 98.76           C  
ATOM    842  OD1 ASP A 109       4.148  10.713   0.563  1.00 98.76           O  
ATOM    843  OD2 ASP A 109       5.899  10.201   1.837  1.00 98.76           O  
ATOM    844  N   ALA A 110       2.798   5.779   1.495  1.00 98.89           N  
ATOM    845  CA  ALA A 110       2.471   4.378   1.243  1.00 98.89           C  
ATOM    846  C   ALA A 110       1.018   4.206   0.773  1.00 98.89           C  
ATOM    847  CB  ALA A 110       2.785   3.554   2.499  1.00 98.89           C  
ATOM    848  O   ALA A 110       0.759   3.463  -0.175  1.00 98.89           O  
ATOM    849  N   VAL A 111       0.070   4.930   1.377  1.00 98.94           N  
ATOM    850  CA  VAL A 111      -1.335   4.948   0.948  1.00 98.94           C  
ATOM    851  C   VAL A 111      -1.487   5.577  -0.436  1.00 98.94           C  
ATOM    852  CB  VAL A 111      -2.225   5.654   1.992  1.00 98.94           C  
ATOM    853  O   VAL A 111      -2.190   5.017  -1.278  1.00 98.94           O  
ATOM    854  CG1 VAL A 111      -3.611   5.994   1.425  1.00 98.94           C  
ATOM    855  CG2 VAL A 111      -2.415   4.744   3.213  1.00 98.94           C  
ATOM    856  N   ALA A 112      -0.829   6.705  -0.705  1.00 98.91           N  
ATOM    857  CA  ALA A 112      -0.879   7.353  -2.013  1.00 98.91           C  
ATOM    858  C   ALA A 112      -0.358   6.424  -3.123  1.00 98.91           C  
ATOM    859  CB  ALA A 112      -0.087   8.663  -1.940  1.00 98.91           C  
ATOM    860  O   ALA A 112      -1.000   6.282  -4.169  1.00 98.91           O  
ATOM    861  N   CYS A 113       0.745   5.717  -2.871  1.00 98.92           N  
ATOM    862  CA  CYS A 113       1.309   4.774  -3.827  1.00 98.92           C  
ATOM    863  C   CYS A 113       0.457   3.501  -3.979  1.00 98.92           C  
ATOM    864  CB  CYS A 113       2.755   4.491  -3.435  1.00 98.92           C  
ATOM    865  O   CYS A 113       0.200   3.074  -5.102  1.00 98.92           O  
ATOM    866  SG  CYS A 113       3.714   3.560  -4.660  1.00 98.92           S  
ATOM    867  N   ALA A 114      -0.107   2.948  -2.898  1.00 98.93           N  
ATOM    868  CA  ALA A 114      -1.062   1.837  -2.997  1.00 98.93           C  
ATOM    869  C   ALA A 114      -2.308   2.220  -3.819  1.00 98.93           C  
ATOM    870  CB  ALA A 114      -1.444   1.379  -1.586  1.00 98.93           C  
ATOM    871  O   ALA A 114      -2.770   1.440  -4.655  1.00 98.93           O  
ATOM    872  N   LYS A 115      -2.816   3.451  -3.654  1.00 98.90           N  
ATOM    873  CA  LYS A 115      -3.890   4.007  -4.493  1.00 98.90           C  
ATOM    874  C   LYS A 115      -3.476   4.111  -5.958  1.00 98.90           C  
ATOM    875  CB  LYS A 115      -4.331   5.383  -3.976  1.00 98.90           C  
ATOM    876  O   LYS A 115      -4.300   3.846  -6.830  1.00 98.90           O  
ATOM    877  CG  LYS A 115      -5.184   5.266  -2.712  1.00 98.90           C  
ATOM    878  CD  LYS A 115      -5.634   6.644  -2.216  1.00 98.90           C  
ATOM    879  CE  LYS A 115      -6.697   6.429  -1.139  1.00 98.90           C  
ATOM    880  NZ  LYS A 115      -7.188   7.691  -0.543  1.00 98.90           N  
ATOM    881  N   ARG A 116      -2.226   4.488  -6.246  1.00 98.73           N  
ATOM    882  CA  ARG A 116      -1.679   4.500  -7.610  1.00 98.73           C  
ATOM    883  C   ARG A 116      -1.620   3.091  -8.200  1.00 98.73           C  
ATOM    884  CB  ARG A 116      -0.307   5.206  -7.621  1.00 98.73           C  
ATOM    885  O   ARG A 116      -2.034   2.940  -9.346  1.00 98.73           O  
ATOM    886  CG  ARG A 116       0.447   5.129  -8.958  1.00 98.73           C  
ATOM    887  CD  ARG A 116      -0.294   5.826 -10.105  1.00 98.73           C  
ATOM    888  NE  ARG A 116       0.333   5.524 -11.403  1.00 98.73           N  
ATOM    889  NH1 ARG A 116      -0.839   3.599 -11.851  1.00 98.73           N  
ATOM    890  NH2 ARG A 116       0.625   4.321 -13.330  1.00 98.73           N  
ATOM    891  CZ  ARG A 116       0.039   4.496 -12.184  1.00 98.73           C  
ATOM    892  N   VAL A 117      -1.178   2.090  -7.438  1.00 98.79           N  
ATOM    893  CA  VAL A 117      -1.088   0.688  -7.886  1.00 98.79           C  
ATOM    894  C   VAL A 117      -2.460   0.153  -8.300  1.00 98.79           C  
ATOM    895  CB  VAL A 117      -0.467  -0.203  -6.791  1.00 98.79           C  
ATOM    896  O   VAL A 117      -2.610  -0.367  -9.399  1.00 98.79           O  
ATOM    897  CG1 VAL A 117      -0.443  -1.687  -7.184  1.00 98.79           C  
ATOM    898  CG2 VAL A 117       0.947   0.241  -6.383  1.00 98.79           C  
ATOM    899  N   VAL A 118      -3.507   0.350  -7.488  1.00 98.61           N  
ATOM    900  CA  VAL A 118      -4.850  -0.188  -7.806  1.00 98.61           C  
ATOM    901  C   VAL A 118      -5.596   0.546  -8.925  1.00 98.61           C  
ATOM    902  CB  VAL A 118      -5.762  -0.310  -6.576  1.00 98.61           C  
ATOM    903  O   VAL A 118      -6.727   0.180  -9.259  1.00 98.61           O  
ATOM    904  CG1 VAL A 118      -5.157  -1.263  -5.558  1.00 98.61           C  
ATOM    905  CG2 VAL A 118      -6.061   1.035  -5.920  1.00 98.61           C  
ATOM    906  N   ARG A 119      -5.007   1.600  -9.501  1.00 98.30           N  
ATOM    907  CA  ARG A 119      -5.518   2.200 -10.742  1.00 98.30           C  
ATOM    908  C   ARG A 119      -5.144   1.373 -11.967  1.00 98.30           C  
ATOM    909  CB  ARG A 119      -5.023   3.640 -10.905  1.00 98.30           C  
ATOM    910  O   ARG A 119      -5.865   1.459 -12.958  1.00 98.30           O  
ATOM    911  CG  ARG A 119      -5.648   4.582  -9.872  1.00 98.30           C  
ATOM    912  CD  ARG A 119      -4.987   5.957  -9.968  1.00 98.30           C  
ATOM    913  NE  ARG A 119      -5.408   6.831  -8.862  1.00 98.30           N  
ATOM    914  NH1 ARG A 119      -4.830   8.849  -9.801  1.00 98.30           N  
ATOM    915  NH2 ARG A 119      -5.665   8.787  -7.734  1.00 98.30           N  
ATOM    916  CZ  ARG A 119      -5.303   8.147  -8.810  1.00 98.30           C  
ATOM    917  N   ASP A 120      -4.081   0.575 -11.890  1.00 97.59           N  
ATOM    918  CA  ASP A 120      -3.683  -0.311 -12.980  1.00 97.59           C  
ATOM    919  C   ASP A 120      -4.669  -1.483 -13.128  1.00 97.59           C  
ATOM    920  CB  ASP A 120      -2.240  -0.808 -12.788  1.00 97.59           C  
ATOM    921  O   ASP A 120      -5.349  -1.843 -12.161  1.00 97.59           O  
ATOM    922  CG  ASP A 120      -1.192   0.235 -13.188  1.00 97.59           C  
ATOM    923  OD1 ASP A 120      -1.523   1.442 -13.273  1.00 97.59           O  
ATOM    924  OD2 ASP A 120      -0.039  -0.167 -13.418  1.00 97.59           O  
ATOM    925  N   PRO A 121      -4.749  -2.121 -14.313  1.00 96.79           N  
ATOM    926  CA  PRO A 121      -5.749  -3.155 -14.599  1.00 96.79           C  
ATOM    927  C   PRO A 121      -5.760  -4.340 -13.626  1.00 96.79           C  
ATOM    928  CB  PRO A 121      -5.431  -3.630 -16.019  1.00 96.79           C  
ATOM    929  O   PRO A 121      -6.804  -4.948 -13.403  1.00 96.79           O  
ATOM    930  CG  PRO A 121      -4.810  -2.399 -16.673  1.00 96.79           C  
ATOM    931  CD  PRO A 121      -4.019  -1.775 -15.530  1.00 96.79           C  
ATOM    932  N   GLN A 122      -4.615  -4.673 -13.020  1.00 96.64           N  
ATOM    933  CA  GLN A 122      -4.538  -5.742 -12.020  1.00 96.64           C  
ATOM    934  C   GLN A 122      -5.267  -5.384 -10.714  1.00 96.64           C  
ATOM    935  CB  GLN A 122      -3.068  -6.081 -11.734  1.00 96.64           C  
ATOM    936  O   GLN A 122      -5.694  -6.282  -9.982  1.00 96.64           O  
ATOM    937  CG  GLN A 122      -2.353  -6.700 -12.948  1.00 96.64           C  
ATOM    938  CD  GLN A 122      -0.934  -7.158 -12.617  1.00 96.64           C  
ATOM    939  NE2 GLN A 122      -0.331  -7.994 -13.432  1.00 96.64           N  
ATOM    940  OE1 GLN A 122      -0.347  -6.798 -11.615  1.00 96.64           O  
ATOM    941  N   GLY A 123      -5.429  -4.095 -10.404  1.00 97.80           N  
ATOM    942  CA  GLY A 123      -6.039  -3.637  -9.162  1.00 97.80           C  
ATOM    943  C   GLY A 123      -5.344  -4.228  -7.932  1.00 97.80           C  
ATOM    944  O   GLY A 123      -4.130  -4.428  -7.906  1.00 97.80           O  
ATOM    945  N   ILE A 124      -6.127  -4.591  -6.913  1.00 98.39           N  
ATOM    946  CA  ILE A 124      -5.600  -5.238  -5.698  1.00 98.39           C  
ATOM    947  C   ILE A 124      -4.996  -6.633  -5.951  1.00 98.39           C  
ATOM    948  CB  ILE A 124      -6.675  -5.253  -4.593  1.00 98.39           C  
ATOM    949  O   ILE A 124      -4.255  -7.154  -5.122  1.00 98.39           O  
ATOM    950  CG1 ILE A 124      -6.046  -5.604  -3.230  1.00 98.39           C  
ATOM    951  CG2 ILE A 124      -7.841  -6.193  -4.952  1.00 98.39           C  
ATOM    952  CD1 ILE A 124      -6.895  -5.214  -2.020  1.00 98.39           C  
ATOM    953  N   ARG A 125      -5.242  -7.247  -7.117  1.00 98.38           N  
ATOM    954  CA  ARG A 125      -4.668  -8.558  -7.467  1.00 98.38           C  
ATOM    955  C   ARG A 125      -3.170  -8.485  -7.787  1.00 98.38           C  
ATOM    956  CB  ARG A 125      -5.430  -9.201  -8.635  1.00 98.38           C  
ATOM    957  O   ARG A 125      -2.558  -9.541  -7.968  1.00 98.38           O  
ATOM    958  CG  ARG A 125      -6.945  -9.325  -8.414  1.00 98.38           C  
ATOM    959  CD  ARG A 125      -7.675  -9.767  -9.696  1.00 98.38           C  
ATOM    960  NE  ARG A 125      -7.136 -11.009 -10.303  1.00 98.38           N  
ATOM    961  NH1 ARG A 125      -7.773 -12.440  -8.668  1.00 98.38           N  
ATOM    962  NH2 ARG A 125      -6.668 -13.254 -10.405  1.00 98.38           N  
ATOM    963  CZ  ARG A 125      -7.194 -12.228  -9.802  1.00 98.38           C  
ATOM    964  N   ALA A 126      -2.589  -7.284  -7.858  1.00 98.03           N  
ATOM    965  CA  ALA A 126      -1.143  -7.092  -7.950  1.00 98.03           C  
ATOM    966  C   ALA A 126      -0.405  -7.685  -6.730  1.00 98.03           C  
ATOM    967  CB  ALA A 126      -0.870  -5.591  -8.103  1.00 98.03           C  
ATOM    968  O   ALA A 126       0.698  -8.205  -6.875  1.00 98.03           O  
ATOM    969  N   TRP A 127      -1.042  -7.699  -5.553  1.00 98.57           N  
ATOM    970  CA  TRP A 127      -0.477  -8.256  -4.323  1.00 98.57           C  
ATOM    971  C   TRP A 127      -0.706  -9.760  -4.214  1.00 98.57           C  
ATOM    972  CB  TRP A 127      -1.051  -7.513  -3.123  1.00 98.57           C  
ATOM    973  O   TRP A 127      -1.835 -10.238  -4.052  1.00 98.57           O  
ATOM    974  CG  TRP A 127      -0.486  -6.145  -2.977  1.00 98.57           C  
ATOM    975  CD1 TRP A 127       0.633  -5.825  -2.297  1.00 98.57           C  
ATOM    976  CD2 TRP A 127      -0.983  -4.895  -3.528  1.00 98.57           C  
ATOM    977  CE2 TRP A 127      -0.173  -3.827  -3.048  1.00 98.57           C  
ATOM    978  CE3 TRP A 127      -2.074  -4.561  -4.349  1.00 98.57           C  
ATOM    979  NE1 TRP A 127       0.827  -4.463  -2.351  1.00 98.57           N  
ATOM    980  CH2 TRP A 127      -1.614  -2.182  -4.070  1.00 98.57           C  
ATOM    981  CZ2 TRP A 127      -0.481  -2.482  -3.297  1.00 98.57           C  
ATOM    982  CZ3 TRP A 127      -2.375  -3.222  -4.631  1.00 98.57           C  
ATOM    983  N   VAL A 128       0.384 -10.525  -4.294  1.00 96.33           N  
ATOM    984  CA  VAL A 128       0.346 -11.993  -4.262  1.00 96.33           C  
ATOM    985  C   VAL A 128      -0.207 -12.502  -2.932  1.00 96.33           C  
ATOM    986  CB  VAL A 128       1.740 -12.593  -4.535  1.00 96.33           C  
ATOM    987  O   VAL A 128      -1.032 -13.423  -2.940  1.00 96.33           O  
ATOM    988  CG1 VAL A 128       1.687 -14.127  -4.574  1.00 96.33           C  
ATOM    989  CG2 VAL A 128       2.310 -12.094  -5.870  1.00 96.33           C  
ATOM    990  N   ALA A 129       0.173 -11.897  -1.799  1.00 97.53           N  
ATOM    991  CA  ALA A 129      -0.317 -12.346  -0.501  1.00 97.53           C  
ATOM    992  C   ALA A 129      -1.827 -12.108  -0.377  1.00 97.53           C  
ATOM    993  CB  ALA A 129       0.470 -11.679   0.630  1.00 97.53           C  
ATOM    994  O   ALA A 129      -2.546 -13.001   0.076  1.00 97.53           O  
ATOM    995  N   TRP A 130      -2.336 -10.971  -0.871  1.00 98.73           N  
ATOM    996  CA  TRP A 130      -3.779 -10.713  -0.901  1.00 98.73           C  
ATOM    997  C   TRP A 130      -4.536 -11.751  -1.740  1.00 98.73           C  
ATOM    998  CB  TRP A 130      -4.082  -9.291  -1.382  1.00 98.73           C  
ATOM    999  O   TRP A 130      -5.533 -12.306  -1.270  1.00 98.73           O  
ATOM   1000  CG  TRP A 130      -5.546  -8.964  -1.377  1.00 98.73           C  
ATOM   1001  CD1 TRP A 130      -6.242  -8.462  -0.331  1.00 98.73           C  
ATOM   1002  CD2 TRP A 130      -6.536  -9.213  -2.424  1.00 98.73           C  
ATOM   1003  CE2 TRP A 130      -7.817  -8.828  -1.935  1.00 98.73           C  
ATOM   1004  CE3 TRP A 130      -6.489  -9.755  -3.728  1.00 98.73           C  
ATOM   1005  NE1 TRP A 130      -7.579  -8.377  -0.660  1.00 98.73           N  
ATOM   1006  CH2 TRP A 130      -8.911  -9.519  -3.977  1.00 98.73           C  
ATOM   1007  CZ2 TRP A 130      -8.989  -8.965  -2.691  1.00 98.73           C  
ATOM   1008  CZ3 TRP A 130      -7.663  -9.921  -4.488  1.00 98.73           C  
ATOM   1009  N   ARG A 131      -4.050 -12.095  -2.943  1.00 98.56           N  
ATOM   1010  CA  ARG A 131      -4.689 -13.142  -3.767  1.00 98.56           C  
ATOM   1011  C   ARG A 131      -4.783 -14.474  -3.026  1.00 98.56           C  
ATOM   1012  CB  ARG A 131      -3.924 -13.373  -5.072  1.00 98.56           C  
ATOM   1013  O   ARG A 131      -5.824 -15.120  -3.047  1.00 98.56           O  
ATOM   1014  CG  ARG A 131      -3.976 -12.189  -6.045  1.00 98.56           C  
ATOM   1015  CD  ARG A 131      -3.445 -12.618  -7.417  1.00 98.56           C  
ATOM   1016  NE  ARG A 131      -2.096 -13.221  -7.347  1.00 98.56           N  
ATOM   1017  NH1 ARG A 131      -0.994 -11.820  -8.799  1.00 98.56           N  
ATOM   1018  NH2 ARG A 131       0.010 -13.669  -8.065  1.00 98.56           N  
ATOM   1019  CZ  ARG A 131      -1.038 -12.896  -8.068  1.00 98.56           C  
ATOM   1020  N   ASN A 132      -3.710 -14.868  -2.349  1.00 98.63           N  
ATOM   1021  CA  ASN A 132      -3.622 -16.182  -1.716  1.00 98.63           C  
ATOM   1022  C   ASN A 132      -4.389 -16.252  -0.382  1.00 98.63           C  
ATOM   1023  CB  ASN A 132      -2.130 -16.515  -1.547  1.00 98.63           C  
ATOM   1024  O   ASN A 132      -4.917 -17.306  -0.011  1.00 98.63           O  
ATOM   1025  CG  ASN A 132      -1.397 -16.685  -2.871  1.00 98.63           C  
ATOM   1026  ND2 ASN A 132      -0.087 -16.736  -2.840  1.00 98.63           N  
ATOM   1027  OD1 ASN A 132      -1.975 -16.790  -3.941  1.00 98.63           O  
ATOM   1028  N   ARG A 133      -4.437 -15.139   0.361  1.00 98.63           N  
ATOM   1029  CA  ARG A 133      -4.889 -15.107   1.761  1.00 98.63           C  
ATOM   1030  C   ARG A 133      -6.189 -14.346   2.001  1.00 98.63           C  
ATOM   1031  CB  ARG A 133      -3.780 -14.509   2.638  1.00 98.63           C  
ATOM   1032  O   ARG A 133      -6.794 -14.558   3.047  1.00 98.63           O  
ATOM   1033  CG  ARG A 133      -2.428 -15.242   2.609  1.00 98.63           C  
ATOM   1034  CD  ARG A 133      -2.514 -16.607   3.299  1.00 98.63           C  
ATOM   1035  NE  ARG A 133      -1.176 -17.201   3.482  1.00 98.63           N  
ATOM   1036  NH1 ARG A 133      -1.828 -19.066   4.654  1.00 98.63           N  
ATOM   1037  NH2 ARG A 133       0.336 -18.731   4.233  1.00 98.63           N  
ATOM   1038  CZ  ARG A 133      -0.897 -18.325   4.119  1.00 98.63           C  
ATOM   1039  N   CYS A 134      -6.629 -13.506   1.068  1.00 98.78           N  
ATOM   1040  CA  CYS A 134      -7.766 -12.597   1.261  1.00 98.78           C  
ATOM   1041  C   CYS A 134      -8.852 -12.760   0.200  1.00 98.78           C  
ATOM   1042  CB  CYS A 134      -7.247 -11.160   1.220  1.00 98.78           C  
ATOM   1043  O   CYS A 134     -10.038 -12.669   0.510  1.00 98.78           O  
ATOM   1044  SG  CYS A 134      -5.872 -10.820   2.340  1.00 98.78           S  
ATOM   1045  N   GLN A 135      -8.461 -13.004  -1.052  1.00 98.59           N  
ATOM   1046  CA  GLN A 135      -9.419 -13.111  -2.141  1.00 98.59           C  
ATOM   1047  C   GLN A 135     -10.433 -14.239  -1.893  1.00 98.59           C  
ATOM   1048  CB  GLN A 135      -8.678 -13.307  -3.466  1.00 98.59           C  
ATOM   1049  O   GLN A 135     -10.052 -15.353  -1.536  1.00 98.59           O  
ATOM   1050  CG  GLN A 135      -9.686 -13.181  -4.607  1.00 98.59           C  
ATOM   1051  CD  GLN A 135      -9.116 -13.332  -5.998  1.00 98.59           C  
ATOM   1052  NE2 GLN A 135      -9.964 -13.091  -6.976  1.00 98.59           N  
ATOM   1053  OE1 GLN A 135      -7.959 -13.643  -6.250  1.00 98.59           O  
ATOM   1054  N   ASN A 136     -11.718 -13.947  -2.134  1.00 98.20           N  
ATOM   1055  CA  ASN A 136     -12.842 -14.884  -1.996  1.00 98.20           C  
ATOM   1056  C   ASN A 136     -12.961 -15.507  -0.592  1.00 98.20           C  
ATOM   1057  CB  ASN A 136     -12.800 -15.934  -3.122  1.00 98.20           C  
ATOM   1058  O   ASN A 136     -13.450 -16.624  -0.440  1.00 98.20           O  
ATOM   1059  CG  ASN A 136     -12.767 -15.345  -4.518  1.00 98.20           C  
ATOM   1060  ND2 ASN A 136     -12.213 -16.064  -5.465  1.00 98.20           N  
ATOM   1061  OD1 ASN A 136     -13.194 -14.234  -4.785  1.00 98.20           O  
ATOM   1062  N   ARG A 137     -12.498 -14.795   0.439  1.00 98.35           N  
ATOM   1063  CA  ARG A 137     -12.601 -15.201   1.843  1.00 98.35           C  
ATOM   1064  C   ARG A 137     -13.347 -14.143   2.639  1.00 98.35           C  
ATOM   1065  CB  ARG A 137     -11.199 -15.441   2.420  1.00 98.35           C  
ATOM   1066  O   ARG A 137     -13.396 -12.974   2.258  1.00 98.35           O  
ATOM   1067  CG  ARG A 137     -10.477 -16.628   1.763  1.00 98.35           C  
ATOM   1068  CD  ARG A 137      -9.020 -16.640   2.229  1.00 98.35           C  
ATOM   1069  NE  ARG A 137      -8.206 -17.658   1.540  1.00 98.35           N  
ATOM   1070  NH1 ARG A 137      -8.641 -19.452   2.911  1.00 98.35           N  
ATOM   1071  NH2 ARG A 137      -7.218 -19.665   1.195  1.00 98.35           N  
ATOM   1072  CZ  ARG A 137      -8.031 -18.918   1.887  1.00 98.35           C  
ATOM   1073  N   ASP A 138     -13.888 -14.553   3.780  1.00 98.49           N  
ATOM   1074  CA  ASP A 138     -14.440 -13.607   4.740  1.00 98.49           C  
ATOM   1075  C   ASP A 138     -13.311 -12.822   5.425  1.00 98.49           C  
ATOM   1076  CB  ASP A 138     -15.342 -14.323   5.750  1.00 98.49           C  
ATOM   1077  O   ASP A 138     -12.556 -13.343   6.251  1.00 98.49           O  
ATOM   1078  CG  ASP A 138     -16.090 -13.328   6.644  1.00 98.49           C  
ATOM   1079  OD1 ASP A 138     -15.844 -12.103   6.563  1.00 98.49           O  
ATOM   1080  OD2 ASP A 138     -16.977 -13.764   7.403  1.00 98.49           O  
ATOM   1081  N   VAL A 139     -13.203 -11.545   5.062  1.00 98.71           N  
ATOM   1082  CA  VAL A 139     -12.215 -10.605   5.603  1.00 98.71           C  
ATOM   1083  C   VAL A 139     -12.776  -9.734   6.738  1.00 98.71           C  
ATOM   1084  CB  VAL A 139     -11.564  -9.774   4.476  1.00 98.71           C  
ATOM   1085  O   VAL A 139     -12.059  -8.878   7.255  1.00 98.71           O  
ATOM   1086  CG1 VAL A 139     -10.712 -10.655   3.554  1.00 98.71           C  
ATOM   1087  CG2 VAL A 139     -12.594  -9.020   3.627  1.00 98.71           C  
ATOM   1088  N   ARG A 140     -14.027  -9.932   7.187  1.00 98.57           N  
ATOM   1089  CA  ARG A 140     -14.660  -9.079   8.220  1.00 98.57           C  
ATOM   1090  C   ARG A 140     -13.885  -9.052   9.538  1.00 98.57           C  
ATOM   1091  CB  ARG A 140     -16.102  -9.543   8.480  1.00 98.57           C  
ATOM   1092  O   ARG A 140     -13.812  -8.005  10.179  1.00 98.57           O  
ATOM   1093  CG  ARG A 140     -17.038  -9.247   7.297  1.00 98.57           C  
ATOM   1094  CD  ARG A 140     -18.464  -9.743   7.561  1.00 98.57           C  
ATOM   1095  NE  ARG A 140     -18.537 -11.211   7.668  1.00 98.57           N  
ATOM   1096  NH1 ARG A 140     -20.724 -11.367   8.365  1.00 98.57           N  
ATOM   1097  NH2 ARG A 140     -19.513 -13.214   8.093  1.00 98.57           N  
ATOM   1098  CZ  ARG A 140     -19.588 -11.921   8.039  1.00 98.57           C  
ATOM   1099  N   GLN A 141     -13.236 -10.161   9.901  1.00 98.59           N  
ATOM   1100  CA  GLN A 141     -12.415 -10.268  11.116  1.00 98.59           C  
ATOM   1101  C   GLN A 141     -11.326  -9.184  11.214  1.00 98.59           C  
ATOM   1102  CB  GLN A 141     -11.795 -11.673  11.196  1.00 98.59           C  
ATOM   1103  O   GLN A 141     -10.970  -8.753  12.309  1.00 98.59           O  
ATOM   1104  CG  GLN A 141     -10.751 -11.964  10.103  1.00 98.59           C  
ATOM   1105  CD  GLN A 141     -10.186 -13.371  10.236  1.00 98.59           C  
ATOM   1106  NE2 GLN A 141     -10.585 -14.297   9.392  1.00 98.59           N  
ATOM   1107  OE1 GLN A 141      -9.376 -13.656  11.099  1.00 98.59           O  
ATOM   1108  N   TYR A 142     -10.820  -8.685  10.080  1.00 98.77           N  
ATOM   1109  CA  TYR A 142      -9.741  -7.698  10.078  1.00 98.77           C  
ATOM   1110  C   TYR A 142     -10.185  -6.317  10.577  1.00 98.77           C  
ATOM   1111  CB  TYR A 142      -9.110  -7.635   8.685  1.00 98.77           C  
ATOM   1112  O   TYR A 142      -9.365  -5.575  11.118  1.00 98.77           O  
ATOM   1113  CG  TYR A 142      -8.376  -8.903   8.306  1.00 98.77           C  
ATOM   1114  CD1 TYR A 142      -7.171  -9.227   8.954  1.00 98.77           C  
ATOM   1115  CD2 TYR A 142      -8.913  -9.783   7.351  1.00 98.77           C  
ATOM   1116  CE1 TYR A 142      -6.527 -10.442   8.665  1.00 98.77           C  
ATOM   1117  CE2 TYR A 142      -8.270 -10.998   7.056  1.00 98.77           C  
ATOM   1118  OH  TYR A 142      -6.447 -12.503   7.449  1.00 98.77           O  
ATOM   1119  CZ  TYR A 142      -7.069 -11.326   7.711  1.00 98.77           C  
ATOM   1120  N   VAL A 143     -11.478  -5.997  10.488  1.00 98.82           N  
ATOM   1121  CA  VAL A 143     -12.067  -4.732  10.973  1.00 98.82           C  
ATOM   1122  C   VAL A 143     -13.021  -4.921  12.158  1.00 98.82           C  
ATOM   1123  CB  VAL A 143     -12.751  -3.961   9.829  1.00 98.82           C  
ATOM   1124  O   VAL A 143     -13.478  -3.942  12.747  1.00 98.82           O  
ATOM   1125  CG1 VAL A 143     -11.707  -3.471   8.817  1.00 98.82           C  
ATOM   1126  CG2 VAL A 143     -13.807  -4.802   9.101  1.00 98.82           C  
ATOM   1127  N   GLN A 144     -13.289  -6.165  12.561  1.00 98.66           N  
ATOM   1128  CA  GLN A 144     -14.204  -6.474  13.657  1.00 98.66           C  
ATOM   1129  C   GLN A 144     -13.772  -5.791  14.964  1.00 98.66           C  
ATOM   1130  CB  GLN A 144     -14.310  -7.996  13.814  1.00 98.66           C  
ATOM   1131  O   GLN A 144     -12.600  -5.846  15.356  1.00 98.66           O  
ATOM   1132  CG  GLN A 144     -15.405  -8.413  14.812  1.00 98.66           C  
ATOM   1133  CD  GLN A 144     -15.564  -9.928  14.900  1.00 98.66           C  
ATOM   1134  NE2 GLN A 144     -16.582 -10.416  15.572  1.00 98.66           N  
ATOM   1135  OE1 GLN A 144     -14.783 -10.696  14.366  1.00 98.66           O  
ATOM   1136  N   GLY A 145     -14.729  -5.131  15.621  1.00 98.61           N  
ATOM   1137  CA  GLY A 145     -14.523  -4.413  16.882  1.00 98.61           C  
ATOM   1138  C   GLY A 145     -13.773  -3.079  16.764  1.00 98.61           C  
ATOM   1139  O   GLY A 145     -13.506  -2.457  17.785  1.00 98.61           O  
ATOM   1140  N   CYS A 146     -13.427  -2.610  15.557  1.00 98.62           N  
ATOM   1141  CA  CYS A 146     -12.650  -1.374  15.409  1.00 98.62           C  
ATOM   1142  C   CYS A 146     -13.490  -0.083  15.375  1.00 98.62           C  
ATOM   1143  CB  CYS A 146     -11.723  -1.491  14.196  1.00 98.62           C  
ATOM   1144  O   CYS A 146     -12.916   0.997  15.546  1.00 98.62           O  
ATOM   1145  SG  CYS A 146     -10.498  -2.827  14.276  1.00 98.62           S  
ATOM   1146  N   GLY A 147     -14.816  -0.176  15.196  1.00 97.67           N  
ATOM   1147  CA  GLY A 147     -15.703   0.991  15.077  1.00 97.67           C  
ATOM   1148  C   GLY A 147     -15.463   1.790  13.791  1.00 97.67           C  
ATOM   1149  O   GLY A 147     -15.437   3.018  13.821  1.00 97.67           O  
ATOM   1150  N   VAL A 148     -15.201   1.079  12.691  1.00 96.85           N  
ATOM   1151  CA  VAL A 148     -14.956   1.611  11.341  1.00 96.85           C  
ATOM   1152  C   VAL A 148     -15.962   1.042  10.363  1.00 96.85           C  
ATOM   1153  CB  VAL A 148     -13.532   1.336  10.836  1.00 96.85           C  
ATOM   1154  O   VAL A 148     -16.506  -0.045  10.640  1.00 96.85           O  
ATOM   1155  CG1 VAL A 148     -12.501   2.078  11.687  1.00 96.85           C  
ATOM   1156  CG2 VAL A 148     -13.207  -0.160  10.808  1.00 96.85           C  
ATOM   1157  OXT VAL A 148     -16.132   1.741   9.349  1.00 96.85           O  
TER    1158      VAL A 148                                                      
ENDMDL                                                                          
END                                                                             
