# Supplementary material for: A New Light-Sensor System Affecting Cancer Cell Fate
Source: Biomater Res. 2025 Mar 5;29:0157. doi: 10.34133/bmr.0157 (PMC11880576; doi:10.34133/bmr.0157)
Supplement: Supplementary 1 — Figs. S1 to S3 Video S1 AlphaFold original files [file bmr.0157.f1.zip › rank1.sdf]

     RDKit          3D

 34 33  0  0  0  0  0  0  0  0999 V2000
    2.7508   -2.5718  -13.7346 C   0  0  0  0  0  0  0  0  0  0  0  0
    2.8398   -3.5804  -12.6459 C   0  0  0  0  0  0  0  0  0  0  0  0
    3.2104   -3.2146  -11.3707 C   0  0  0  0  0  0  0  0  0  0  0  0
    3.3114   -4.1027  -10.3198 C   0  0  0  0  0  0  0  0  0  0  0  0
    3.0312   -5.4585  -10.5203 C   0  0  0  0  0  0  0  0  0  0  0  0
    2.6604   -5.8109  -11.8004 C   0  0  0  0  0  0  0  0  0  0  0  0
    2.5620   -4.9162  -12.8445 C   0  0  0  0  0  0  0  0  0  0  0  0
    2.1527   -5.3834  -14.2056 C   0  0  0  0  0  0  0  0  0  0  0  0
    3.1037   -6.3313   -9.5085 N   0  0  0  0  0  0  0  0  0  0  0  0
    3.4486   -5.9470   -8.2363 C   0  0  0  0  0  0  0  0  0  0  0  0
    3.5185   -6.8267   -7.2187 N   0  0  0  0  0  0  0  0  0  0  0  0
    3.8687   -6.3611   -5.9868 C   0  0  0  0  0  0  0  0  0  0  0  0
    3.9224   -7.2169   -5.0625 O   0  0  0  0  0  0  0  0  0  0  0  0
    4.1452   -5.0587   -5.7559 N   0  0  0  0  0  0  0  0  0  0  0  0
    4.0868   -4.1428   -6.7494 C   0  0  0  0  0  0  0  0  0  0  0  0
    4.3374   -2.9252   -6.5694 O   0  0  0  0  0  0  0  0  0  0  0  0
    3.7355   -4.5401   -8.0405 C   0  0  0  0  0  0  0  0  0  0  0  0
    3.6528   -3.7106   -9.0759 N   0  0  0  0  0  0  0  0  0  0  0  0
    2.9081   -7.7396   -9.6662 C   0  0  0  0  0  0  0  0  0  0  0  0
    4.1436   -8.5728   -9.7635 C   0  0  0  0  0  0  0  0  0  0  0  0
    5.0806   -8.2905  -10.8848 C   0  0  0  0  0  0  0  0  0  0  0  0
    4.6803   -8.9236  -12.1777 C   0  0  0  0  0  0  0  0  0  0  0  0
    5.9367   -9.0591  -13.0357 C   0  0  0  0  0  0  0  0  0  0  0  0
    5.6367   -9.7662  -14.2132 O   0  0  0  0  0  0  0  0  0  0  0  0
    7.0479   -9.8886  -15.1205 P   0  0  0  0  0  5  0  0  0  0  0  0
    6.6830  -10.5049  -16.4661 O   0  0  0  0  0  0  0  0  0  0  0  0
    7.6324   -8.3283  -15.3979 O   0  0  0  0  0  0  0  0  0  0  0  0
    8.2245  -10.8181  -14.3695 O   0  0  0  0  0  1  0  0  0  0  0  0
    4.2914  -10.2392  -11.9033 O   0  0  0  0  0  0  0  0  0  0  0  0
    5.4868   -6.9784  -10.9589 O   0  0  0  0  0  0  0  0  0  0  0  0
    3.7380   -9.9283   -9.8325 O   0  0  0  0  0  0  0  0  0  0  0  0
    4.0579   -6.5486  -11.6339 O   0  0  0  0  0  0  0  0  0  0  0  0
    4.0570   -6.5600  -11.6080 O   0  0  0  0  0  0  0  0  0  0  0  0
    4.0409   -6.7062  -11.2611 Na  0  0  0  0  0 15  0  0  0  0  0  0
  1  2  1  0
  2  3  2  0
  3  4  1  0
  4  5  2  0
  5  6  1  0
  6  7  2  0
  7  8  1  0
  5  9  1  0
  9 10  1  0
 10 11  2  0
 11 12  1  0
 12 13  2  0
 12 14  1  0
 14 15  1  0
 15 16  2  0
 15 17  1  0
 17 18  2  0
  9 19  1  0
 19 20  1  0
 20 21  1  0
 21 22  1  0
 22 23  1  0
 23 24  1  0
 24 25  1  0
 25 26  2  0
 25 27  1  0
 25 28  1  0
 22 29  1  0
 21 30  1  0
 20 31  1  0
  7  2  1  0
 18  4  1  0
 17 10  1  0
M  CHG  2  28  -1  34   1
M  END
$$$$
