# Supplementary material for: A New Light-Sensor System Affecting Cancer Cell Fate
Source: Biomater Res. 2025 Mar 5;29:0157. doi: 10.34133/bmr.0157 (PMC11880576; doi:10.34133/bmr.0157)
Supplement: Supplementary 1 — Figs. S1 to S3 Video S1 AlphaFold original files [file bmr.0157.f1.zip › rank10_confidence-0.85.sdf]

     RDKit          3D

 11 10  0  0  0  0  0  0  0  0999 V2000
    4.6940   -5.6637   -6.2245 C   0  0  0  0  0  0  0  0  0  0  0  0
    3.4176   -5.0057   -6.4452 N   0  0  0  0  0  4  0  0  0  0  0  0
    3.2574   -4.0169   -5.3967 C   0  0  0  0  0  0  0  0  0  0  0  0
    2.3390   -5.9493   -6.3282 C   0  0  0  0  0  0  0  0  0  0  0  0
    3.4144   -4.4005   -7.7660 C   0  0  0  0  0  0  0  0  0  0  0  0
    3.0794   -5.4909   -8.7518 C   0  0  0  0  0  0  0  0  0  0  0  0
    4.1920   -5.9078   -9.4847 O   0  0  0  0  0  0  0  0  0  0  0  0
    3.6032   -6.0992  -11.0740 P   0  0  0  0  0  5  0  0  0  0  0  0
    2.9228   -4.7828  -11.4274 O   0  0  0  0  0  0  0  0  0  0  0  0
    2.5520   -7.3989  -11.1985 O   0  0  0  0  0  0  0  0  0  0  0  0
    4.9589   -6.3029  -12.0688 O   0  0  0  0  0  0  0  0  0  0  0  0
  1  2  1  0
  2  3  1  0
  2  4  1  0
  2  5  1  0
  5  6  1  0
  6  7  1  0
  7  8  1  0
  8  9  2  0
  8 10  1  0
  8 11  1  0
M  CHG  1   2   1
M  END
$$$$
