# Supplementary material for: A New Light-Sensor System Affecting Cancer Cell Fate
Source: Biomater Res. 2025 Mar 5;29:0157. doi: 10.34133/bmr.0157 (PMC11880576; doi:10.34133/bmr.0157)
Supplement: Supplementary 1 — Figs. S1 to S3 Video S1 AlphaFold original files [file bmr.0157.f1.zip › rank10_confidence-2.16.sdf]

     RDKit          3D

 34 33  0  0  0  0  0  0  0  0999 V2000
    2.4749   -2.0840  -13.6396 C   0  0  0  0  0  0  0  0  0  0  0  0
    2.5876   -3.1745  -12.6352 C   0  0  0  0  0  0  0  0  0  0  0  0
    3.0051   -2.9119  -11.3492 C   0  0  0  0  0  0  0  0  0  0  0  0
    3.1301   -3.8794  -10.3736 C   0  0  0  0  0  0  0  0  0  0  0  0
    2.8264   -5.2129  -10.6680 C   0  0  0  0  0  0  0  0  0  0  0  0
    2.4086   -5.4618  -11.9579 C   0  0  0  0  0  0  0  0  0  0  0  0
    2.2866   -4.4882  -12.9261 C   0  0  0  0  0  0  0  0  0  0  0  0
    1.8261   -4.8448  -14.3043 C   0  0  0  0  0  0  0  0  0  0  0  0
    2.9216   -6.1618   -9.7292 N   0  0  0  0  0  0  0  0  0  0  0  0
    3.3137   -5.8803   -8.4438 C   0  0  0  0  0  0  0  0  0  0  0  0
    3.4065   -6.8365   -7.4998 N   0  0  0  0  0  0  0  0  0  0  0  0
    3.8036   -6.4708   -6.2485 C   0  0  0  0  0  0  0  0  0  0  0  0
    3.8774   -7.3959   -5.3950 O   0  0  0  0  0  0  0  0  0  0  0  0
    4.1039   -5.1930   -5.9279 N   0  0  0  0  0  0  0  0  0  0  0  0
    4.0239   -4.2025   -6.8456 C   0  0  0  0  0  0  0  0  0  0  0  0
    4.2956   -3.0050   -6.5813 O   0  0  0  0  0  0  0  0  0  0  0  0
    3.6246   -4.4956   -8.1506 C   0  0  0  0  0  0  0  0  0  0  0  0
    3.5178   -3.5878   -9.1157 N   0  0  0  0  0  0  0  0  0  0  0  0
    2.7032   -7.5518   -9.9878 C   0  0  0  0  0  0  0  0  0  0  0  0
    3.9243   -8.3871  -10.1911 C   0  0  0  0  0  0  0  0  0  0  0  0
    4.8268   -8.0285  -11.3188 C   0  0  0  0  0  0  0  0  0  0  0  0
    4.3755   -8.5560  -12.6421 C   0  0  0  0  0  0  0  0  0  0  0  0
    5.6008   -8.6373  -13.5506 C   0  0  0  0  0  0  0  0  0  0  0  0
    5.2526   -9.2484  -14.7678 O   0  0  0  0  0  0  0  0  0  0  0  0
    6.6311   -9.3145  -15.7297 P   0  0  0  0  0  5  0  0  0  0  0  0
    6.2138   -9.8215  -17.1053 O   0  0  0  0  0  0  0  0  0  0  0  0
    7.2256   -7.7433  -15.9064 O   0  0  0  0  0  0  0  0  0  0  0  0
    7.8204  -10.3108  -15.0931 O   0  0  0  0  0  1  0  0  0  0  0  0
    3.9795   -9.8849  -12.4563 O   0  0  0  0  0  0  0  0  0  0  0  0
    5.2467   -6.7187  -11.3059 O   0  0  0  0  0  0  0  0  0  0  0  0
    3.4996   -9.7292  -10.3499 O   0  0  0  0  0  0  0  0  0  0  0  0
    3.8015   -6.2239  -11.8965 O   0  0  0  0  0  0  0  0  0  0  0  0
    3.8013   -6.2372  -11.8715 O   0  0  0  0  0  0  0  0  0  0  0  0
    3.7950   -6.4097  -11.5365 Na  0  0  0  0  0 15  0  0  0  0  0  0
  1  2  1  0
  2  3  2  0
  3  4  1  0
  4  5  2  0
  5  6  1  0
  6  7  2  0
  7  8  1  0
  5  9  1  0
  9 10  1  0
 10 11  2  0
 11 12  1  0
 12 13  2  0
 12 14  1  0
 14 15  1  0
 15 16  2  0
 15 17  1  0
 17 18  2  0
  9 19  1  0
 19 20  1  0
 20 21  1  0
 21 22  1  0
 22 23  1  0
 23 24  1  0
 24 25  1  0
 25 26  2  0
 25 27  1  0
 25 28  1  0
 22 29  1  0
 21 30  1  0
 20 31  1  0
  7  2  1  0
 18  4  1  0
 17 10  1  0
M  CHG  2  28  -1  34   1
M  END
$$$$
