# Supplementary material for: A New Light-Sensor System Affecting Cancer Cell Fate
Source: Biomater Res. 2025 Mar 5;29:0157. doi: 10.34133/bmr.0157 (PMC11880576; doi:10.34133/bmr.0157)
Supplement: Supplementary 1 — Figs. S1 to S3 Video S1 AlphaFold original files [file bmr.0157.f1.zip › rank11_confidence-0.90.sdf]

     RDKit          3D

 11 10  0  0  0  0  0  0  0  0999 V2000
    2.3760   -6.2126   -6.3376 C   0  0  0  0  0  0  0  0  0  0  0  0
    3.2578   -5.0605   -6.4151 N   0  0  0  0  0  4  0  0  0  0  0  0
    4.6191   -5.5597   -6.3956 C   0  0  0  0  0  0  0  0  0  0  0  0
    3.0827   -4.2156   -5.2650 C   0  0  0  0  0  0  0  0  0  0  0  0
    2.9696   -4.3196   -7.6312 C   0  0  0  0  0  0  0  0  0  0  0  0
    2.8497   -5.3276   -8.7458 C   0  0  0  0  0  0  0  0  0  0  0  0
    4.0061   -5.4024   -9.5242 O   0  0  0  0  0  0  0  0  0  0  0  0
    3.4498   -5.8891  -11.0614 P   0  0  0  0  0  5  0  0  0  0  0  0
    4.6957   -6.0532  -11.9224 O   0  0  0  0  0  0  0  0  0  0  0  0
    2.3784   -4.7797  -11.7181 O   0  0  0  0  0  0  0  0  0  0  0  0
    2.7210   -7.4038  -10.8527 O   0  0  0  0  0  0  0  0  0  0  0  0
  1  2  1  0
  2  3  1  0
  2  4  1  0
  2  5  1  0
  5  6  1  0
  6  7  1  0
  7  8  1  0
  8  9  2  0
  8 10  1  0
  8 11  1  0
M  CHG  1   2   1
M  END
$$$$
