# Supplementary material for: A New Light-Sensor System Affecting Cancer Cell Fate
Source: Biomater Res. 2025 Mar 5;29:0157. doi: 10.34133/bmr.0157 (PMC11880576; doi:10.34133/bmr.0157)
Supplement: Supplementary 1 — Figs. S1 to S3 Video S1 AlphaFold original files [file bmr.0157.f1.zip › rank11_confidence-2.16.sdf]

     RDKit          3D

 34 33  0  0  0  0  0  0  0  0999 V2000
    2.4300   -2.1279  -13.5026 C   0  0  0  0  0  0  0  0  0  0  0  0
    2.5615   -3.2273  -12.5104 C   0  0  0  0  0  0  0  0  0  0  0  0
    2.9873   -2.9738  -11.2252 C   0  0  0  0  0  0  0  0  0  0  0  0
    3.1297   -3.9498  -10.2607 C   0  0  0  0  0  0  0  0  0  0  0  0
    2.8360   -5.2831  -10.5660 C   0  0  0  0  0  0  0  0  0  0  0  0
    2.4097   -5.5229  -11.8549 C   0  0  0  0  0  0  0  0  0  0  0  0
    2.2704   -4.5408  -12.8121 C   0  0  0  0  0  0  0  0  0  0  0  0
    1.8017   -4.8878  -14.1900 C   0  0  0  0  0  0  0  0  0  0  0  0
    2.9481   -6.2405   -9.6378 N   0  0  0  0  0  0  0  0  0  0  0  0
    3.3483   -5.9683   -8.3529 C   0  0  0  0  0  0  0  0  0  0  0  0
    3.4581   -6.9331   -7.4195 N   0  0  0  0  0  0  0  0  0  0  0  0
    3.8622   -6.5763   -6.1679 C   0  0  0  0  0  0  0  0  0  0  0  0
    3.9518   -7.5092   -5.3245 O   0  0  0  0  0  0  0  0  0  0  0  0
    4.1532   -5.2990   -5.8368 N   0  0  0  0  0  0  0  0  0  0  0  0
    4.0561   -4.3001   -6.7436 C   0  0  0  0  0  0  0  0  0  0  0  0
    4.3188   -3.1028   -6.4695 O   0  0  0  0  0  0  0  0  0  0  0  0
    3.6486   -4.5837   -8.0482 C   0  0  0  0  0  0  0  0  0  0  0  0
    3.5252   -3.6673   -9.0031 N   0  0  0  0  0  0  0  0  0  0  0  0
    2.7405   -7.6298   -9.9087 C   0  0  0  0  0  0  0  0  0  0  0  0
    3.9677   -8.4515  -10.1307 C   0  0  0  0  0  0  0  0  0  0  0  0
    4.8572   -8.0729  -11.2622 C   0  0  0  0  0  0  0  0  0  0  0  0
    4.3998   -8.5912  -12.5869 C   0  0  0  0  0  0  0  0  0  0  0  0
    5.6181   -8.6517  -13.5063 C   0  0  0  0  0  0  0  0  0  0  0  0
    5.2655   -9.2538  -14.7268 O   0  0  0  0  0  0  0  0  0  0  0  0
    6.6364   -9.2971  -15.7008 P   0  0  0  0  0  5  0  0  0  0  0  0
    6.2122   -9.7941  -17.0780 O   0  0  0  0  0  0  0  0  0  0  0  0
    7.2145   -7.7186  -15.8664 O   0  0  0  0  0  0  0  0  0  0  0  0
    7.8403  -10.2884  -15.0843 O   0  0  0  0  0  1  0  0  0  0  0  0
    4.0179   -9.9257  -12.4113 O   0  0  0  0  0  0  0  0  0  0  0  0
    5.2649   -6.7594  -11.2394 O   0  0  0  0  0  0  0  0  0  0  0  0
    3.5543   -9.7959  -10.2996 O   0  0  0  0  0  0  0  0  0  0  0  0
    3.8102   -6.2724  -11.8129 O   0  0  0  0  0  0  0  0  0  0  0  0
    3.8103   -6.2859  -11.7880 O   0  0  0  0  0  0  0  0  0  0  0  0
    3.8085   -6.4618  -11.4547 Na  0  0  0  0  0 15  0  0  0  0  0  0
  1  2  1  0
  2  3  2  0
  3  4  1  0
  4  5  2  0
  5  6  1  0
  6  7  2  0
  7  8  1  0
  5  9  1  0
  9 10  1  0
 10 11  2  0
 11 12  1  0
 12 13  2  0
 12 14  1  0
 14 15  1  0
 15 16  2  0
 15 17  1  0
 17 18  2  0
  9 19  1  0
 19 20  1  0
 20 21  1  0
 21 22  1  0
 22 23  1  0
 23 24  1  0
 24 25  1  0
 25 26  2  0
 25 27  1  0
 25 28  1  0
 22 29  1  0
 21 30  1  0
 20 31  1  0
  7  2  1  0
 18  4  1  0
 17 10  1  0
M  CHG  2  28  -1  34   1
M  END
$$$$
