# Supplementary material for: A New Light-Sensor System Affecting Cancer Cell Fate
Source: Biomater Res. 2025 Mar 5;29:0157. doi: 10.34133/bmr.0157 (PMC11880576; doi:10.34133/bmr.0157)
Supplement: Supplementary 1 — Figs. S1 to S3 Video S1 AlphaFold original files [file bmr.0157.f1.zip › rank12_confidence-0.92.sdf]

     RDKit          3D

 11 10  0  0  0  0  0  0  0  0999 V2000
    2.2056   -5.9460   -6.3972 C   0  0  0  0  0  0  0  0  0  0  0  0
    3.3092   -5.0040   -6.3222 N   0  0  0  0  0  4  0  0  0  0  0  0
    4.5112   -5.7711   -6.0590 C   0  0  0  0  0  0  0  0  0  0  0  0
    3.1193   -4.0939   -5.2254 C   0  0  0  0  0  0  0  0  0  0  0  0
    3.3971   -4.2711   -7.5736 C   0  0  0  0  0  0  0  0  0  0  0  0
    3.0149   -5.2274   -8.6746 C   0  0  0  0  0  0  0  0  0  0  0  0
    4.1071   -5.9521   -9.1548 O   0  0  0  0  0  0  0  0  0  0  0  0
    3.6616   -6.3843  -10.7435 P   0  0  0  0  0  5  0  0  0  0  0  0
    4.8661   -7.1082  -11.3315 O   0  0  0  0  0  0  0  0  0  0  0  0
    3.2295   -5.0468  -11.6569 O   0  0  0  0  0  0  0  0  0  0  0  0
    2.3762   -7.4783  -10.6028 O   0  0  0  0  0  0  0  0  0  0  0  0
  1  2  1  0
  2  3  1  0
  2  4  1  0
  2  5  1  0
  5  6  1  0
  6  7  1  0
  7  8  1  0
  8  9  2  0
  8 10  1  0
  8 11  1  0
M  CHG  1   2   1
M  END
$$$$
