# Supplementary material for: A New Light-Sensor System Affecting Cancer Cell Fate
Source: Biomater Res. 2025 Mar 5;29:0157. doi: 10.34133/bmr.0157 (PMC11880576; doi:10.34133/bmr.0157)
Supplement: Supplementary 1 — Figs. S1 to S3 Video S1 AlphaFold original files [file bmr.0157.f1.zip › rank12_confidence-2.17.sdf]

     RDKit          3D

 34 33  0  0  0  0  0  0  0  0999 V2000
    2.4941   -2.1082  -13.5470 C   0  0  0  0  0  0  0  0  0  0  0  0
    2.6100   -3.2122  -12.5580 C   0  0  0  0  0  0  0  0  0  0  0  0
    3.0145   -2.9645  -11.2648 C   0  0  0  0  0  0  0  0  0  0  0  0
    3.1416   -3.9450  -10.3027 C   0  0  0  0  0  0  0  0  0  0  0  0
    2.8539   -5.2770  -10.6191 C   0  0  0  0  0  0  0  0  0  0  0  0
    2.4490   -5.5109  -11.9159 C   0  0  0  0  0  0  0  0  0  0  0  0
    2.3247   -4.5245  -12.8706 C   0  0  0  0  0  0  0  0  0  0  0  0
    1.8790   -4.8652  -14.2576 C   0  0  0  0  0  0  0  0  0  0  0  0
    2.9514   -6.2387   -9.6936 N   0  0  0  0  0  0  0  0  0  0  0  0
    3.3303   -5.9723   -8.4012 C   0  0  0  0  0  0  0  0  0  0  0  0
    3.4254   -6.9415   -7.4706 N   0  0  0  0  0  0  0  0  0  0  0  0
    3.8087   -6.5904   -6.2108 C   0  0  0  0  0  0  0  0  0  0  0  0
    3.8852   -7.5272   -5.3706 O   0  0  0  0  0  0  0  0  0  0  0  0
    4.0934   -5.3145   -5.8690 N   0  0  0  0  0  0  0  0  0  0  0  0
    4.0105   -4.3114   -6.7726 C   0  0  0  0  0  0  0  0  0  0  0  0
    4.2678   -3.1152   -6.4885 O   0  0  0  0  0  0  0  0  0  0  0  0
    3.6247   -4.5891   -8.0850 C   0  0  0  0  0  0  0  0  0  0  0  0
    3.5163   -3.6682   -9.0375 N   0  0  0  0  0  0  0  0  0  0  0  0
    2.7493   -7.6268   -9.9745 C   0  0  0  0  0  0  0  0  0  0  0  0
    3.9805   -8.4467  -10.1802 C   0  0  0  0  0  0  0  0  0  0  0  0
    4.8882   -8.0623  -11.2951 C   0  0  0  0  0  0  0  0  0  0  0  0
    4.4530   -8.5746  -12.6296 C   0  0  0  0  0  0  0  0  0  0  0  0
    5.6862   -8.6300  -13.5293 C   0  0  0  0  0  0  0  0  0  0  0  0
    5.3541   -9.2265  -14.7582 O   0  0  0  0  0  0  0  0  0  0  0  0
    6.7408   -9.2643  -15.7097 P   0  0  0  0  0  5  0  0  0  0  0  0
    6.3396   -9.7550  -17.0960 O   0  0  0  0  0  0  0  0  0  0  0  0
    7.3205   -7.6847  -15.8584 O   0  0  0  0  0  0  0  0  0  0  0  0
    7.9351  -10.2578  -15.0782 O   0  0  0  0  0  1  0  0  0  0  0  0
    4.0692   -9.9101  -12.4667 O   0  0  0  0  0  0  0  0  0  0  0  0
    5.2945   -6.7486  -11.2595 O   0  0  0  0  0  0  0  0  0  0  0  0
    3.5709   -9.7905  -10.3623 O   0  0  0  0  0  0  0  0  0  0  0  0
    3.8491   -6.2598  -11.8544 O   0  0  0  0  0  0  0  0  0  0  0  0
    3.8488   -6.2734  -11.8297 O   0  0  0  0  0  0  0  0  0  0  0  0
    3.8417   -6.4509  -11.4973 Na  0  0  0  0  0 15  0  0  0  0  0  0
  1  2  1  0
  2  3  2  0
  3  4  1  0
  4  5  2  0
  5  6  1  0
  6  7  2  0
  7  8  1  0
  5  9  1  0
  9 10  1  0
 10 11  2  0
 11 12  1  0
 12 13  2  0
 12 14  1  0
 14 15  1  0
 15 16  2  0
 15 17  1  0
 17 18  2  0
  9 19  1  0
 19 20  1  0
 20 21  1  0
 21 22  1  0
 22 23  1  0
 23 24  1  0
 24 25  1  0
 25 26  2  0
 25 27  1  0
 25 28  1  0
 22 29  1  0
 21 30  1  0
 20 31  1  0
  7  2  1  0
 18  4  1  0
 17 10  1  0
M  CHG  2  28  -1  34   1
M  END
$$$$
