# Supplementary material for: A New Light-Sensor System Affecting Cancer Cell Fate
Source: Biomater Res. 2025 Mar 5;29:0157. doi: 10.34133/bmr.0157 (PMC11880576; doi:10.34133/bmr.0157)
Supplement: Supplementary 1 — Figs. S1 to S3 Video S1 AlphaFold original files [file bmr.0157.f1.zip › rank13_confidence-0.95.sdf]

     RDKit          3D

 11 10  0  0  0  0  0  0  0  0999 V2000
    2.8320   -3.8919   -6.6860 C   0  0  0  0  0  0  0  0  0  0  0  0
    3.5401   -5.1240   -6.3841 N   0  0  0  0  0  4  0  0  0  0  0  0
    2.5582   -6.1910   -6.3697 C   0  0  0  0  0  0  0  0  0  0  0  0
    4.1336   -5.0549   -5.0762 C   0  0  0  0  0  0  0  0  0  0  0  0
    4.5652   -5.3444   -7.3898 C   0  0  0  0  0  0  0  0  0  0  0  0
    3.8845   -5.2944   -8.7341 C   0  0  0  0  0  0  0  0  0  0  0  0
    3.4419   -6.5496   -9.1550 O   0  0  0  0  0  0  0  0  0  0  0  0
    3.6500   -6.5252  -10.8477 P   0  0  0  0  0  5  0  0  0  0  0  0
    5.1540   -6.4632  -11.0815 O   0  0  0  0  0  0  0  0  0  0  0  0
    2.8539   -5.2314  -11.5564 O   0  0  0  0  0  0  0  0  0  0  0  0
    3.0630   -8.0047  -11.4267 O   0  0  0  0  0  0  0  0  0  0  0  0
  1  2  1  0
  2  3  1  0
  2  4  1  0
  2  5  1  0
  5  6  1  0
  6  7  1  0
  7  8  1  0
  8  9  2  0
  8 10  1  0
  8 11  1  0
M  CHG  1   2   1
M  END
$$$$
