# Supplementary material for: A New Light-Sensor System Affecting Cancer Cell Fate
Source: Biomater Res. 2025 Mar 5;29:0157. doi: 10.34133/bmr.0157 (PMC11880576; doi:10.34133/bmr.0157)
Supplement: Supplementary 1 — Figs. S1 to S3 Video S1 AlphaFold original files [file bmr.0157.f1.zip › rank13_confidence-2.17.sdf]

     RDKit          3D

 34 33  0  0  0  0  0  0  0  0999 V2000
    2.5942   -2.3515  -13.6583 C   0  0  0  0  0  0  0  0  0  0  0  0
    2.6801   -3.4023  -12.6099 C   0  0  0  0  0  0  0  0  0  0  0  0
    3.0851   -3.0938  -11.3300 C   0  0  0  0  0  0  0  0  0  0  0  0
    3.1853   -4.0230  -10.3152 C   0  0  0  0  0  0  0  0  0  0  0  0
    2.8677   -5.3632  -10.5601 C   0  0  0  0  0  0  0  0  0  0  0  0
    2.4627   -5.6582  -11.8444 C   0  0  0  0  0  0  0  0  0  0  0  0
    2.3655   -4.7227  -12.8521 C   0  0  0  0  0  0  0  0  0  0  0  0
    1.9175   -5.1282  -14.2208 C   0  0  0  0  0  0  0  0  0  0  0  0
    2.9388   -6.2750   -9.5831 N   0  0  0  0  0  0  0  0  0  0  0  0
    3.3186   -5.9473   -8.3051 C   0  0  0  0  0  0  0  0  0  0  0  0
    3.3872   -6.8661   -7.3226 N   0  0  0  0  0  0  0  0  0  0  0  0
    3.7734   -6.4558   -6.0818 C   0  0  0  0  0  0  0  0  0  0  0  0
    3.8245   -7.3469   -5.1913 O   0  0  0  0  0  0  0  0  0  0  0  0
    4.0866   -5.1700   -5.8085 N   0  0  0  0  0  0  0  0  0  0  0  0
    4.0309   -4.2161   -6.7658 C   0  0  0  0  0  0  0  0  0  0  0  0
    4.3151   -3.0125   -6.5460 O   0  0  0  0  0  0  0  0  0  0  0  0
    3.6440   -4.5560   -8.0632 C   0  0  0  0  0  0  0  0  0  0  0  0
    3.5612   -3.6863   -9.0650 N   0  0  0  0  0  0  0  0  0  0  0  0
    2.7054   -7.6713   -9.7890 C   0  0  0  0  0  0  0  0  0  0  0  0
    3.9177   -8.5295   -9.9431 C   0  0  0  0  0  0  0  0  0  0  0  0
    4.8388   -8.2277  -11.0725 C   0  0  0  0  0  0  0  0  0  0  0  0
    4.3971   -8.8019  -12.3794 C   0  0  0  0  0  0  0  0  0  0  0  0
    5.6323   -8.9350  -13.2681 C   0  0  0  0  0  0  0  0  0  0  0  0
    5.2913   -9.5898  -14.4644 O   0  0  0  0  0  0  0  0  0  0  0  0
    6.6806   -9.7117  -15.4050 P   0  0  0  0  0  5  0  0  0  0  0  0
    6.2736  -10.2679  -16.7646 O   0  0  0  0  0  0  0  0  0  0  0  0
    7.2978   -8.1564  -15.6365 O   0  0  0  0  0  0  0  0  0  0  0  0
    7.8486  -10.6967  -14.7140 O   0  0  0  0  0  1  0  0  0  0  0  0
    3.9814  -10.1172  -12.1460 O   0  0  0  0  0  0  0  0  0  0  0  0
    5.2757   -6.9238  -11.1063 O   0  0  0  0  0  0  0  0  0  0  0  0
    3.4775   -9.8714  -10.0539 O   0  0  0  0  0  0  0  0  0  0  0  0
    3.8446   -6.4348  -11.7347 O   0  0  0  0  0  0  0  0  0  0  0  0
    3.8438   -6.4471  -11.7093 O   0  0  0  0  0  0  0  0  0  0  0  0
    3.8312   -6.6059  -11.3677 Na  0  0  0  0  0 15  0  0  0  0  0  0
  1  2  1  0
  2  3  2  0
  3  4  1  0
  4  5  2  0
  5  6  1  0
  6  7  2  0
  7  8  1  0
  5  9  1  0
  9 10  1  0
 10 11  2  0
 11 12  1  0
 12 13  2  0
 12 14  1  0
 14 15  1  0
 15 16  2  0
 15 17  1  0
 17 18  2  0
  9 19  1  0
 19 20  1  0
 20 21  1  0
 21 22  1  0
 22 23  1  0
 23 24  1  0
 24 25  1  0
 25 26  2  0
 25 27  1  0
 25 28  1  0
 22 29  1  0
 21 30  1  0
 20 31  1  0
  7  2  1  0
 18  4  1  0
 17 10  1  0
M  CHG  2  28  -1  34   1
M  END
$$$$
