# Supplementary material for: A New Light-Sensor System Affecting Cancer Cell Fate
Source: Biomater Res. 2025 Mar 5;29:0157. doi: 10.34133/bmr.0157 (PMC11880576; doi:10.34133/bmr.0157)
Supplement: Supplementary 1 — Figs. S1 to S3 Video S1 AlphaFold original files [file bmr.0157.f1.zip › rank14_confidence-0.95.sdf]

     RDKit          3D

 11 10  0  0  0  0  0  0  0  0999 V2000
    2.3263   -5.9990   -6.4041 C   0  0  0  0  0  0  0  0  0  0  0  0
    3.3684   -4.9878   -6.4502 N   0  0  0  0  0  4  0  0  0  0  0  0
    4.6391   -5.6745   -6.3216 C   0  0  0  0  0  0  0  0  0  0  0  0
    3.2420   -4.0849   -5.3383 C   0  0  0  0  0  0  0  0  0  0  0  0
    3.2709   -4.2584   -7.7030 C   0  0  0  0  0  0  0  0  0  0  0  0
    3.0031   -5.2726   -8.7859 C   0  0  0  0  0  0  0  0  0  0  0  0
    4.1580   -5.6198   -9.4891 O   0  0  0  0  0  0  0  0  0  0  0  0
    3.6067   -5.9537  -11.0682 P   0  0  0  0  0  5  0  0  0  0  0  0
    4.8216   -6.4605  -11.8350 O   0  0  0  0  0  0  0  0  0  0  0  0
    2.9301   -4.6020  -11.7926 O   0  0  0  0  0  0  0  0  0  0  0  0
    2.4795   -7.2103  -10.9294 O   0  0  0  0  0  0  0  0  0  0  0  0
  1  2  1  0
  2  3  1  0
  2  4  1  0
  2  5  1  0
  5  6  1  0
  6  7  1  0
  7  8  1  0
  8  9  2  0
  8 10  1  0
  8 11  1  0
M  CHG  1   2   1
M  END
$$$$
