# Supplementary material for: A New Light-Sensor System Affecting Cancer Cell Fate
Source: Biomater Res. 2025 Mar 5;29:0157. doi: 10.34133/bmr.0157 (PMC11880576; doi:10.34133/bmr.0157)
Supplement: Supplementary 1 — Figs. S1 to S3 Video S1 AlphaFold original files [file bmr.0157.f1.zip › rank14_confidence-2.17.sdf]

     RDKit          3D

 34 33  0  0  0  0  0  0  0  0999 V2000
    2.4173   -2.1788  -13.7357 C   0  0  0  0  0  0  0  0  0  0  0  0
    2.5569   -3.2450  -12.7089 C   0  0  0  0  0  0  0  0  0  0  0  0
    2.9700   -2.9458  -11.4294 C   0  0  0  0  0  0  0  0  0  0  0  0
    3.1189   -3.8894  -10.4340 C   0  0  0  0  0  0  0  0  0  0  0  0
    2.8460   -5.2355  -10.6998 C   0  0  0  0  0  0  0  0  0  0  0  0
    2.4323   -5.5211  -11.9834 C   0  0  0  0  0  0  0  0  0  0  0  0
    2.2863   -4.5712  -12.9716 C   0  0  0  0  0  0  0  0  0  0  0  0
    1.8324   -4.9673  -14.3412 C   0  0  0  0  0  0  0  0  0  0  0  0
    2.9647   -6.1620   -9.7415 N   0  0  0  0  0  0  0  0  0  0  0  0
    3.3518   -5.8445   -8.4631 C   0  0  0  0  0  0  0  0  0  0  0  0
    3.4684   -6.7782   -7.4994 N   0  0  0  0  0  0  0  0  0  0  0  0
    3.8585   -6.3772   -6.2567 C   0  0  0  0  0  0  0  0  0  0  0  0
    3.9550   -7.2822   -5.3842 O   0  0  0  0  0  0  0  0  0  0  0  0
    4.1293   -5.0863   -5.9636 N   0  0  0  0  0  0  0  0  0  0  0  0
    4.0248   -4.1175   -6.9016 C   0  0  0  0  0  0  0  0  0  0  0  0
    4.2688   -2.9086   -6.6631 O   0  0  0  0  0  0  0  0  0  0  0  0
    3.6307   -4.4471   -8.1995 C   0  0  0  0  0  0  0  0  0  0  0  0
    3.5014   -3.5625   -9.1832 N   0  0  0  0  0  0  0  0  0  0  0  0
    2.7785   -7.5618   -9.9705 C   0  0  0  0  0  0  0  0  0  0  0  0
    4.0185   -8.3725  -10.1586 C   0  0  0  0  0  0  0  0  0  0  0  0
    4.9108   -8.0167  -11.2952 C   0  0  0  0  0  0  0  0  0  0  0  0
    4.4702   -8.5822  -12.6063 C   0  0  0  0  0  0  0  0  0  0  0  0
    5.6957   -8.6540  -13.5152 C   0  0  0  0  0  0  0  0  0  0  0  0
    5.3603   -9.2985  -14.7187 O   0  0  0  0  0  0  0  0  0  0  0  0
    6.7386   -9.3525  -15.6816 P   0  0  0  0  0  5  0  0  0  0  0  0
    6.3313   -9.8979  -17.0455 O   0  0  0  0  0  0  0  0  0  0  0  0
    7.2959   -7.7719  -15.8922 O   0  0  0  0  0  0  0  0  0  0  0  0
    7.9517  -10.3071  -15.0265 O   0  0  0  0  0  1  0  0  0  0  0  0
    4.1056   -9.9158  -12.3919 O   0  0  0  0  0  0  0  0  0  0  0  0
    5.2999   -6.6975  -11.3106 O   0  0  0  0  0  0  0  0  0  0  0  0
    3.6251   -9.7272  -10.2884 O   0  0  0  0  0  0  0  0  0  0  0  0
    3.8428   -6.2491  -11.9087 O   0  0  0  0  0  0  0  0  0  0  0  0
    3.8429   -6.2618  -11.8834 O   0  0  0  0  0  0  0  0  0  0  0  0
    3.8412   -6.4273  -11.5448 Na  0  0  0  0  0 15  0  0  0  0  0  0
  1  2  1  0
  2  3  2  0
  3  4  1  0
  4  5  2  0
  5  6  1  0
  6  7  2  0
  7  8  1  0
  5  9  1  0
  9 10  1  0
 10 11  2  0
 11 12  1  0
 12 13  2  0
 12 14  1  0
 14 15  1  0
 15 16  2  0
 15 17  1  0
 17 18  2  0
  9 19  1  0
 19 20  1  0
 20 21  1  0
 21 22  1  0
 22 23  1  0
 23 24  1  0
 24 25  1  0
 25 26  2  0
 25 27  1  0
 25 28  1  0
 22 29  1  0
 21 30  1  0
 20 31  1  0
  7  2  1  0
 18  4  1  0
 17 10  1  0
M  CHG  2  28  -1  34   1
M  END
$$$$
