# Supplementary material for: A New Light-Sensor System Affecting Cancer Cell Fate
Source: Biomater Res. 2025 Mar 5;29:0157. doi: 10.34133/bmr.0157 (PMC11880576; doi:10.34133/bmr.0157)
Supplement: Supplementary 1 — Figs. S1 to S3 Video S1 AlphaFold original files [file bmr.0157.f1.zip › rank15_confidence-0.96.sdf]

     RDKit          3D

 11 10  0  0  0  0  0  0  0  0999 V2000
    3.0826   -3.7621   -5.6236 C   0  0  0  0  0  0  0  0  0  0  0  0
    3.4151   -5.0177   -6.2744 N   0  0  0  0  0  4  0  0  0  0  0  0
    2.1672   -5.6340   -6.6814 C   0  0  0  0  0  0  0  0  0  0  0  0
    4.0635   -5.9070   -5.3491 C   0  0  0  0  0  0  0  0  0  0  0  0
    4.2838   -4.7523   -7.4085 C   0  0  0  0  0  0  0  0  0  0  0  0
    3.4684   -4.9860   -8.6548 C   0  0  0  0  0  0  0  0  0  0  0  0
    3.4846   -6.3217   -9.0603 O   0  0  0  0  0  0  0  0  0  0  0  0
    3.5940   -6.2455  -10.7608 P   0  0  0  0  0  5  0  0  0  0  0  0
    5.0577   -5.9593  -11.0715 O   0  0  0  0  0  0  0  0  0  0  0  0
    2.5791   -5.0747  -11.4003 O   0  0  0  0  0  0  0  0  0  0  0  0
    3.1998   -7.7882  -11.3385 O   0  0  0  0  0  0  0  0  0  0  0  0
  1  2  1  0
  2  3  1  0
  2  4  1  0
  2  5  1  0
  5  6  1  0
  6  7  1  0
  7  8  1  0
  8  9  2  0
  8 10  1  0
  8 11  1  0
M  CHG  1   2   1
M  END
$$$$
