# Supplementary material for: A New Light-Sensor System Affecting Cancer Cell Fate
Source: Biomater Res. 2025 Mar 5;29:0157. doi: 10.34133/bmr.0157 (PMC11880576; doi:10.34133/bmr.0157)
Supplement: Supplementary 1 — Figs. S1 to S3 Video S1 AlphaFold original files [file bmr.0157.f1.zip › rank15_confidence-2.18.sdf]

     RDKit          3D

 34 33  0  0  0  0  0  0  0  0999 V2000
    2.5383   -2.0735  -13.6905 C   0  0  0  0  0  0  0  0  0  0  0  0
    2.6686   -3.1509  -12.6742 C   0  0  0  0  0  0  0  0  0  0  0  0
    3.1101   -2.8721  -11.3997 C   0  0  0  0  0  0  0  0  0  0  0  0
    3.2524   -3.8269  -10.4141 C   0  0  0  0  0  0  0  0  0  0  0  0
    2.9420   -5.1638  -10.6853 C   0  0  0  0  0  0  0  0  0  0  0  0
    2.5002   -5.4290  -11.9639 C   0  0  0  0  0  0  0  0  0  0  0  0
    2.3611   -4.4680  -12.9424 C   0  0  0  0  0  0  0  0  0  0  0  0
    1.8749   -4.8420  -14.3070 C   0  0  0  0  0  0  0  0  0  0  0  0
    3.0538   -6.1005   -9.7362 N   0  0  0  0  0  0  0  0  0  0  0  0
    3.4699   -5.8027   -8.4621 C   0  0  0  0  0  0  0  0  0  0  0  0
    3.5794   -6.7467   -7.5076 N   0  0  0  0  0  0  0  0  0  0  0  0
    3.9998   -6.3653   -6.2687 C   0  0  0  0  0  0  0  0  0  0  0  0
    4.0886   -7.2792   -5.4048 O   0  0  0  0  0  0  0  0  0  0  0  0
    4.3072   -5.0837   -5.9704 N   0  0  0  0  0  0  0  0  0  0  0  0
    4.2110   -4.1052   -6.8992 C   0  0  0  0  0  0  0  0  0  0  0  0
    4.4886   -2.9046   -6.6557 O   0  0  0  0  0  0  0  0  0  0  0  0
    3.7874   -4.4147   -8.1927 C   0  0  0  0  0  0  0  0  0  0  0  0
    3.6635   -3.5195   -9.1675 N   0  0  0  0  0  0  0  0  0  0  0  0
    2.8295   -7.4935   -9.9726 C   0  0  0  0  0  0  0  0  0  0  0  0
    4.0458   -8.3328  -10.1876 C   0  0  0  0  0  0  0  0  0  0  0  0
    4.9276   -7.9899  -11.3364 C   0  0  0  0  0  0  0  0  0  0  0  0
    4.4515   -8.5340  -12.6441 C   0  0  0  0  0  0  0  0  0  0  0  0
    5.6596   -8.6285  -13.5739 C   0  0  0  0  0  0  0  0  0  0  0  0
    5.2885   -9.2550  -14.7765 O   0  0  0  0  0  0  0  0  0  0  0  0
    6.6488   -9.3351  -15.7628 P   0  0  0  0  0  5  0  0  0  0  0  0
    6.2056   -9.8595  -17.1237 O   0  0  0  0  0  0  0  0  0  0  0  0
    7.2413   -7.7670  -15.9709 O   0  0  0  0  0  0  0  0  0  0  0  0
    7.8488  -10.3243  -15.1354 O   0  0  0  0  0  1  0  0  0  0  0  0
    4.0578   -9.8600  -12.4337 O   0  0  0  0  0  0  0  0  0  0  0  0
    5.3488   -6.6805  -11.3483 O   0  0  0  0  0  0  0  0  0  0  0  0
    3.6171   -9.6764  -10.3210 O   0  0  0  0  0  0  0  0  0  0  0  0
    3.8934   -6.1918  -11.9184 O   0  0  0  0  0  0  0  0  0  0  0  0
    3.8936   -6.2048  -11.8933 O   0  0  0  0  0  0  0  0  0  0  0  0
    3.8934   -6.3728  -11.5560 Na  0  0  0  0  0 15  0  0  0  0  0  0
  1  2  1  0
  2  3  2  0
  3  4  1  0
  4  5  2  0
  5  6  1  0
  6  7  2  0
  7  8  1  0
  5  9  1  0
  9 10  1  0
 10 11  2  0
 11 12  1  0
 12 13  2  0
 12 14  1  0
 14 15  1  0
 15 16  2  0
 15 17  1  0
 17 18  2  0
  9 19  1  0
 19 20  1  0
 20 21  1  0
 21 22  1  0
 22 23  1  0
 23 24  1  0
 24 25  1  0
 25 26  2  0
 25 27  1  0
 25 28  1  0
 22 29  1  0
 21 30  1  0
 20 31  1  0
  7  2  1  0
 18  4  1  0
 17 10  1  0
M  CHG  2  28  -1  34   1
M  END
$$$$
