# Supplementary material for: A New Light-Sensor System Affecting Cancer Cell Fate
Source: Biomater Res. 2025 Mar 5;29:0157. doi: 10.34133/bmr.0157 (PMC11880576; doi:10.34133/bmr.0157)
Supplement: Supplementary 1 — Figs. S1 to S3 Video S1 AlphaFold original files [file bmr.0157.f1.zip › rank16_confidence-0.99.sdf]

     RDKit          3D

 11 10  0  0  0  0  0  0  0  0999 V2000
    3.2765   -4.9790   -4.7272 C   0  0  0  0  0  0  0  0  0  0  0  0
    3.1810   -5.0610   -6.1746 N   0  0  0  0  0  4  0  0  0  0  0  0
    4.3287   -4.3630   -6.7208 C   0  0  0  0  0  0  0  0  0  0  0  0
    1.9967   -4.3907   -6.6389 C   0  0  0  0  0  0  0  0  0  0  0  0
    3.1563   -6.4580   -6.5731 C   0  0  0  0  0  0  0  0  0  0  0  0
    3.8909   -6.5570   -7.8859 C   0  0  0  0  0  0  0  0  0  0  0  0
    3.1173   -6.1238   -8.9641 O   0  0  0  0  0  0  0  0  0  0  0  0
    3.6890   -7.0355  -10.2874 P   0  0  0  0  0  5  0  0  0  0  0  0
    3.3832   -8.4902   -9.9542 O   0  0  0  0  0  0  0  0  0  0  0  0
    5.3247   -6.7870  -10.5571 O   0  0  0  0  0  0  0  0  0  0  0  0
    2.7638   -6.5713  -11.6281 O   0  0  0  0  0  0  0  0  0  0  0  0
  1  2  1  0
  2  3  1  0
  2  4  1  0
  2  5  1  0
  5  6  1  0
  6  7  1  0
  7  8  1  0
  8  9  2  0
  8 10  1  0
  8 11  1  0
M  CHG  1   2   1
M  END
$$$$
