# Supplementary material for: A New Light-Sensor System Affecting Cancer Cell Fate
Source: Biomater Res. 2025 Mar 5;29:0157. doi: 10.34133/bmr.0157 (PMC11880576; doi:10.34133/bmr.0157)
Supplement: Supplementary 1 — Figs. S1 to S3 Video S1 AlphaFold original files [file bmr.0157.f1.zip › rank16_confidence-2.21.sdf]

     RDKit          3D

 34 33  0  0  0  0  0  0  0  0999 V2000
    2.6532   -2.3272  -13.6898 C   0  0  0  0  0  0  0  0  0  0  0  0
    2.7637   -3.3718  -12.6376 C   0  0  0  0  0  0  0  0  0  0  0  0
    3.1747   -3.0514  -11.3625 C   0  0  0  0  0  0  0  0  0  0  0  0
    3.2973   -3.9743  -10.3445 C   0  0  0  0  0  0  0  0  0  0  0  0
    2.9980   -5.3203  -10.5808 C   0  0  0  0  0  0  0  0  0  0  0  0
    2.5868   -5.6272  -11.8603 C   0  0  0  0  0  0  0  0  0  0  0  0
    2.4671   -4.6979  -12.8713 C   0  0  0  0  0  0  0  0  0  0  0  0
    2.0139   -5.1164  -14.2344 C   0  0  0  0  0  0  0  0  0  0  0  0
    3.0911   -6.2265   -9.6004 N   0  0  0  0  0  0  0  0  0  0  0  0
    3.4765   -5.8873   -8.3270 C   0  0  0  0  0  0  0  0  0  0  0  0
    3.5671   -6.8004   -7.3411 N   0  0  0  0  0  0  0  0  0  0  0  0
    3.9575   -6.3787   -6.1054 C   0  0  0  0  0  0  0  0  0  0  0  0
    4.0294   -7.2648   -5.2115 O   0  0  0  0  0  0  0  0  0  0  0  0
    4.2533   -5.0871   -5.8405 N   0  0  0  0  0  0  0  0  0  0  0  0
    4.1753   -4.1385   -6.8015 C   0  0  0  0  0  0  0  0  0  0  0  0
    4.4430   -2.9298   -6.5894 O   0  0  0  0  0  0  0  0  0  0  0  0
    3.7828   -4.4901   -8.0941 C   0  0  0  0  0  0  0  0  0  0  0  0
    3.6785   -3.6263   -9.0990 N   0  0  0  0  0  0  0  0  0  0  0  0
    2.8771   -7.6271   -9.7981 C   0  0  0  0  0  0  0  0  0  0  0  0
    4.1010   -8.4676   -9.9586 C   0  0  0  0  0  0  0  0  0  0  0  0
    5.0079   -8.1570  -11.0970 C   0  0  0  0  0  0  0  0  0  0  0  0
    4.5641   -8.7438  -12.3976 C   0  0  0  0  0  0  0  0  0  0  0  0
    5.7938   -8.8622  -13.2960 C   0  0  0  0  0  0  0  0  0  0  0  0
    5.4528   -9.5276  -14.4865 O   0  0  0  0  0  0  0  0  0  0  0  0
    6.8359   -9.6328  -15.4382 P   0  0  0  0  0  5  0  0  0  0  0  0
    6.4261  -10.2013  -16.7919 O   0  0  0  0  0  0  0  0  0  0  0  0
    7.4275   -8.0694  -15.6817 O   0  0  0  0  0  0  0  0  0  0  0  0
    8.0245  -10.5968  -14.7526 O   0  0  0  0  0  1  0  0  0  0  0  0
    4.1703  -10.0641  -12.1548 O   0  0  0  0  0  0  0  0  0  0  0  0
    5.4247   -6.8469  -11.1403 O   0  0  0  0  0  0  0  0  0  0  0  0
    3.6802   -9.8165  -10.0597 O   0  0  0  0  0  0  0  0  0  0  0  0
    3.9812   -6.3824  -11.7588 O   0  0  0  0  0  0  0  0  0  0  0  0
    3.9809   -6.3946  -11.7333 O   0  0  0  0  0  0  0  0  0  0  0  0
    3.9735   -6.5520  -11.3909 Na  0  0  0  0  0 15  0  0  0  0  0  0
  1  2  1  0
  2  3  2  0
  3  4  1  0
  4  5  2  0
  5  6  1  0
  6  7  2  0
  7  8  1  0
  5  9  1  0
  9 10  1  0
 10 11  2  0
 11 12  1  0
 12 13  2  0
 12 14  1  0
 14 15  1  0
 15 16  2  0
 15 17  1  0
 17 18  2  0
  9 19  1  0
 19 20  1  0
 20 21  1  0
 21 22  1  0
 22 23  1  0
 23 24  1  0
 24 25  1  0
 25 26  2  0
 25 27  1  0
 25 28  1  0
 22 29  1  0
 21 30  1  0
 20 31  1  0
  7  2  1  0
 18  4  1  0
 17 10  1  0
M  CHG  2  28  -1  34   1
M  END
$$$$
