# Supplementary material for: A New Light-Sensor System Affecting Cancer Cell Fate
Source: Biomater Res. 2025 Mar 5;29:0157. doi: 10.34133/bmr.0157 (PMC11880576; doi:10.34133/bmr.0157)
Supplement: Supplementary 1 — Figs. S1 to S3 Video S1 AlphaFold original files [file bmr.0157.f1.zip › rank17_confidence-1.00.sdf]

     RDKit          3D

 11 10  0  0  0  0  0  0  0  0999 V2000
    2.6396   -4.1621   -7.2766 C   0  0  0  0  0  0  0  0  0  0  0  0
    3.4477   -5.2011   -6.6617 N   0  0  0  0  0  4  0  0  0  0  0  0
    2.5862   -6.3491   -6.4549 C   0  0  0  0  0  0  0  0  0  0  0  0
    3.9243   -4.7715   -5.3749 C   0  0  0  0  0  0  0  0  0  0  0  0
    4.5674   -5.5138   -7.5332 C   0  0  0  0  0  0  0  0  0  0  0  0
    4.0354   -5.5451   -8.9434 C   0  0  0  0  0  0  0  0  0  0  0  0
    3.5290   -6.7977   -9.2949 O   0  0  0  0  0  0  0  0  0  0  0  0
    3.6722   -6.8495  -10.9937 P   0  0  0  0  0  5  0  0  0  0  0  0
    5.1673   -6.8586  -11.2856 O   0  0  0  0  0  0  0  0  0  0  0  0
    2.9008   -5.5537  -11.7255 O   0  0  0  0  0  0  0  0  0  0  0  0
    3.0054   -8.3258  -11.4886 O   0  0  0  0  0  0  0  0  0  0  0  0
  1  2  1  0
  2  3  1  0
  2  4  1  0
  2  5  1  0
  5  6  1  0
  6  7  1  0
  7  8  1  0
  8  9  2  0
  8 10  1  0
  8 11  1  0
M  CHG  1   2   1
M  END
$$$$
