# Supplementary material for: A New Light-Sensor System Affecting Cancer Cell Fate
Source: Biomater Res. 2025 Mar 5;29:0157. doi: 10.34133/bmr.0157 (PMC11880576; doi:10.34133/bmr.0157)
Supplement: Supplementary 1 — Figs. S1 to S3 Video S1 AlphaFold original files [file bmr.0157.f1.zip › rank17_confidence-2.22.sdf]

     RDKit          3D

 34 33  0  0  0  0  0  0  0  0999 V2000
    2.6143   -2.3532  -13.7199 C   0  0  0  0  0  0  0  0  0  0  0  0
    2.6951   -3.4021  -12.6692 C   0  0  0  0  0  0  0  0  0  0  0  0
    3.0784   -3.0885  -11.3839 C   0  0  0  0  0  0  0  0  0  0  0  0
    3.1728   -4.0158  -10.3668 C   0  0  0  0  0  0  0  0  0  0  0  0
    2.8717   -5.3593  -10.6149 C   0  0  0  0  0  0  0  0  0  0  0  0
    2.4883   -5.6593  -11.9045 C   0  0  0  0  0  0  0  0  0  0  0  0
    2.3968   -4.7257  -12.9146 C   0  0  0  0  0  0  0  0  0  0  0  0
    1.9727   -5.1368  -14.2893 C   0  0  0  0  0  0  0  0  0  0  0  0
    2.9375   -6.2694   -9.6360 N   0  0  0  0  0  0  0  0  0  0  0  0
    3.2954   -5.9369   -8.3529 C   0  0  0  0  0  0  0  0  0  0  0  0
    3.3585   -6.8541   -7.3685 N   0  0  0  0  0  0  0  0  0  0  0  0
    3.7227   -6.4389   -6.1227 C   0  0  0  0  0  0  0  0  0  0  0  0
    3.7694   -7.3286   -5.2306 O   0  0  0  0  0  0  0  0  0  0  0  0
    4.0194   -5.1499   -5.8462 N   0  0  0  0  0  0  0  0  0  0  0  0
    3.9684   -4.1975   -6.8053 C   0  0  0  0  0  0  0  0  0  0  0  0
    4.2377   -2.9910   -6.5826 O   0  0  0  0  0  0  0  0  0  0  0  0
    3.6038   -4.5423   -8.1078 C   0  0  0  0  0  0  0  0  0  0  0  0
    3.5271   -3.6743   -9.1116 N   0  0  0  0  0  0  0  0  0  0  0  0
    2.7205   -7.6681   -9.8438 C   0  0  0  0  0  0  0  0  0  0  0  0
    3.9433   -8.5147   -9.9793 C   0  0  0  0  0  0  0  0  0  0  0  0
    4.8777   -8.2050  -11.0955 C   0  0  0  0  0  0  0  0  0  0  0  0
    4.4607   -8.7846  -12.4081 C   0  0  0  0  0  0  0  0  0  0  0  0
    5.7099   -8.9065  -13.2785 C   0  0  0  0  0  0  0  0  0  0  0  0
    5.3927   -9.5657  -14.4790 O   0  0  0  0  0  0  0  0  0  0  0  0
    6.7967   -9.6750  -15.3992 P   0  0  0  0  0  5  0  0  0  0  0  0
    6.4150  -10.2365  -16.7639 O   0  0  0  0  0  0  0  0  0  0  0  0
    7.4021   -8.1141  -15.6232 O   0  0  0  0  0  0  0  0  0  0  0  0
    7.9641  -10.6480  -14.6901 O   0  0  0  0  0  1  0  0  0  0  0  0
    4.0544  -10.1037  -12.1793 O   0  0  0  0  0  0  0  0  0  0  0  0
    5.3024   -6.8970  -11.1243 O   0  0  0  0  0  0  0  0  0  0  0  0
    3.5177   -9.8609  -10.0950 O   0  0  0  0  0  0  0  0  0  0  0  0
    3.8760   -6.4224  -11.7740 O   0  0  0  0  0  0  0  0  0  0  0  0
    3.8750   -6.4347  -11.7485 O   0  0  0  0  0  0  0  0  0  0  0  0
    3.8589   -6.5933  -11.4070 Na  0  0  0  0  0 15  0  0  0  0  0  0
  1  2  1  0
  2  3  2  0
  3  4  1  0
  4  5  2  0
  5  6  1  0
  6  7  2  0
  7  8  1  0
  5  9  1  0
  9 10  1  0
 10 11  2  0
 11 12  1  0
 12 13  2  0
 12 14  1  0
 14 15  1  0
 15 16  2  0
 15 17  1  0
 17 18  2  0
  9 19  1  0
 19 20  1  0
 20 21  1  0
 21 22  1  0
 22 23  1  0
 23 24  1  0
 24 25  1  0
 25 26  2  0
 25 27  1  0
 25 28  1  0
 22 29  1  0
 21 30  1  0
 20 31  1  0
  7  2  1  0
 18  4  1  0
 17 10  1  0
M  CHG  2  28  -1  34   1
M  END
$$$$
