# Supplementary material for: A New Light-Sensor System Affecting Cancer Cell Fate
Source: Biomater Res. 2025 Mar 5;29:0157. doi: 10.34133/bmr.0157 (PMC11880576; doi:10.34133/bmr.0157)
Supplement: Supplementary 1 — Figs. S1 to S3 Video S1 AlphaFold original files [file bmr.0157.f1.zip › rank18_confidence-1.02.sdf]

     RDKit          3D

 11 10  0  0  0  0  0  0  0  0999 V2000
    2.6743   -4.0353   -6.8717 C   0  0  0  0  0  0  0  0  0  0  0  0
    3.4303   -5.1816   -6.3969 N   0  0  0  0  0  4  0  0  0  0  0  0
    2.4896   -6.2695   -6.2119 C   0  0  0  0  0  0  0  0  0  0  0  0
    4.0282   -4.8956   -5.1209 C   0  0  0  0  0  0  0  0  0  0  0  0
    4.4572   -5.5126   -7.3699 C   0  0  0  0  0  0  0  0  0  0  0  0
    3.8134   -5.4502   -8.7317 C   0  0  0  0  0  0  0  0  0  0  0  0
    3.4409   -6.7099   -9.2039 O   0  0  0  0  0  0  0  0  0  0  0  0
    3.5535   -6.5752  -10.9005 P   0  0  0  0  0  5  0  0  0  0  0  0
    5.0392   -6.4423  -11.2100 O   0  0  0  0  0  0  0  0  0  0  0  0
    2.6750   -5.2720  -11.4834 O   0  0  0  0  0  0  0  0  0  0  0  0
    2.9866   -8.0382  -11.5387 O   0  0  0  0  0  0  0  0  0  0  0  0
  1  2  1  0
  2  3  1  0
  2  4  1  0
  2  5  1  0
  5  6  1  0
  6  7  1  0
  7  8  1  0
  8  9  2  0
  8 10  1  0
  8 11  1  0
M  CHG  1   2   1
M  END
$$$$
