# Supplementary material for: A New Light-Sensor System Affecting Cancer Cell Fate
Source: Biomater Res. 2025 Mar 5;29:0157. doi: 10.34133/bmr.0157 (PMC11880576; doi:10.34133/bmr.0157)
Supplement: Supplementary 1 — Figs. S1 to S3 Video S1 AlphaFold original files [file bmr.0157.f1.zip › rank18_confidence-2.22.sdf]

     RDKit          3D

 34 33  0  0  0  0  0  0  0  0999 V2000
    2.7840   -2.3832  -13.6714 C   0  0  0  0  0  0  0  0  0  0  0  0
    2.8393   -3.4323  -12.6192 C   0  0  0  0  0  0  0  0  0  0  0  0
    3.2180   -3.1239  -11.3313 C   0  0  0  0  0  0  0  0  0  0  0  0
    3.2891   -4.0516  -10.3127 C   0  0  0  0  0  0  0  0  0  0  0  0
    2.9676   -5.3901  -10.5619 C   0  0  0  0  0  0  0  0  0  0  0  0
    2.5891   -5.6850  -11.8542 C   0  0  0  0  0  0  0  0  0  0  0  0
    2.5208   -4.7510  -12.8657 C   0  0  0  0  0  0  0  0  0  0  0  0
    2.1004   -5.1563  -14.2432 C   0  0  0  0  0  0  0  0  0  0  0  0
    3.0107   -6.3003   -9.5818 N   0  0  0  0  0  0  0  0  0  0  0  0
    3.3643   -5.9725   -8.2963 C   0  0  0  0  0  0  0  0  0  0  0  0
    3.4047   -6.8896   -7.3107 N   0  0  0  0  0  0  0  0  0  0  0  0
    3.7663   -6.4793   -6.0624 C   0  0  0  0  0  0  0  0  0  0  0  0
    3.7913   -7.3688   -5.1693 O   0  0  0  0  0  0  0  0  0  0  0  0
    4.0823   -5.1952   -5.7849 N   0  0  0  0  0  0  0  0  0  0  0  0
    4.0545   -4.2430   -6.7451 C   0  0  0  0  0  0  0  0  0  0  0  0
    4.3422   -3.0409   -6.5214 O   0  0  0  0  0  0  0  0  0  0  0  0
    3.6941   -4.5830   -8.0500 C   0  0  0  0  0  0  0  0  0  0  0  0
    3.6396   -3.7148   -9.0551 N   0  0  0  0  0  0  0  0  0  0  0  0
    2.7720   -7.6953   -9.7900 C   0  0  0  0  0  0  0  0  0  0  0  0
    3.9815   -8.5623   -9.9155 C   0  0  0  0  0  0  0  0  0  0  0  0
    4.9294   -8.2694  -11.0248 C   0  0  0  0  0  0  0  0  0  0  0  0
    4.5128   -8.8433  -12.3400 C   0  0  0  0  0  0  0  0  0  0  0  0
    5.7664   -8.9868  -13.2008 C   0  0  0  0  0  0  0  0  0  0  0  0
    5.4474   -9.6418  -14.4031 O   0  0  0  0  0  0  0  0  0  0  0  0
    6.8563   -9.7755  -15.3124 P   0  0  0  0  0  5  0  0  0  0  0  0
    6.4757  -10.3318  -16.6796 O   0  0  0  0  0  0  0  0  0  0  0  0
    7.4894   -8.2251  -15.5332 O   0  0  0  0  0  0  0  0  0  0  0  0
    8.0018  -10.7671  -14.5937 O   0  0  0  0  0  1  0  0  0  0  0  0
    4.0827  -10.1551  -12.1132 O   0  0  0  0  0  0  0  0  0  0  0  0
    5.3761   -6.9686  -11.0515 O   0  0  0  0  0  0  0  0  0  0  0  0
    3.5343   -9.9014  -10.0333 O   0  0  0  0  0  0  0  0  0  0  0  0
    3.9627   -6.4710  -11.7124 O   0  0  0  0  0  0  0  0  0  0  0  0
    3.9614   -6.4832  -11.6870 O   0  0  0  0  0  0  0  0  0  0  0  0
    3.9400   -6.6412  -11.3455 Na  0  0  0  0  0 15  0  0  0  0  0  0
  1  2  1  0
  2  3  2  0
  3  4  1  0
  4  5  2  0
  5  6  1  0
  6  7  2  0
  7  8  1  0
  5  9  1  0
  9 10  1  0
 10 11  2  0
 11 12  1  0
 12 13  2  0
 12 14  1  0
 14 15  1  0
 15 16  2  0
 15 17  1  0
 17 18  2  0
  9 19  1  0
 19 20  1  0
 20 21  1  0
 21 22  1  0
 22 23  1  0
 23 24  1  0
 24 25  1  0
 25 26  2  0
 25 27  1  0
 25 28  1  0
 22 29  1  0
 21 30  1  0
 20 31  1  0
  7  2  1  0
 18  4  1  0
 17 10  1  0
M  CHG  2  28  -1  34   1
M  END
$$$$
