# Supplementary material for: A New Light-Sensor System Affecting Cancer Cell Fate
Source: Biomater Res. 2025 Mar 5;29:0157. doi: 10.34133/bmr.0157 (PMC11880576; doi:10.34133/bmr.0157)
Supplement: Supplementary 1 — Figs. S1 to S3 Video S1 AlphaFold original files [file bmr.0157.f1.zip › rank19_confidence-1.04.sdf]

     RDKit          3D

 11 10  0  0  0  0  0  0  0  0999 V2000
    3.3334   -4.2456   -5.3104 C   0  0  0  0  0  0  0  0  0  0  0  0
    3.3755   -5.0204   -6.5387 N   0  0  0  0  0  4  0  0  0  0  0  0
    2.3671   -6.0565   -6.4276 C   0  0  0  0  0  0  0  0  0  0  0  0
    4.6532   -5.6639   -6.6833 C   0  0  0  0  0  0  0  0  0  0  0  0
    3.1260   -4.1400   -7.6673 C   0  0  0  0  0  0  0  0  0  0  0  0
    2.9047   -5.0177   -8.8729 C   0  0  0  0  0  0  0  0  0  0  0  0
    4.0440   -5.1228   -9.6728 O   0  0  0  0  0  0  0  0  0  0  0  0
    3.4337   -5.3360  -11.2512 P   0  0  0  0  0  5  0  0  0  0  0  0
    2.5198   -6.5529  -11.1835 O   0  0  0  0  0  0  0  0  0  0  0  0
    4.6619   -5.5388  -12.3738 O   0  0  0  0  0  0  0  0  0  0  0  0
    2.5008   -3.9650  -11.5963 O   0  0  0  0  0  0  0  0  0  0  0  0
  1  2  1  0
  2  3  1  0
  2  4  1  0
  2  5  1  0
  5  6  1  0
  6  7  1  0
  7  8  1  0
  8  9  2  0
  8 10  1  0
  8 11  1  0
M  CHG  1   2   1
M  END
$$$$
