# Supplementary material for: A New Light-Sensor System Affecting Cancer Cell Fate
Source: Biomater Res. 2025 Mar 5;29:0157. doi: 10.34133/bmr.0157 (PMC11880576; doi:10.34133/bmr.0157)
Supplement: Supplementary 1 — Figs. S1 to S3 Video S1 AlphaFold original files [file bmr.0157.f1.zip › rank19_confidence-2.23.sdf]

     RDKit          3D

 34 33  0  0  0  0  0  0  0  0999 V2000
    2.6115   -2.3351  -13.6795 C   0  0  0  0  0  0  0  0  0  0  0  0
    2.7192   -3.3849  -12.6321 C   0  0  0  0  0  0  0  0  0  0  0  0
    3.1188   -3.0694  -11.3523 C   0  0  0  0  0  0  0  0  0  0  0  0
    3.2383   -3.9972  -10.3383 C   0  0  0  0  0  0  0  0  0  0  0  0
    2.9475   -5.3434  -10.5842 C   0  0  0  0  0  0  0  0  0  0  0  0
    2.5476   -5.6453  -11.8684 C   0  0  0  0  0  0  0  0  0  0  0  0
    2.4310   -4.7111  -12.8753 C   0  0  0  0  0  0  0  0  0  0  0  0
    1.9903   -5.1244  -14.2441 C   0  0  0  0  0  0  0  0  0  0  0  0
    3.0375   -6.2544   -9.6080 N   0  0  0  0  0  0  0  0  0  0  0  0
    3.4115   -5.9202   -8.3299 C   0  0  0  0  0  0  0  0  0  0  0  0
    3.4992   -6.8383   -7.3483 N   0  0  0  0  0  0  0  0  0  0  0  0
    3.8780   -6.4213   -6.1074 C   0  0  0  0  0  0  0  0  0  0  0  0
    3.9474   -7.3119   -5.2177 O   0  0  0  0  0  0  0  0  0  0  0  0
    4.1654   -5.1298   -5.8332 N   0  0  0  0  0  0  0  0  0  0  0  0
    4.0900   -4.1764   -6.7896 C   0  0  0  0  0  0  0  0  0  0  0  0
    4.3501   -2.9675   -6.5690 O   0  0  0  0  0  0  0  0  0  0  0  0
    3.7091   -4.5229   -8.0871 C   0  0  0  0  0  0  0  0  0  0  0  0
    3.6081   -3.6541   -9.0881 N   0  0  0  0  0  0  0  0  0  0  0  0
    2.8320   -7.6549   -9.8149 C   0  0  0  0  0  0  0  0  0  0  0  0
    4.0613   -8.4885   -9.9706 C   0  0  0  0  0  0  0  0  0  0  0  0
    4.9753   -8.1673  -11.1003 C   0  0  0  0  0  0  0  0  0  0  0  0
    4.5444   -8.7491  -12.4074 C   0  0  0  0  0  0  0  0  0  0  0  0
    5.7814   -8.8566  -13.2969 C   0  0  0  0  0  0  0  0  0  0  0  0
    5.4528   -9.5171  -14.4936 O   0  0  0  0  0  0  0  0  0  0  0  0
    6.8437   -9.6103  -15.4353 P   0  0  0  0  0  5  0  0  0  0  0  0
    6.4471  -10.1735  -16.7951 O   0  0  0  0  0  0  0  0  0  0  0  0
    7.4294   -8.0428  -15.6657 O   0  0  0  0  0  0  0  0  0  0  0  0
    8.0318  -10.5723  -14.7458 O   0  0  0  0  0  1  0  0  0  0  0  0
    4.1553  -10.0727  -12.1748 O   0  0  0  0  0  0  0  0  0  0  0  0
    5.3859   -6.8549  -11.1333 O   0  0  0  0  0  0  0  0  0  0  0  0
    3.6479   -9.8389  -10.0822 O   0  0  0  0  0  0  0  0  0  0  0  0
    3.9449   -6.3942  -11.7603 O   0  0  0  0  0  0  0  0  0  0  0  0
    3.9444   -6.4065  -11.7349 O   0  0  0  0  0  0  0  0  0  0  0  0
    3.9352   -6.5658  -11.3935 Na  0  0  0  0  0 15  0  0  0  0  0  0
  1  2  1  0
  2  3  2  0
  3  4  1  0
  4  5  2  0
  5  6  1  0
  6  7  2  0
  7  8  1  0
  5  9  1  0
  9 10  1  0
 10 11  2  0
 11 12  1  0
 12 13  2  0
 12 14  1  0
 14 15  1  0
 15 16  2  0
 15 17  1  0
 17 18  2  0
  9 19  1  0
 19 20  1  0
 20 21  1  0
 21 22  1  0
 22 23  1  0
 23 24  1  0
 24 25  1  0
 25 26  2  0
 25 27  1  0
 25 28  1  0
 22 29  1  0
 21 30  1  0
 20 31  1  0
  7  2  1  0
 18  4  1  0
 17 10  1  0
M  CHG  2  28  -1  34   1
M  END
$$$$
