# Supplementary material for: A New Light-Sensor System Affecting Cancer Cell Fate
Source: Biomater Res. 2025 Mar 5;29:0157. doi: 10.34133/bmr.0157 (PMC11880576; doi:10.34133/bmr.0157)
Supplement: Supplementary 1 — Figs. S1 to S3 Video S1 AlphaFold original files [file bmr.0157.f1.zip › rank1_confidence-0.62.sdf]

     RDKit          3D

 11 10  0  0  0  0  0  0  0  0999 V2000
    2.5089   -6.3449   -6.0735 C   0  0  0  0  0  0  0  0  0  0  0  0
    3.2681   -5.1565   -6.4228 N   0  0  0  0  0  4  0  0  0  0  0  0
    4.6733   -5.5039   -6.3366 C   0  0  0  0  0  0  0  0  0  0  0  0
    3.0166   -4.1034   -5.4766 C   0  0  0  0  0  0  0  0  0  0  0  0
    2.8966   -4.7288   -7.7607 C   0  0  0  0  0  0  0  0  0  0  0  0
    2.9506   -5.9478   -8.6461 C   0  0  0  0  0  0  0  0  0  0  0  0
    4.1246   -6.0088   -9.3989 O   0  0  0  0  0  0  0  0  0  0  0  0
    3.5983   -6.4127  -10.9702 P   0  0  0  0  0  5  0  0  0  0  0  0
    2.8229   -5.2019  -11.4738 O   0  0  0  0  0  0  0  0  0  0  0  0
    2.6604   -7.8021  -10.9771 O   0  0  0  0  0  0  0  0  0  0  0  0
    4.9934   -6.6038  -11.9115 O   0  0  0  0  0  0  0  0  0  0  0  0
  1  2  1  0
  2  3  1  0
  2  4  1  0
  2  5  1  0
  5  6  1  0
  6  7  1  0
  7  8  1  0
  8  9  2  0
  8 10  1  0
  8 11  1  0
M  CHG  1   2   1
M  END
$$$$
