# Supplementary material for: A New Light-Sensor System Affecting Cancer Cell Fate
Source: Biomater Res. 2025 Mar 5;29:0157. doi: 10.34133/bmr.0157 (PMC11880576; doi:10.34133/bmr.0157)
Supplement: Supplementary 1 — Figs. S1 to S3 Video S1 AlphaFold original files [file bmr.0157.f1.zip › rank20_confidence-1.05.sdf]

     RDKit          3D

 11 10  0  0  0  0  0  0  0  0999 V2000
    2.3726   -5.9844   -6.5335 C   0  0  0  0  0  0  0  0  0  0  0  0
    3.4873   -5.0576   -6.4368 N   0  0  0  0  0  4  0  0  0  0  0  0
    4.5713   -5.7574   -5.7752 C   0  0  0  0  0  0  0  0  0  0  0  0
    3.1317   -3.9272   -5.6224 C   0  0  0  0  0  0  0  0  0  0  0  0
    3.8600   -4.6182   -7.7706 C   0  0  0  0  0  0  0  0  0  0  0  0
    3.3304   -5.6451   -8.7391 C   0  0  0  0  0  0  0  0  0  0  0  0
    4.3483   -6.2817   -9.4513 O   0  0  0  0  0  0  0  0  0  0  0  0
    3.7839   -6.3099  -11.0606 P   0  0  0  0  0  5  0  0  0  0  0  0
    3.6188   -4.8518  -11.4696 O   0  0  0  0  0  0  0  0  0  0  0  0
    2.3496   -7.1653  -11.2047 O   0  0  0  0  0  0  0  0  0  0  0  0
    5.0157   -7.0069  -11.9911 O   0  0  0  0  0  0  0  0  0  0  0  0
  1  2  1  0
  2  3  1  0
  2  4  1  0
  2  5  1  0
  5  6  1  0
  6  7  1  0
  7  8  1  0
  8  9  2  0
  8 10  1  0
  8 11  1  0
M  CHG  1   2   1
M  END
$$$$
