# Supplementary material for: A New Light-Sensor System Affecting Cancer Cell Fate
Source: Biomater Res. 2025 Mar 5;29:0157. doi: 10.34133/bmr.0157 (PMC11880576; doi:10.34133/bmr.0157)
Supplement: Supplementary 1 — Figs. S1 to S3 Video S1 AlphaFold original files [file bmr.0157.f1.zip › rank20_confidence-2.23.sdf]

     RDKit          3D

 34 33  0  0  0  0  0  0  0  0999 V2000
    2.3287   -1.9802  -13.6566 C   0  0  0  0  0  0  0  0  0  0  0  0
    2.4944   -3.0871  -12.6778 C   0  0  0  0  0  0  0  0  0  0  0  0
    2.9295   -2.8383  -11.3949 C   0  0  0  0  0  0  0  0  0  0  0  0
    3.1031   -3.8212  -10.4426 C   0  0  0  0  0  0  0  0  0  0  0  0
    2.8338   -5.1571  -10.7590 C   0  0  0  0  0  0  0  0  0  0  0  0
    2.3979   -5.3921  -12.0455 C   0  0  0  0  0  0  0  0  0  0  0  0
    2.2273   -4.4031  -12.9905 C   0  0  0  0  0  0  0  0  0  0  0  0
    1.7502   -4.7453  -14.3667 C   0  0  0  0  0  0  0  0  0  0  0  0
    2.9764   -6.1217   -9.8425 N   0  0  0  0  0  0  0  0  0  0  0  0
    3.3855   -5.8547   -8.5594 C   0  0  0  0  0  0  0  0  0  0  0  0
    3.5261   -6.8268   -7.6377 N   0  0  0  0  0  0  0  0  0  0  0  0
    3.9369   -6.4750   -6.3868 C   0  0  0  0  0  0  0  0  0  0  0  0
    4.0556   -7.4146   -5.5547 O   0  0  0  0  0  0  0  0  0  0  0  0
    4.2050   -5.1954   -6.0453 N   0  0  0  0  0  0  0  0  0  0  0  0
    4.0767   -4.1892   -6.9401 C   0  0  0  0  0  0  0  0  0  0  0  0
    4.3175   -2.9896   -6.6560 O   0  0  0  0  0  0  0  0  0  0  0  0
    3.6604   -4.4675   -8.2430 C   0  0  0  0  0  0  0  0  0  0  0  0
    3.5070   -3.5438   -9.1866 N   0  0  0  0  0  0  0  0  0  0  0  0
    2.7949   -7.5121  -10.1261 C   0  0  0  0  0  0  0  0  0  0  0  0
    4.0362   -8.3054  -10.3707 C   0  0  0  0  0  0  0  0  0  0  0  0
    4.9047   -7.8964  -11.5079 C   0  0  0  0  0  0  0  0  0  0  0  0
    4.4431   -8.4101  -12.8329 C   0  0  0  0  0  0  0  0  0  0  0  0
    5.6518   -8.4354  -13.7666 C   0  0  0  0  0  0  0  0  0  0  0  0
    5.2979   -9.0317  -14.9894 O   0  0  0  0  0  0  0  0  0  0  0  0
    6.6582   -9.0360  -15.9791 P   0  0  0  0  0  5  0  0  0  0  0  0
    6.2288   -9.5271  -17.3567 O   0  0  0  0  0  0  0  0  0  0  0  0
    7.2014   -7.4440  -16.1341 O   0  0  0  0  0  0  0  0  0  0  0  0
    7.8895  -10.0083  -15.3869 O   0  0  0  0  0  1  0  0  0  0  0  0
    4.0912   -9.7541  -12.6675 O   0  0  0  0  0  0  0  0  0  0  0  0
    5.2851   -6.5749  -11.4755 O   0  0  0  0  0  0  0  0  0  0  0  0
    3.6491   -9.6563  -10.5495 O   0  0  0  0  0  0  0  0  0  0  0  0
    3.8141   -6.1125  -12.0273 O   0  0  0  0  0  0  0  0  0  0  0  0
    3.8148   -6.1263  -12.0026 O   0  0  0  0  0  0  0  0  0  0  0  0
    3.8205   -6.3057  -11.6712 Na  0  0  0  0  0 15  0  0  0  0  0  0
  1  2  1  0
  2  3  2  0
  3  4  1  0
  4  5  2  0
  5  6  1  0
  6  7  2  0
  7  8  1  0
  5  9  1  0
  9 10  1  0
 10 11  2  0
 11 12  1  0
 12 13  2  0
 12 14  1  0
 14 15  1  0
 15 16  2  0
 15 17  1  0
 17 18  2  0
  9 19  1  0
 19 20  1  0
 20 21  1  0
 21 22  1  0
 22 23  1  0
 23 24  1  0
 24 25  1  0
 25 26  2  0
 25 27  1  0
 25 28  1  0
 22 29  1  0
 21 30  1  0
 20 31  1  0
  7  2  1  0
 18  4  1  0
 17 10  1  0
M  CHG  2  28  -1  34   1
M  END
$$$$
