# Supplementary material for: A New Light-Sensor System Affecting Cancer Cell Fate
Source: Biomater Res. 2025 Mar 5;29:0157. doi: 10.34133/bmr.0157 (PMC11880576; doi:10.34133/bmr.0157)
Supplement: Supplementary 1 — Figs. S1 to S3 Video S1 AlphaFold original files [file bmr.0157.f1.zip › rank21_confidence-1.05.sdf]

     RDKit          3D

 11 10  0  0  0  0  0  0  0  0999 V2000
    3.7831   -4.7675   -5.3127 C   0  0  0  0  0  0  0  0  0  0  0  0
    3.3008   -5.2376   -6.6000 N   0  0  0  0  0  4  0  0  0  0  0  0
    2.4313   -4.2078   -7.1349 C   0  0  0  0  0  0  0  0  0  0  0  0
    2.5185   -6.4330   -6.4374 C   0  0  0  0  0  0  0  0  0  0  0  0
    4.4357   -5.4945   -7.4702 C   0  0  0  0  0  0  0  0  0  0  0  0
    3.8958   -5.6416   -8.8701 C   0  0  0  0  0  0  0  0  0  0  0  0
    3.5001   -6.9498   -9.1546 O   0  0  0  0  0  0  0  0  0  0  0  0
    3.7409   -7.1076  -10.8357 P   0  0  0  0  0  5  0  0  0  0  0  0
    3.2039   -8.4844  -11.2058 O   0  0  0  0  0  0  0  0  0  0  0  0
    5.3544   -6.9331  -11.2549 O   0  0  0  0  0  0  0  0  0  0  0  0
    2.7789   -5.9247  -11.5734 O   0  0  0  0  0  0  0  0  0  0  0  0
  1  2  1  0
  2  3  1  0
  2  4  1  0
  2  5  1  0
  5  6  1  0
  6  7  1  0
  7  8  1  0
  8  9  2  0
  8 10  1  0
  8 11  1  0
M  CHG  1   2   1
M  END
$$$$
