# Supplementary material for: A New Light-Sensor System Affecting Cancer Cell Fate
Source: Biomater Res. 2025 Mar 5;29:0157. doi: 10.34133/bmr.0157 (PMC11880576; doi:10.34133/bmr.0157)
Supplement: Supplementary 1 — Figs. S1 to S3 Video S1 AlphaFold original files [file bmr.0157.f1.zip › rank21_confidence-2.24.sdf]

     RDKit          3D

 34 33  0  0  0  0  0  0  0  0999 V2000
    2.6643   -2.2294  -13.7567 C   0  0  0  0  0  0  0  0  0  0  0  0
    2.7299   -3.2831  -12.7098 C   0  0  0  0  0  0  0  0  0  0  0  0
    3.1268   -2.9814  -11.4258 C   0  0  0  0  0  0  0  0  0  0  0  0
    3.2083   -3.9136  -10.4121 C   0  0  0  0  0  0  0  0  0  0  0  0
    2.8788   -5.2500  -10.6625 C   0  0  0  0  0  0  0  0  0  0  0  0
    2.4820   -5.5381  -11.9509 C   0  0  0  0  0  0  0  0  0  0  0  0
    2.4035   -4.5996  -12.9575 C   0  0  0  0  0  0  0  0  0  0  0  0
    1.9634   -4.9977  -14.3310 C   0  0  0  0  0  0  0  0  0  0  0  0
    2.9317   -6.1644   -9.6868 N   0  0  0  0  0  0  0  0  0  0  0  0
    3.3036   -5.8432   -8.4048 C   0  0  0  0  0  0  0  0  0  0  0  0
    3.3539   -6.7647   -7.4237 N   0  0  0  0  0  0  0  0  0  0  0  0
    3.7335   -6.3609   -6.1787 C   0  0  0  0  0  0  0  0  0  0  0  0
    3.7673   -7.2542   -5.2897 O   0  0  0  0  0  0  0  0  0  0  0  0
    4.0577   -5.0791   -5.9000 N   0  0  0  0  0  0  0  0  0  0  0  0
    4.0205   -4.1227   -6.8558 C   0  0  0  0  0  0  0  0  0  0  0  0
    4.3153   -2.9226   -6.6310 O   0  0  0  0  0  0  0  0  0  0  0  0
    3.6415   -4.4560   -8.1572 C   0  0  0  0  0  0  0  0  0  0  0  0
    3.5766   -3.5834   -9.1579 N   0  0  0  0  0  0  0  0  0  0  0  0
    2.6854   -7.5578   -9.8977 C   0  0  0  0  0  0  0  0  0  0  0  0
    3.8901   -8.4284  -10.0429 C   0  0  0  0  0  0  0  0  0  0  0  0
    4.8241   -8.1340  -11.1635 C   0  0  0  0  0  0  0  0  0  0  0  0
    4.3880   -8.7009  -12.4754 C   0  0  0  0  0  0  0  0  0  0  0  0
    5.6295   -8.8452  -13.3535 C   0  0  0  0  0  0  0  0  0  0  0  0
    5.2922   -9.4940  -14.5541 O   0  0  0  0  0  0  0  0  0  0  0  0
    6.6884   -9.6287  -15.4828 P   0  0  0  0  0  5  0  0  0  0  0  0
    6.2877  -10.1779  -16.8470 O   0  0  0  0  0  0  0  0  0  0  0  0
    7.3239   -8.0795  -15.7055 O   0  0  0  0  0  0  0  0  0  0  0  0
    7.8399  -10.6272  -14.7835 O   0  0  0  0  0  1  0  0  0  0  0  0
    3.9564  -10.0123  -12.2484 O   0  0  0  0  0  0  0  0  0  0  0  0
    5.2750   -6.8348  -11.1908 O   0  0  0  0  0  0  0  0  0  0  0  0
    3.4367   -9.7654  -10.1603 O   0  0  0  0  0  0  0  0  0  0  0  0
    3.8547   -6.3295  -11.8307 O   0  0  0  0  0  0  0  0  0  0  0  0
    3.8536   -6.3418  -11.8053 O   0  0  0  0  0  0  0  0  0  0  0  0
    3.8363   -6.5011  -11.4642 Na  0  0  0  0  0 15  0  0  0  0  0  0
  1  2  1  0
  2  3  2  0
  3  4  1  0
  4  5  2  0
  5  6  1  0
  6  7  2  0
  7  8  1  0
  5  9  1  0
  9 10  1  0
 10 11  2  0
 11 12  1  0
 12 13  2  0
 12 14  1  0
 14 15  1  0
 15 16  2  0
 15 17  1  0
 17 18  2  0
  9 19  1  0
 19 20  1  0
 20 21  1  0
 21 22  1  0
 22 23  1  0
 23 24  1  0
 24 25  1  0
 25 26  2  0
 25 27  1  0
 25 28  1  0
 22 29  1  0
 21 30  1  0
 20 31  1  0
  7  2  1  0
 18  4  1  0
 17 10  1  0
M  CHG  2  28  -1  34   1
M  END
$$$$
