# Supplementary material for: A New Light-Sensor System Affecting Cancer Cell Fate
Source: Biomater Res. 2025 Mar 5;29:0157. doi: 10.34133/bmr.0157 (PMC11880576; doi:10.34133/bmr.0157)
Supplement: Supplementary 1 — Figs. S1 to S3 Video S1 AlphaFold original files [file bmr.0157.f1.zip › rank22_confidence-1.08.sdf]

     RDKit          3D

 11 10  0  0  0  0  0  0  0  0999 V2000
    3.7993   -4.3386   -5.3327 C   0  0  0  0  0  0  0  0  0  0  0  0
    3.3561   -4.9650   -6.5663 N   0  0  0  0  0  4  0  0  0  0  0  0
    2.0545   -4.4111   -6.8855 C   0  0  0  0  0  0  0  0  0  0  0  0
    3.1976   -6.3822   -6.3816 C   0  0  0  0  0  0  0  0  0  0  0  0
    4.3290   -4.7006   -7.6125 C   0  0  0  0  0  0  0  0  0  0  0  0
    3.6537   -4.9908   -8.9287 C   0  0  0  0  0  0  0  0  0  0  0  0
    3.6810   -6.3479   -9.2546 O   0  0  0  0  0  0  0  0  0  0  0  0
    3.6648   -6.3732  -10.9600 P   0  0  0  0  0  5  0  0  0  0  0  0
    3.3897   -7.8192  -11.3525 O   0  0  0  0  0  0  0  0  0  0  0  0
    5.1066   -5.8139  -11.6068 O   0  0  0  0  0  0  0  0  0  0  0  0
    2.3563   -5.4126  -11.4437 O   0  0  0  0  0  0  0  0  0  0  0  0
  1  2  1  0
  2  3  1  0
  2  4  1  0
  2  5  1  0
  5  6  1  0
  6  7  1  0
  7  8  1  0
  8  9  2  0
  8 10  1  0
  8 11  1  0
M  CHG  1   2   1
M  END
$$$$
