# Supplementary material for: A New Light-Sensor System Affecting Cancer Cell Fate
Source: Biomater Res. 2025 Mar 5;29:0157. doi: 10.34133/bmr.0157 (PMC11880576; doi:10.34133/bmr.0157)
Supplement: Supplementary 1 — Figs. S1 to S3 Video S1 AlphaFold original files [file bmr.0157.f1.zip › rank22_confidence-2.26.sdf]

     RDKit          3D

 34 33  0  0  0  0  0  0  0  0999 V2000
    2.7228   -2.1912  -13.7273 C   0  0  0  0  0  0  0  0  0  0  0  0
    2.7564   -3.2469  -12.6808 C   0  0  0  0  0  0  0  0  0  0  0  0
    3.1837   -2.9630  -11.4026 C   0  0  0  0  0  0  0  0  0  0  0  0
    3.2380   -3.8979  -10.3895 C   0  0  0  0  0  0  0  0  0  0  0  0
    2.8466   -5.2185  -10.6347 C   0  0  0  0  0  0  0  0  0  0  0  0
    2.4199   -5.4888  -11.9174 C   0  0  0  0  0  0  0  0  0  0  0  0
    2.3690   -4.5477  -12.9233 C   0  0  0  0  0  0  0  0  0  0  0  0
    1.8930   -4.9260  -14.2904 C   0  0  0  0  0  0  0  0  0  0  0  0
    2.8726   -6.1344   -9.6593 N   0  0  0  0  0  0  0  0  0  0  0  0
    3.2758   -5.8300   -8.3827 C   0  0  0  0  0  0  0  0  0  0  0  0
    3.2989   -6.7528   -7.4019 N   0  0  0  0  0  0  0  0  0  0  0  0
    3.7130   -6.3662   -6.1624 C   0  0  0  0  0  0  0  0  0  0  0  0
    3.7196   -7.2601   -5.2734 O   0  0  0  0  0  0  0  0  0  0  0  0
    4.0971   -5.0998   -5.8889 N   0  0  0  0  0  0  0  0  0  0  0  0
    4.0889   -4.1427   -6.8446 C   0  0  0  0  0  0  0  0  0  0  0  0
    4.4393   -2.9568   -6.6245 O   0  0  0  0  0  0  0  0  0  0  0  0
    3.6778   -4.4589   -8.1405 C   0  0  0  0  0  0  0  0  0  0  0  0
    3.6377   -3.5843   -9.1407 N   0  0  0  0  0  0  0  0  0  0  0  0
    2.5624   -7.5155   -9.8660 C   0  0  0  0  0  0  0  0  0  0  0  0
    3.7254   -8.4383  -10.0272 C   0  0  0  0  0  0  0  0  0  0  0  0
    4.6561   -8.1853  -11.1607 C   0  0  0  0  0  0  0  0  0  0  0  0
    4.1775   -8.7324  -12.4662 C   0  0  0  0  0  0  0  0  0  0  0  0
    5.3993   -8.9312  -13.3611 C   0  0  0  0  0  0  0  0  0  0  0  0
    5.0173   -9.5645  -14.5566 O   0  0  0  0  0  0  0  0  0  0  0  0
    6.3934   -9.7604  -15.5042 P   0  0  0  0  0  5  0  0  0  0  0  0
    5.9502  -10.2914  -16.8626 O   0  0  0  0  0  0  0  0  0  0  0  0
    7.0933   -8.2407  -15.7365 O   0  0  0  0  0  0  0  0  0  0  0  0
    7.5093  -10.8087  -14.8203 O   0  0  0  0  0  1  0  0  0  0  0  0
    3.6918  -10.0235  -12.2325 O   0  0  0  0  0  0  0  0  0  0  0  0
    5.1633   -6.9072  -11.1948 O   0  0  0  0  0  0  0  0  0  0  0  0
    3.2121   -9.7540  -10.1377 O   0  0  0  0  0  0  0  0  0  0  0  0
    3.7579   -6.3398  -11.8156 O   0  0  0  0  0  0  0  0  0  0  0  0
    3.7567   -6.3521  -11.7901 O   0  0  0  0  0  0  0  0  0  0  0  0
    3.7370   -6.5105  -11.4487 Na  0  0  0  0  0 15  0  0  0  0  0  0
  1  2  1  0
  2  3  2  0
  3  4  1  0
  4  5  2  0
  5  6  1  0
  6  7  2  0
  7  8  1  0
  5  9  1  0
  9 10  1  0
 10 11  2  0
 11 12  1  0
 12 13  2  0
 12 14  1  0
 14 15  1  0
 15 16  2  0
 15 17  1  0
 17 18  2  0
  9 19  1  0
 19 20  1  0
 20 21  1  0
 21 22  1  0
 22 23  1  0
 23 24  1  0
 24 25  1  0
 25 26  2  0
 25 27  1  0
 25 28  1  0
 22 29  1  0
 21 30  1  0
 20 31  1  0
  7  2  1  0
 18  4  1  0
 17 10  1  0
M  CHG  2  28  -1  34   1
M  END
$$$$
