# Supplementary material for: A New Light-Sensor System Affecting Cancer Cell Fate
Source: Biomater Res. 2025 Mar 5;29:0157. doi: 10.34133/bmr.0157 (PMC11880576; doi:10.34133/bmr.0157)
Supplement: Supplementary 1 — Figs. S1 to S3 Video S1 AlphaFold original files [file bmr.0157.f1.zip › rank23_confidence-1.09.sdf]

     RDKit          3D

 11 10  0  0  0  0  0  0  0  0999 V2000
    2.5121   -6.2877   -6.4153 C   0  0  0  0  0  0  0  0  0  0  0  0
    3.4101   -5.1459   -6.4432 N   0  0  0  0  0  4  0  0  0  0  0  0
    3.8280   -4.8949   -5.0775 C   0  0  0  0  0  0  0  0  0  0  0  0
    2.7203   -3.9755   -6.9141 C   0  0  0  0  0  0  0  0  0  0  0  0
    4.5379   -5.4464   -7.3085 C   0  0  0  0  0  0  0  0  0  0  0  0
    3.9936   -5.6069   -8.7053 C   0  0  0  0  0  0  0  0  0  0  0  0
    3.9130   -6.9446   -9.0961 O   0  0  0  0  0  0  0  0  0  0  0  0
    3.5925   -6.8771  -10.7699 P   0  0  0  0  0  5  0  0  0  0  0  0
    2.3950   -5.9488  -10.9275 O   0  0  0  0  0  0  0  0  0  0  0  0
    3.2932   -8.3969  -11.4106 O   0  0  0  0  0  0  0  0  0  0  0  0
    4.9458   -6.1576  -11.4910 O   0  0  0  0  0  0  0  0  0  0  0  0
  1  2  1  0
  2  3  1  0
  2  4  1  0
  2  5  1  0
  5  6  1  0
  6  7  1  0
  7  8  1  0
  8  9  2  0
  8 10  1  0
  8 11  1  0
M  CHG  1   2   1
M  END
$$$$
