# Supplementary material for: A New Light-Sensor System Affecting Cancer Cell Fate
Source: Biomater Res. 2025 Mar 5;29:0157. doi: 10.34133/bmr.0157 (PMC11880576; doi:10.34133/bmr.0157)
Supplement: Supplementary 1 — Figs. S1 to S3 Video S1 AlphaFold original files [file bmr.0157.f1.zip › rank23_confidence-2.26.sdf]

     RDKit          3D

 34 33  0  0  0  0  0  0  0  0999 V2000
    2.6201   -2.2667  -13.7448 C   0  0  0  0  0  0  0  0  0  0  0  0
    2.7114   -3.3165  -12.6958 C   0  0  0  0  0  0  0  0  0  0  0  0
    3.1168   -3.0055  -11.4167 C   0  0  0  0  0  0  0  0  0  0  0  0
    3.2219   -3.9336  -10.4014 C   0  0  0  0  0  0  0  0  0  0  0  0
    2.9092   -5.2753  -10.6450 C   0  0  0  0  0  0  0  0  0  0  0  0
    2.5037   -5.5726  -11.9285 C   0  0  0  0  0  0  0  0  0  0  0  0
    2.4016   -4.6382  -12.9368 C   0  0  0  0  0  0  0  0  0  0  0  0
    1.9535   -5.0465  -14.3046 C   0  0  0  0  0  0  0  0  0  0  0  0
    2.9852   -6.1861   -9.6674 N   0  0  0  0  0  0  0  0  0  0  0  0
    3.3653   -5.8560   -8.3901 C   0  0  0  0  0  0  0  0  0  0  0  0
    3.4387   -6.7739   -7.4071 N   0  0  0  0  0  0  0  0  0  0  0  0
    3.8250   -6.3612   -6.1671 C   0  0  0  0  0  0  0  0  0  0  0  0
    3.8807   -7.2515   -5.2761 O   0  0  0  0  0  0  0  0  0  0  0  0
    4.1335   -5.0741   -5.8951 N   0  0  0  0  0  0  0  0  0  0  0  0
    4.0729   -4.1210   -6.8530 C   0  0  0  0  0  0  0  0  0  0  0  0
    4.3526   -2.9162   -6.6343 O   0  0  0  0  0  0  0  0  0  0  0  0
    3.6857   -4.4633   -8.1496 C   0  0  0  0  0  0  0  0  0  0  0  0
    3.5981   -3.5946   -9.1519 N   0  0  0  0  0  0  0  0  0  0  0  0
    2.7569   -7.5834   -9.8721 C   0  0  0  0  0  0  0  0  0  0  0  0
    3.9725   -8.4370  -10.0272 C   0  0  0  0  0  0  0  0  0  0  0  0
    4.8908   -8.1324  -11.1579 C   0  0  0  0  0  0  0  0  0  0  0  0
    4.4497   -8.7092  -12.4639 C   0  0  0  0  0  0  0  0  0  0  0  0
    5.6843   -8.8380  -13.3540 C   0  0  0  0  0  0  0  0  0  0  0  0
    5.3443   -9.4950  -14.5495 O   0  0  0  0  0  0  0  0  0  0  0  0
    6.7329   -9.6121  -15.4918 P   0  0  0  0  0  5  0  0  0  0  0  0
    6.3264  -10.1709  -16.8505 O   0  0  0  0  0  0  0  0  0  0  0  0
    7.3437   -8.0546  -15.7251 O   0  0  0  0  0  0  0  0  0  0  0  0
    7.9057  -10.5921  -14.8016 O   0  0  0  0  0  1  0  0  0  0  0  0
    4.0394  -10.0259  -12.2290 O   0  0  0  0  0  0  0  0  0  0  0  0
    5.3226   -6.8268  -11.1932 O   0  0  0  0  0  0  0  0  0  0  0  0
    3.5373   -9.7807  -10.1365 O   0  0  0  0  0  0  0  0  0  0  0  0
    3.8888   -6.3438  -11.8201 O   0  0  0  0  0  0  0  0  0  0  0  0
    3.8882   -6.3561  -11.7946 O   0  0  0  0  0  0  0  0  0  0  0  0
    3.8766   -6.5147  -11.4530 Na  0  0  0  0  0 15  0  0  0  0  0  0
  1  2  1  0
  2  3  2  0
  3  4  1  0
  4  5  2  0
  5  6  1  0
  6  7  2  0
  7  8  1  0
  5  9  1  0
  9 10  1  0
 10 11  2  0
 11 12  1  0
 12 13  2  0
 12 14  1  0
 14 15  1  0
 15 16  2  0
 15 17  1  0
 17 18  2  0
  9 19  1  0
 19 20  1  0
 20 21  1  0
 21 22  1  0
 22 23  1  0
 23 24  1  0
 24 25  1  0
 25 26  2  0
 25 27  1  0
 25 28  1  0
 22 29  1  0
 21 30  1  0
 20 31  1  0
  7  2  1  0
 18  4  1  0
 17 10  1  0
M  CHG  2  28  -1  34   1
M  END
$$$$
