# Supplementary material for: A New Light-Sensor System Affecting Cancer Cell Fate
Source: Biomater Res. 2025 Mar 5;29:0157. doi: 10.34133/bmr.0157 (PMC11880576; doi:10.34133/bmr.0157)
Supplement: Supplementary 1 — Figs. S1 to S3 Video S1 AlphaFold original files [file bmr.0157.f1.zip › rank24_confidence-1.11.sdf]

     RDKit          3D

 11 10  0  0  0  0  0  0  0  0999 V2000
    2.2225   -6.2195   -6.5493 C   0  0  0  0  0  0  0  0  0  0  0  0
    3.2473   -5.1920   -6.6179 N   0  0  0  0  0  4  0  0  0  0  0  0
    3.6049   -4.8506   -5.2547 C   0  0  0  0  0  0  0  0  0  0  0  0
    2.7296   -4.0071   -7.2467 C   0  0  0  0  0  0  0  0  0  0  0  0
    4.3846   -5.7011   -7.3651 C   0  0  0  0  0  0  0  0  0  0  0  0
    3.9914   -5.7064   -8.8206 C   0  0  0  0  0  0  0  0  0  0  0  0
    3.4848   -6.9405   -9.2318 O   0  0  0  0  0  0  0  0  0  0  0  0
    3.5507   -6.8777  -10.9350 P   0  0  0  0  0  5  0  0  0  0  0  0
    2.8114   -5.6068  -11.3338 O   0  0  0  0  0  0  0  0  0  0  0  0
    2.8733   -8.2408  -11.6371 O   0  0  0  0  0  0  0  0  0  0  0  0
    5.1854   -6.7167  -11.3484 O   0  0  0  0  0  0  0  0  0  0  0  0
  1  2  1  0
  2  3  1  0
  2  4  1  0
  2  5  1  0
  5  6  1  0
  6  7  1  0
  7  8  1  0
  8  9  2  0
  8 10  1  0
  8 11  1  0
M  CHG  1   2   1
M  END
$$$$
