# Supplementary material for: A New Light-Sensor System Affecting Cancer Cell Fate
Source: Biomater Res. 2025 Mar 5;29:0157. doi: 10.34133/bmr.0157 (PMC11880576; doi:10.34133/bmr.0157)
Supplement: Supplementary 1 — Figs. S1 to S3 Video S1 AlphaFold original files [file bmr.0157.f1.zip › rank24_confidence-2.26.sdf]

     RDKit          3D

 34 33  0  0  0  0  0  0  0  0999 V2000
    2.5721   -2.2081  -13.6985 C   0  0  0  0  0  0  0  0  0  0  0  0
    2.6959   -3.2678  -12.6630 C   0  0  0  0  0  0  0  0  0  0  0  0
    3.1222   -2.9658  -11.3885 C   0  0  0  0  0  0  0  0  0  0  0  0
    3.2576   -3.9033  -10.3856 C   0  0  0  0  0  0  0  0  0  0  0  0
    2.9560   -5.2459  -10.6378 C   0  0  0  0  0  0  0  0  0  0  0  0
    2.5294   -5.5344  -11.9165 C   0  0  0  0  0  0  0  0  0  0  0  0
    2.3970   -4.5906  -12.9124 C   0  0  0  0  0  0  0  0  0  0  0  0
    1.9275   -4.9895  -14.2758 C   0  0  0  0  0  0  0  0  0  0  0  0
    3.0614   -6.1662   -9.6719 N   0  0  0  0  0  0  0  0  0  0  0  0
    3.4621   -5.8453   -8.3985 C   0  0  0  0  0  0  0  0  0  0  0  0
    3.5652   -6.7726   -7.4272 N   0  0  0  0  0  0  0  0  0  0  0  0
    3.9703   -6.3687   -6.1903 C   0  0  0  0  0  0  0  0  0  0  0  0
    4.0535   -7.2676   -5.3103 O   0  0  0  0  0  0  0  0  0  0  0  0
    4.2689   -5.0809   -5.9102 N   0  0  0  0  0  0  0  0  0  0  0  0
    4.1787   -4.1185   -6.8563 C   0  0  0  0  0  0  0  0  0  0  0  0
    4.4485   -2.9128   -6.6299 O   0  0  0  0  0  0  0  0  0  0  0  0
    3.7707   -4.4515   -8.1490 C   0  0  0  0  0  0  0  0  0  0  0  0
    3.6537   -3.5732   -9.1399 N   0  0  0  0  0  0  0  0  0  0  0  0
    2.8456   -7.5639   -9.8873 C   0  0  0  0  0  0  0  0  0  0  0  0
    4.0679   -8.4012  -10.0749 C   0  0  0  0  0  0  0  0  0  0  0  0
    4.9607   -8.0736  -11.2196 C   0  0  0  0  0  0  0  0  0  0  0  0
    4.5014   -8.6416  -12.5231 C   0  0  0  0  0  0  0  0  0  0  0  0
    5.7201   -8.7463  -13.4380 C   0  0  0  0  0  0  0  0  0  0  0  0
    5.3649   -9.3944  -14.6339 O   0  0  0  0  0  0  0  0  0  0  0  0
    6.7363   -9.4850  -15.6038 P   0  0  0  0  0  5  0  0  0  0  0  0
    6.3104  -10.0340  -16.9605 O   0  0  0  0  0  0  0  0  0  0  0  0
    7.3243   -7.9179  -15.8316 O   0  0  0  0  0  0  0  0  0  0  0  0
    7.9336  -10.4582  -14.9468 O   0  0  0  0  0  1  0  0  0  0  0  0
    4.1111   -9.9656  -12.2948 O   0  0  0  0  0  0  0  0  0  0  0  0
    5.3764   -6.7627  -11.2489 O   0  0  0  0  0  0  0  0  0  0  0  0
    3.6464   -9.7487  -10.1905 O   0  0  0  0  0  0  0  0  0  0  0  0
    3.9253   -6.2902  -11.8430 O   0  0  0  0  0  0  0  0  0  0  0  0
    3.9253   -6.3027  -11.8177 O   0  0  0  0  0  0  0  0  0  0  0  0
    3.9221   -6.4651  -11.4776 Na  0  0  0  0  0 15  0  0  0  0  0  0
  1  2  1  0
  2  3  2  0
  3  4  1  0
  4  5  2  0
  5  6  1  0
  6  7  2  0
  7  8  1  0
  5  9  1  0
  9 10  1  0
 10 11  2  0
 11 12  1  0
 12 13  2  0
 12 14  1  0
 14 15  1  0
 15 16  2  0
 15 17  1  0
 17 18  2  0
  9 19  1  0
 19 20  1  0
 20 21  1  0
 21 22  1  0
 22 23  1  0
 23 24  1  0
 24 25  1  0
 25 26  2  0
 25 27  1  0
 25 28  1  0
 22 29  1  0
 21 30  1  0
 20 31  1  0
  7  2  1  0
 18  4  1  0
 17 10  1  0
M  CHG  2  28  -1  34   1
M  END
$$$$
