# Supplementary material for: A New Light-Sensor System Affecting Cancer Cell Fate
Source: Biomater Res. 2025 Mar 5;29:0157. doi: 10.34133/bmr.0157 (PMC11880576; doi:10.34133/bmr.0157)
Supplement: Supplementary 1 — Figs. S1 to S3 Video S1 AlphaFold original files [file bmr.0157.f1.zip › rank25_confidence-1.11.sdf]

     RDKit          3D

 11 10  0  0  0  0  0  0  0  0999 V2000
    2.6752   -4.0961   -6.9923 C   0  0  0  0  0  0  0  0  0  0  0  0
    3.0936   -5.2421   -6.2035 N   0  0  0  0  0  4  0  0  0  0  0  0
    2.5009   -5.0974   -4.8880 C   0  0  0  0  0  0  0  0  0  0  0  0
    4.5226   -5.2475   -6.0438 C   0  0  0  0  0  0  0  0  0  0  0  0
    2.6574   -6.4608   -6.8634 C   0  0  0  0  0  0  0  0  0  0  0  0
    3.4114   -6.5533   -8.1656 C   0  0  0  0  0  0  0  0  0  0  0  0
    2.7981   -5.8294   -9.1897 O   0  0  0  0  0  0  0  0  0  0  0  0
    3.3239   -6.5941  -10.6208 P   0  0  0  0  0  5  0  0  0  0  0  0
    2.6674   -5.8326  -11.7652 O   0  0  0  0  0  0  0  0  0  0  0  0
    2.9238   -8.2217  -10.6428 O   0  0  0  0  0  0  0  0  0  0  0  0
    5.0008   -6.3685  -10.6995 O   0  0  0  0  0  0  0  0  0  0  0  0
  1  2  1  0
  2  3  1  0
  2  4  1  0
  2  5  1  0
  5  6  1  0
  6  7  1  0
  7  8  1  0
  8  9  2  0
  8 10  1  0
  8 11  1  0
M  CHG  1   2   1
M  END
$$$$
