# Supplementary material for: A New Light-Sensor System Affecting Cancer Cell Fate
Source: Biomater Res. 2025 Mar 5;29:0157. doi: 10.34133/bmr.0157 (PMC11880576; doi:10.34133/bmr.0157)
Supplement: Supplementary 1 — Figs. S1 to S3 Video S1 AlphaFold original files [file bmr.0157.f1.zip › rank25_confidence-2.27.sdf]

     RDKit          3D

 34 33  0  0  0  0  0  0  0  0999 V2000
    2.5944   -2.1754  -13.6986 C   0  0  0  0  0  0  0  0  0  0  0  0
    2.6700   -3.2466  -12.6703 C   0  0  0  0  0  0  0  0  0  0  0  0
    3.0800   -2.9668  -11.3855 C   0  0  0  0  0  0  0  0  0  0  0  0
    3.1711   -3.9159  -10.3884 C   0  0  0  0  0  0  0  0  0  0  0  0
    2.8383   -5.2477  -10.6580 C   0  0  0  0  0  0  0  0  0  0  0  0
    2.4284   -5.5139  -11.9470 C   0  0  0  0  0  0  0  0  0  0  0  0
    2.3403   -4.5586  -12.9368 C   0  0  0  0  0  0  0  0  0  0  0  0
    1.8861   -4.9333  -14.3123 C   0  0  0  0  0  0  0  0  0  0  0  0
    2.9005   -6.1785   -9.6985 N   0  0  0  0  0  0  0  0  0  0  0  0
    3.2855   -5.8791   -8.4150 C   0  0  0  0  0  0  0  0  0  0  0  0
    3.3451   -6.8170   -7.4501 N   0  0  0  0  0  0  0  0  0  0  0  0
    3.7375   -6.4344   -6.2024 C   0  0  0  0  0  0  0  0  0  0  0  0
    3.7798   -7.3425   -5.3289 O   0  0  0  0  0  0  0  0  0  0  0  0
    4.0653   -5.1576   -5.9055 N   0  0  0  0  0  0  0  0  0  0  0  0
    4.0191   -4.1852   -6.8446 C   0  0  0  0  0  0  0  0  0  0  0  0
    4.3169   -2.9892   -6.6026 O   0  0  0  0  0  0  0  0  0  0  0  0
    3.6268   -4.4963   -8.1475 C   0  0  0  0  0  0  0  0  0  0  0  0
    3.5523   -3.6071   -9.1327 N   0  0  0  0  0  0  0  0  0  0  0  0
    2.6512   -7.5680   -9.9302 C   0  0  0  0  0  0  0  0  0  0  0  0
    3.8538   -8.4365  -10.1023 C   0  0  0  0  0  0  0  0  0  0  0  0
    4.7767   -8.1238  -11.2271 C   0  0  0  0  0  0  0  0  0  0  0  0
    4.3270   -8.6684  -12.5439 C   0  0  0  0  0  0  0  0  0  0  0  0
    5.5595   -8.7984  -13.4367 C   0  0  0  0  0  0  0  0  0  0  0  0
    5.2097   -9.4268  -14.6447 O   0  0  0  0  0  0  0  0  0  0  0  0
    6.5963   -9.5464  -15.5895 P   0  0  0  0  0  5  0  0  0  0  0  0
    6.1815  -10.0724  -16.9587 O   0  0  0  0  0  0  0  0  0  0  0  0
    7.2305   -7.9940  -15.7926 O   0  0  0  0  0  0  0  0  0  0  0  0
    7.7542  -10.5571  -14.9188 O   0  0  0  0  0  1  0  0  0  0  0  0
    3.8969   -9.9831  -12.3346 O   0  0  0  0  0  0  0  0  0  0  0  0
    5.2280   -6.8245  -11.2371 O   0  0  0  0  0  0  0  0  0  0  0  0
    3.3984   -9.7712  -10.2375 O   0  0  0  0  0  0  0  0  0  0  0  0
    3.8017   -6.3078  -11.8540 O   0  0  0  0  0  0  0  0  0  0  0  0
    3.8009   -6.3206  -11.8288 O   0  0  0  0  0  0  0  0  0  0  0  0
    3.7869   -6.4857  -11.4903 Na  0  0  0  0  0 15  0  0  0  0  0  0
  1  2  1  0
  2  3  2  0
  3  4  1  0
  4  5  2  0
  5  6  1  0
  6  7  2  0
  7  8  1  0
  5  9  1  0
  9 10  1  0
 10 11  2  0
 11 12  1  0
 12 13  2  0
 12 14  1  0
 14 15  1  0
 15 16  2  0
 15 17  1  0
 17 18  2  0
  9 19  1  0
 19 20  1  0
 20 21  1  0
 21 22  1  0
 22 23  1  0
 23 24  1  0
 24 25  1  0
 25 26  2  0
 25 27  1  0
 25 28  1  0
 22 29  1  0
 21 30  1  0
 20 31  1  0
  7  2  1  0
 18  4  1  0
 17 10  1  0
M  CHG  2  28  -1  34   1
M  END
$$$$
