# Supplementary material for: A New Light-Sensor System Affecting Cancer Cell Fate
Source: Biomater Res. 2025 Mar 5;29:0157. doi: 10.34133/bmr.0157 (PMC11880576; doi:10.34133/bmr.0157)
Supplement: Supplementary 1 — Figs. S1 to S3 Video S1 AlphaFold original files [file bmr.0157.f1.zip › rank26_confidence-1.15.sdf]

     RDKit          3D

 11 10  0  0  0  0  0  0  0  0999 V2000
    3.2325   -4.1187   -5.3723 C   0  0  0  0  0  0  0  0  0  0  0  0
    3.4147   -4.9831   -6.5258 N   0  0  0  0  0  4  0  0  0  0  0  0
    2.3262   -5.9411   -6.5205 C   0  0  0  0  0  0  0  0  0  0  0  0
    4.6465   -5.7164   -6.4145 C   0  0  0  0  0  0  0  0  0  0  0  0
    3.4189   -4.1742   -7.7327 C   0  0  0  0  0  0  0  0  0  0  0  0
    3.0352   -5.0808   -8.8745 C   0  0  0  0  0  0  0  0  0  0  0  0
    4.1464   -5.6366   -9.5110 O   0  0  0  0  0  0  0  0  0  0  0  0
    3.6448   -5.8490  -11.1274 P   0  0  0  0  0  5  0  0  0  0  0  0
    4.8216   -6.4956  -11.8470 O   0  0  0  0  0  0  0  0  0  0  0  0
    3.1982   -4.3984  -11.8387 O   0  0  0  0  0  0  0  0  0  0  0  0
    2.3526   -6.9435  -11.0910 O   0  0  0  0  0  0  0  0  0  0  0  0
  1  2  1  0
  2  3  1  0
  2  4  1  0
  2  5  1  0
  5  6  1  0
  6  7  1  0
  7  8  1  0
  8  9  2  0
  8 10  1  0
  8 11  1  0
M  CHG  1   2   1
M  END
$$$$
