# Supplementary material for: A New Light-Sensor System Affecting Cancer Cell Fate
Source: Biomater Res. 2025 Mar 5;29:0157. doi: 10.34133/bmr.0157 (PMC11880576; doi:10.34133/bmr.0157)
Supplement: Supplementary 1 — Figs. S1 to S3 Video S1 AlphaFold original files [file bmr.0157.f1.zip › rank26_confidence-2.27.sdf]

     RDKit          3D

 34 33  0  0  0  0  0  0  0  0999 V2000
    2.6569   -2.2475  -13.5665 C   0  0  0  0  0  0  0  0  0  0  0  0
    2.7484   -3.3208  -12.5416 C   0  0  0  0  0  0  0  0  0  0  0  0
    3.1541   -3.0390  -11.2558 C   0  0  0  0  0  0  0  0  0  0  0  0
    3.2593   -3.9899  -10.2619 C   0  0  0  0  0  0  0  0  0  0  0  0
    2.9465   -5.3257  -10.5358 C   0  0  0  0  0  0  0  0  0  0  0  0
    2.5407   -5.5938  -11.8257 C   0  0  0  0  0  0  0  0  0  0  0  0
    2.4385   -4.6367  -12.8125 C   0  0  0  0  0  0  0  0  0  0  0  0
    1.9901   -5.0138  -14.1892 C   0  0  0  0  0  0  0  0  0  0  0  0
    3.0226   -6.2585   -9.5793 N   0  0  0  0  0  0  0  0  0  0  0  0
    3.4029   -5.9575   -8.2948 C   0  0  0  0  0  0  0  0  0  0  0  0
    3.4765   -6.8975   -7.3329 N   0  0  0  0  0  0  0  0  0  0  0  0
    3.8630   -6.5131   -6.0839 C   0  0  0  0  0  0  0  0  0  0  0  0
    3.9187   -7.4233   -5.2134 O   0  0  0  0  0  0  0  0  0  0  0  0
    4.1715   -5.2325   -5.7828 N   0  0  0  0  0  0  0  0  0  0  0  0
    4.1108   -4.2579   -6.7188 C   0  0  0  0  0  0  0  0  0  0  0  0
    4.3907   -3.0584   -6.4729 O   0  0  0  0  0  0  0  0  0  0  0  0
    3.7234   -4.5707   -8.0228 C   0  0  0  0  0  0  0  0  0  0  0  0
    3.6357   -3.6794   -9.0051 N   0  0  0  0  0  0  0  0  0  0  0  0
    2.7942   -7.6508   -9.8155 C   0  0  0  0  0  0  0  0  0  0  0  0
    4.0097   -8.5007   -9.9902 C   0  0  0  0  0  0  0  0  0  0  0  0
    4.9279   -8.1705  -11.1139 C   0  0  0  0  0  0  0  0  0  0  0  0
    4.4865   -8.7175  -12.4325 C   0  0  0  0  0  0  0  0  0  0  0  0
    5.7209   -8.8261  -13.3256 C   0  0  0  0  0  0  0  0  0  0  0  0
    5.3807   -9.4557  -14.5356 O   0  0  0  0  0  0  0  0  0  0  0  0
    6.7691   -9.5515  -15.4806 P   0  0  0  0  0  5  0  0  0  0  0  0
    6.3624  -10.0792  -16.8516 O   0  0  0  0  0  0  0  0  0  0  0  0
    7.3800   -7.9891  -15.6785 O   0  0  0  0  0  0  0  0  0  0  0  0
    7.9420  -10.5469  -14.8130 O   0  0  0  0  0  1  0  0  0  0  0  0
    4.0762  -10.0392  -12.2275 O   0  0  0  0  0  0  0  0  0  0  0  0
    5.3597   -6.8645  -11.1196 O   0  0  0  0  0  0  0  0  0  0  0  0
    3.5744   -9.8415  -10.1299 O   0  0  0  0  0  0  0  0  0  0  0  0
    3.9258   -6.3673  -11.7351 O   0  0  0  0  0  0  0  0  0  0  0  0
    3.9252   -6.3802  -11.7099 O   0  0  0  0  0  0  0  0  0  0  0  0
    3.9136   -6.5465  -11.3719 Na  0  0  0  0  0 15  0  0  0  0  0  0
  1  2  1  0
  2  3  2  0
  3  4  1  0
  4  5  2  0
  5  6  1  0
  6  7  2  0
  7  8  1  0
  5  9  1  0
  9 10  1  0
 10 11  2  0
 11 12  1  0
 12 13  2  0
 12 14  1  0
 14 15  1  0
 15 16  2  0
 15 17  1  0
 17 18  2  0
  9 19  1  0
 19 20  1  0
 20 21  1  0
 21 22  1  0
 22 23  1  0
 23 24  1  0
 24 25  1  0
 25 26  2  0
 25 27  1  0
 25 28  1  0
 22 29  1  0
 21 30  1  0
 20 31  1  0
  7  2  1  0
 18  4  1  0
 17 10  1  0
M  CHG  2  28  -1  34   1
M  END
$$$$
