# Supplementary material for: A New Light-Sensor System Affecting Cancer Cell Fate
Source: Biomater Res. 2025 Mar 5;29:0157. doi: 10.34133/bmr.0157 (PMC11880576; doi:10.34133/bmr.0157)
Supplement: Supplementary 1 — Figs. S1 to S3 Video S1 AlphaFold original files [file bmr.0157.f1.zip › rank27_confidence-1.18.sdf]

     RDKit          3D

 11 10  0  0  0  0  0  0  0  0999 V2000
    2.7206   -3.9408   -6.8771 C   0  0  0  0  0  0  0  0  0  0  0  0
    3.4479   -5.1339   -6.4789 N   0  0  0  0  0  4  0  0  0  0  0  0
    2.5036   -6.2343   -6.4848 C   0  0  0  0  0  0  0  0  0  0  0  0
    3.9499   -4.9924   -5.1390 C   0  0  0  0  0  0  0  0  0  0  0  0
    4.5448   -5.3559   -7.4054 C   0  0  0  0  0  0  0  0  0  0  0  0
    3.9683   -5.2939   -8.7970 C   0  0  0  0  0  0  0  0  0  0  0  0
    3.5380   -6.5413   -9.2524 O   0  0  0  0  0  0  0  0  0  0  0  0
    3.6137   -6.4196  -10.9520 P   0  0  0  0  0  5  0  0  0  0  0  0
    2.9150   -7.6619  -11.4900 O   0  0  0  0  0  0  0  0  0  0  0  0
    5.1935   -6.3047  -11.5004 O   0  0  0  0  0  0  0  0  0  0  0  0
    2.7102   -5.0516  -11.3778 O   0  0  0  0  0  0  0  0  0  0  0  0
  1  2  1  0
  2  3  1  0
  2  4  1  0
  2  5  1  0
  5  6  1  0
  6  7  1  0
  7  8  1  0
  8  9  2  0
  8 10  1  0
  8 11  1  0
M  CHG  1   2   1
M  END
$$$$
