# Supplementary material for: A New Light-Sensor System Affecting Cancer Cell Fate
Source: Biomater Res. 2025 Mar 5;29:0157. doi: 10.34133/bmr.0157 (PMC11880576; doi:10.34133/bmr.0157)
Supplement: Supplementary 1 — Figs. S1 to S3 Video S1 AlphaFold original files [file bmr.0157.f1.zip › rank27_confidence-2.28.sdf]

     RDKit          3D

 34 33  0  0  0  0  0  0  0  0999 V2000
    2.6508   -2.2004  -13.7442 C   0  0  0  0  0  0  0  0  0  0  0  0
    2.7420   -3.2545  -12.6996 C   0  0  0  0  0  0  0  0  0  0  0  0
    3.1688   -2.9531  -11.4252 C   0  0  0  0  0  0  0  0  0  0  0  0
    3.2750   -3.8856  -10.4141 C   0  0  0  0  0  0  0  0  0  0  0  0
    2.9408   -5.2222  -10.6574 C   0  0  0  0  0  0  0  0  0  0  0  0
    2.5140   -5.5101  -11.9361 C   0  0  0  0  0  0  0  0  0  0  0  0
    2.4110   -4.5712  -12.9402 C   0  0  0  0  0  0  0  0  0  0  0  0
    1.9389   -4.9691  -14.3030 C   0  0  0  0  0  0  0  0  0  0  0  0
    3.0175   -6.1370   -9.6836 N   0  0  0  0  0  0  0  0  0  0  0  0
    3.4193   -5.8161   -8.4106 C   0  0  0  0  0  0  0  0  0  0  0  0
    3.4935   -6.7379   -7.4313 N   0  0  0  0  0  0  0  0  0  0  0  0
    3.9020   -6.3343   -6.1954 C   0  0  0  0  0  0  0  0  0  0  0  0
    3.9576   -7.2280   -5.3079 O   0  0  0  0  0  0  0  0  0  0  0  0
    4.2316   -5.0523   -5.9239 N   0  0  0  0  0  0  0  0  0  0  0  0
    4.1711   -4.0956   -6.8781 C   0  0  0  0  0  0  0  0  0  0  0  0
    4.4701   -2.8954   -6.6597 O   0  0  0  0  0  0  0  0  0  0  0  0
    3.7618   -4.4286   -8.1704 C   0  0  0  0  0  0  0  0  0  0  0  0
    3.6725   -3.5557   -9.1688 N   0  0  0  0  0  0  0  0  0  0  0  0
    2.7675   -7.5304   -9.8892 C   0  0  0  0  0  0  0  0  0  0  0  0
    3.9691   -8.3999  -10.0632 C   0  0  0  0  0  0  0  0  0  0  0  0
    4.8762   -8.1043  -11.2054 C   0  0  0  0  0  0  0  0  0  0  0  0
    4.4097   -8.6710  -12.5070 C   0  0  0  0  0  0  0  0  0  0  0  0
    5.6303   -8.8139  -13.4141 C   0  0  0  0  0  0  0  0  0  0  0  0
    5.2653   -9.4624  -14.6068 O   0  0  0  0  0  0  0  0  0  0  0  0
    6.6393   -9.5955  -15.5682 P   0  0  0  0  0  5  0  0  0  0  0  0
    6.2069  -10.1445  -16.9228 O   0  0  0  0  0  0  0  0  0  0  0  0
    7.2681   -8.0457  -15.8051 O   0  0  0  0  0  0  0  0  0  0  0  0
    7.8078  -10.5934  -14.8967 O   0  0  0  0  0  1  0  0  0  0  0  0
    3.9847   -9.9828  -12.2704 O   0  0  0  0  0  0  0  0  0  0  0  0
    5.3252   -6.8047  -11.2427 O   0  0  0  0  0  0  0  0  0  0  0  0
    3.5142   -9.7373  -10.1705 O   0  0  0  0  0  0  0  0  0  0  0  0
    3.8898   -6.3003  -11.8487 O   0  0  0  0  0  0  0  0  0  0  0  0
    3.8893   -6.3126  -11.8233 O   0  0  0  0  0  0  0  0  0  0  0  0
    3.8802   -6.4722  -11.4820 Na  0  0  0  0  0 15  0  0  0  0  0  0
  1  2  1  0
  2  3  2  0
  3  4  1  0
  4  5  2  0
  5  6  1  0
  6  7  2  0
  7  8  1  0
  5  9  1  0
  9 10  1  0
 10 11  2  0
 11 12  1  0
 12 13  2  0
 12 14  1  0
 14 15  1  0
 15 16  2  0
 15 17  1  0
 17 18  2  0
  9 19  1  0
 19 20  1  0
 20 21  1  0
 21 22  1  0
 22 23  1  0
 23 24  1  0
 24 25  1  0
 25 26  2  0
 25 27  1  0
 25 28  1  0
 22 29  1  0
 21 30  1  0
 20 31  1  0
  7  2  1  0
 18  4  1  0
 17 10  1  0
M  CHG  2  28  -1  34   1
M  END
$$$$
