# Supplementary material for: A New Light-Sensor System Affecting Cancer Cell Fate
Source: Biomater Res. 2025 Mar 5;29:0157. doi: 10.34133/bmr.0157 (PMC11880576; doi:10.34133/bmr.0157)
Supplement: Supplementary 1 — Figs. S1 to S3 Video S1 AlphaFold original files [file bmr.0157.f1.zip › rank28_confidence-1.18.sdf]

     RDKit          3D

 11 10  0  0  0  0  0  0  0  0999 V2000
    3.7756   -4.7384   -5.1712 C   0  0  0  0  0  0  0  0  0  0  0  0
    3.3188   -5.2245   -6.4619 N   0  0  0  0  0  4  0  0  0  0  0  0
    2.7090   -4.1041   -7.1513 C   0  0  0  0  0  0  0  0  0  0  0  0
    2.3116   -6.2361   -6.2900 C   0  0  0  0  0  0  0  0  0  0  0  0
    4.4506   -5.7625   -7.1972 C   0  0  0  0  0  0  0  0  0  0  0  0
    4.0290   -5.8724   -8.6404 C   0  0  0  0  0  0  0  0  0  0  0  0
    3.7201   -7.1833   -9.0077 O   0  0  0  0  0  0  0  0  0  0  0  0
    3.7209   -7.1554  -10.7131 P   0  0  0  0  0  5  0  0  0  0  0  0
    3.0788   -8.4655  -11.1513 O   0  0  0  0  0  0  0  0  0  0  0  0
    5.2679   -6.9796  -11.3343 O   0  0  0  0  0  0  0  0  0  0  0  0
    2.7194   -5.8697  -11.1745 O   0  0  0  0  0  0  0  0  0  0  0  0
  1  2  1  0
  2  3  1  0
  2  4  1  0
  2  5  1  0
  5  6  1  0
  6  7  1  0
  7  8  1  0
  8  9  2  0
  8 10  1  0
  8 11  1  0
M  CHG  1   2   1
M  END
$$$$
