# Supplementary material for: A New Light-Sensor System Affecting Cancer Cell Fate
Source: Biomater Res. 2025 Mar 5;29:0157. doi: 10.34133/bmr.0157 (PMC11880576; doi:10.34133/bmr.0157)
Supplement: Supplementary 1 — Figs. S1 to S3 Video S1 AlphaFold original files [file bmr.0157.f1.zip › rank28_confidence-2.29.sdf]

     RDKit          3D

 34 33  0  0  0  0  0  0  0  0999 V2000
    2.5975   -2.1146  -13.6041 C   0  0  0  0  0  0  0  0  0  0  0  0
    2.7135   -3.1879  -12.5818 C   0  0  0  0  0  0  0  0  0  0  0  0
    3.1660   -2.9091  -11.3111 C   0  0  0  0  0  0  0  0  0  0  0  0
    3.2959   -3.8602  -10.3202 C   0  0  0  0  0  0  0  0  0  0  0  0
    2.9605   -5.1930  -10.5816 C   0  0  0  0  0  0  0  0  0  0  0  0
    2.5079   -5.4581  -11.8564 C   0  0  0  0  0  0  0  0  0  0  0  0
    2.3813   -4.5009  -12.8402 C   0  0  0  0  0  0  0  0  0  0  0  0
    1.8820   -4.8746  -14.2002 C   0  0  0  0  0  0  0  0  0  0  0  0
    3.0602   -6.1257   -9.6271 N   0  0  0  0  0  0  0  0  0  0  0  0
    3.4875   -5.8275   -8.3569 C   0  0  0  0  0  0  0  0  0  0  0  0
    3.5848   -6.7673   -7.3970 N   0  0  0  0  0  0  0  0  0  0  0  0
    4.0179   -6.3857   -6.1624 C   0  0  0  0  0  0  0  0  0  0  0  0
    4.0945   -7.2957   -5.2933 O   0  0  0  0  0  0  0  0  0  0  0  0
    4.3494   -5.1080   -5.8737 N   0  0  0  0  0  0  0  0  0  0  0  0
    4.2662   -4.1337   -6.8082 C   0  0  0  0  0  0  0  0  0  0  0  0
    4.5663   -2.9368   -6.5735 O   0  0  0  0  0  0  0  0  0  0  0  0
    3.8310   -4.4436   -8.0977 C   0  0  0  0  0  0  0  0  0  0  0  0
    3.7184   -3.5524   -9.0775 N   0  0  0  0  0  0  0  0  0  0  0  0
    2.8099   -7.5158   -9.8537 C   0  0  0  0  0  0  0  0  0  0  0  0
    4.0101   -8.3780  -10.0691 C   0  0  0  0  0  0  0  0  0  0  0  0
    4.8923   -8.0580  -11.2241 C   0  0  0  0  0  0  0  0  0  0  0  0
    4.4004   -8.6016  -12.5261 C   0  0  0  0  0  0  0  0  0  0  0  0
    5.6022   -8.7234  -13.4610 C   0  0  0  0  0  0  0  0  0  0  0  0
    5.2142   -9.3506  -14.6579 O   0  0  0  0  0  0  0  0  0  0  0  0
    6.5682   -9.4611  -15.6500 P   0  0  0  0  0  5  0  0  0  0  0  0
    6.1092   -9.9859  -17.0055 O   0  0  0  0  0  0  0  0  0  0  0  0
    7.1874   -7.9051  -15.8707 O   0  0  0  0  0  0  0  0  0  0  0  0
    7.7534  -10.4676  -15.0220 O   0  0  0  0  0  1  0  0  0  0  0  0
    3.9842   -9.9190  -12.3056 O   0  0  0  0  0  0  0  0  0  0  0  0
    5.3367   -6.7564  -11.2463 O   0  0  0  0  0  0  0  0  0  0  0  0
    3.5569   -9.7145  -10.1921 O   0  0  0  0  0  0  0  0  0  0  0  0
    3.8875   -6.2454  -11.8126 O   0  0  0  0  0  0  0  0  0  0  0  0
    3.8876   -6.2582  -11.7874 O   0  0  0  0  0  0  0  0  0  0  0  0
    3.8861   -6.4242  -11.4490 Na  0  0  0  0  0 15  0  0  0  0  0  0
  1  2  1  0
  2  3  2  0
  3  4  1  0
  4  5  2  0
  5  6  1  0
  6  7  2  0
  7  8  1  0
  5  9  1  0
  9 10  1  0
 10 11  2  0
 11 12  1  0
 12 13  2  0
 12 14  1  0
 14 15  1  0
 15 16  2  0
 15 17  1  0
 17 18  2  0
  9 19  1  0
 19 20  1  0
 20 21  1  0
 21 22  1  0
 22 23  1  0
 23 24  1  0
 24 25  1  0
 25 26  2  0
 25 27  1  0
 25 28  1  0
 22 29  1  0
 21 30  1  0
 20 31  1  0
  7  2  1  0
 18  4  1  0
 17 10  1  0
M  CHG  2  28  -1  34   1
M  END
$$$$
