# Supplementary material for: A New Light-Sensor System Affecting Cancer Cell Fate
Source: Biomater Res. 2025 Mar 5;29:0157. doi: 10.34133/bmr.0157 (PMC11880576; doi:10.34133/bmr.0157)
Supplement: Supplementary 1 — Figs. S1 to S3 Video S1 AlphaFold original files [file bmr.0157.f1.zip › rank29_confidence-1.20.sdf]

     RDKit          3D

 11 10  0  0  0  0  0  0  0  0999 V2000
    2.6589   -4.0993   -7.1758 C   0  0  0  0  0  0  0  0  0  0  0  0
    3.3996   -5.1720   -6.5342 N   0  0  0  0  0  4  0  0  0  0  0  0
    2.4893   -6.2902   -6.3805 C   0  0  0  0  0  0  0  0  0  0  0  0
    3.8292   -4.7710   -5.2219 C   0  0  0  0  0  0  0  0  0  0  0  0
    4.5478   -5.5167   -7.3550 C   0  0  0  0  0  0  0  0  0  0  0  0
    4.1054   -5.4306   -8.7937 C   0  0  0  0  0  0  0  0  0  0  0  0
    3.5873   -6.6379   -9.2657 O   0  0  0  0  0  0  0  0  0  0  0  0
    3.6353   -6.4830  -10.9636 P   0  0  0  0  0  5  0  0  0  0  0  0
    2.9275   -7.7145  -11.5142 O   0  0  0  0  0  0  0  0  0  0  0  0
    5.2060   -6.3574  -11.5353 O   0  0  0  0  0  0  0  0  0  0  0  0
    2.7255   -5.1070  -11.3478 O   0  0  0  0  0  0  0  0  0  0  0  0
  1  2  1  0
  2  3  1  0
  2  4  1  0
  2  5  1  0
  5  6  1  0
  6  7  1  0
  7  8  1  0
  8  9  2  0
  8 10  1  0
  8 11  1  0
M  CHG  1   2   1
M  END
$$$$
