# Supplementary material for: A New Light-Sensor System Affecting Cancer Cell Fate
Source: Biomater Res. 2025 Mar 5;29:0157. doi: 10.34133/bmr.0157 (PMC11880576; doi:10.34133/bmr.0157)
Supplement: Supplementary 1 — Figs. S1 to S3 Video S1 AlphaFold original files [file bmr.0157.f1.zip › rank29_confidence-2.29.sdf]

     RDKit          3D

 34 33  0  0  0  0  0  0  0  0999 V2000
    2.7528   -2.4438  -13.7635 C   0  0  0  0  0  0  0  0  0  0  0  0
    2.8256   -3.4753  -12.6952 C   0  0  0  0  0  0  0  0  0  0  0  0
    3.2302   -3.1465  -11.4203 C   0  0  0  0  0  0  0  0  0  0  0  0
    3.3186   -4.0572  -10.3877 C   0  0  0  0  0  0  0  0  0  0  0  0
    2.9885   -5.3987  -10.6081 C   0  0  0  0  0  0  0  0  0  0  0  0
    2.5840   -5.7140  -11.8877 C   0  0  0  0  0  0  0  0  0  0  0  0
    2.4987   -4.7969  -12.9132 C   0  0  0  0  0  0  0  0  0  0  0  0
    2.0503   -5.2239  -14.2753 C   0  0  0  0  0  0  0  0  0  0  0  0
    3.0482   -6.2925   -9.6138 N   0  0  0  0  0  0  0  0  0  0  0  0
    3.4277   -5.9443   -8.3412 C   0  0  0  0  0  0  0  0  0  0  0  0
    3.4847   -6.8449   -7.3413 N   0  0  0  0  0  0  0  0  0  0  0  0
    3.8717   -6.4150   -6.1074 C   0  0  0  0  0  0  0  0  0  0  0  0
    3.9117   -7.2894   -5.2001 O   0  0  0  0  0  0  0  0  0  0  0  0
    4.1967   -5.1274   -5.8576 N   0  0  0  0  0  0  0  0  0  0  0  0
    4.1530   -4.1913   -6.8330 C   0  0  0  0  0  0  0  0  0  0  0  0
    4.4484   -2.9866   -6.6352 O   0  0  0  0  0  0  0  0  0  0  0  0
    3.7662   -4.5519   -8.1248 C   0  0  0  0  0  0  0  0  0  0  0  0
    3.6945   -3.7006   -9.1431 N   0  0  0  0  0  0  0  0  0  0  0  0
    2.8015   -7.6901   -9.7939 C   0  0  0  0  0  0  0  0  0  0  0  0
    4.0059   -8.5628   -9.9283 C   0  0  0  0  0  0  0  0  0  0  0  0
    4.9328   -8.2915  -11.0606 C   0  0  0  0  0  0  0  0  0  0  0  0
    4.4889   -8.8860  -12.3576 C   0  0  0  0  0  0  0  0  0  0  0  0
    5.7251   -9.0480  -13.2401 C   0  0  0  0  0  0  0  0  0  0  0  0
    5.3808   -9.7220  -14.4248 O   0  0  0  0  0  0  0  0  0  0  0  0
    6.7713   -9.8753  -15.3591 P   0  0  0  0  0  5  0  0  0  0  0  0
    6.3625  -10.4532  -16.7090 O   0  0  0  0  0  0  0  0  0  0  0  0
    7.4044   -8.3308  -15.6181 O   0  0  0  0  0  0  0  0  0  0  0  0
    7.9279  -10.8583  -14.6462 O   0  0  0  0  0  1  0  0  0  0  0  0
    4.0597  -10.1926  -12.1005 O   0  0  0  0  0  0  0  0  0  0  0  0
    5.3825   -6.9928  -11.1179 O   0  0  0  0  0  0  0  0  0  0  0  0
    3.5527   -9.9022  -10.0149 O   0  0  0  0  0  0  0  0  0  0  0  0
    3.9579   -6.5019  -11.7595 O   0  0  0  0  0  0  0  0  0  0  0  0
    3.9571   -6.5137  -11.7338 O   0  0  0  0  0  0  0  0  0  0  0  0
    3.9420   -6.6659  -11.3893 Na  0  0  0  0  0 15  0  0  0  0  0  0
  1  2  1  0
  2  3  2  0
  3  4  1  0
  4  5  2  0
  5  6  1  0
  6  7  2  0
  7  8  1  0
  5  9  1  0
  9 10  1  0
 10 11  2  0
 11 12  1  0
 12 13  2  0
 12 14  1  0
 14 15  1  0
 15 16  2  0
 15 17  1  0
 17 18  2  0
  9 19  1  0
 19 20  1  0
 20 21  1  0
 21 22  1  0
 22 23  1  0
 23 24  1  0
 24 25  1  0
 25 26  2  0
 25 27  1  0
 25 28  1  0
 22 29  1  0
 21 30  1  0
 20 31  1  0
  7  2  1  0
 18  4  1  0
 17 10  1  0
M  CHG  2  28  -1  34   1
M  END
$$$$
