# Supplementary material for: A New Light-Sensor System Affecting Cancer Cell Fate
Source: Biomater Res. 2025 Mar 5;29:0157. doi: 10.34133/bmr.0157 (PMC11880576; doi:10.34133/bmr.0157)
Supplement: Supplementary 1 — Figs. S1 to S3 Video S1 AlphaFold original files [file bmr.0157.f1.zip › rank2_confidence-0.72.sdf]

     RDKit          3D

 11 10  0  0  0  0  0  0  0  0999 V2000
    3.0713   -3.9952   -5.5030 C   0  0  0  0  0  0  0  0  0  0  0  0
    3.2911   -5.0856   -6.4376 N   0  0  0  0  0  4  0  0  0  0  0  0
    2.2545   -6.0711   -6.1990 C   0  0  0  0  0  0  0  0  0  0  0  0
    4.5604   -5.7133   -6.1878 C   0  0  0  0  0  0  0  0  0  0  0  0
    3.2451   -4.5681   -7.7945 C   0  0  0  0  0  0  0  0  0  0  0  0
    3.0710   -5.7505   -8.7135 C   0  0  0  0  0  0  0  0  0  0  0  0
    4.2154   -6.0120   -9.4689 O   0  0  0  0  0  0  0  0  0  0  0  0
    3.6166   -6.6151  -10.9478 P   0  0  0  0  0  5  0  0  0  0  0  0
    2.5830   -7.6715  -10.5787 O   0  0  0  0  0  0  0  0  0  0  0  0
    4.8389   -7.2451  -11.9064 O   0  0  0  0  0  0  0  0  0  0  0  0
    2.8341   -5.3227  -11.7137 O   0  0  0  0  0  0  0  0  0  0  0  0
  1  2  1  0
  2  3  1  0
  2  4  1  0
  2  5  1  0
  5  6  1  0
  6  7  1  0
  7  8  1  0
  8  9  2  0
  8 10  1  0
  8 11  1  0
M  CHG  1   2   1
M  END
$$$$
