# Supplementary material for: A New Light-Sensor System Affecting Cancer Cell Fate
Source: Biomater Res. 2025 Mar 5;29:0157. doi: 10.34133/bmr.0157 (PMC11880576; doi:10.34133/bmr.0157)
Supplement: Supplementary 1 — Figs. S1 to S3 Video S1 AlphaFold original files [file bmr.0157.f1.zip › rank2_confidence-1.99.sdf]

     RDKit          3D

 34 33  0  0  0  0  0  0  0  0999 V2000
    2.4799   -2.4174  -13.6515 C   0  0  0  0  0  0  0  0  0  0  0  0
    2.6255   -3.4624  -12.6039 C   0  0  0  0  0  0  0  0  0  0  0  0
    3.0117   -3.1322  -11.3236 C   0  0  0  0  0  0  0  0  0  0  0  0
    3.1646   -4.0549  -10.3095 C   0  0  0  0  0  0  0  0  0  0  0  0
    2.9244   -5.4110  -10.5555 C   0  0  0  0  0  0  0  0  0  0  0  0
    2.5374   -5.7276  -11.8402 C   0  0  0  0  0  0  0  0  0  0  0  0
    2.3871   -4.7984  -12.8472 C   0  0  0  0  0  0  0  0  0  0  0  0
    1.9636   -5.2279  -14.2164 C   0  0  0  0  0  0  0  0  0  0  0  0
    3.0474   -6.3179   -9.5792 N   0  0  0  0  0  0  0  0  0  0  0  0
    3.4072   -5.9700   -8.3008 C   0  0  0  0  0  0  0  0  0  0  0  0
    3.5280   -6.8842   -7.3190 N   0  0  0  0  0  0  0  0  0  0  0  0
    3.8897   -6.4534   -6.0777 C   0  0  0  0  0  0  0  0  0  0  0  0
    3.9914   -7.3408   -5.1879 O   0  0  0  0  0  0  0  0  0  0  0  0
    4.1285   -5.1520   -5.8033 N   0  0  0  0  0  0  0  0  0  0  0  0
    4.0187   -4.2021   -6.7599 C   0  0  0  0  0  0  0  0  0  0  0  0
    4.2333   -2.9844   -6.5390 O   0  0  0  0  0  0  0  0  0  0  0  0
    3.6524   -4.5626   -8.0577 C   0  0  0  0  0  0  0  0  0  0  0  0
    3.5201   -3.6983   -9.0589 N   0  0  0  0  0  0  0  0  0  0  0  0
    2.8944   -7.7252   -9.7863 C   0  0  0  0  0  0  0  0  0  0  0  0
    4.1540   -8.5124   -9.9406 C   0  0  0  0  0  0  0  0  0  0  0  0
    5.0566   -8.1574  -11.0693 C   0  0  0  0  0  0  0  0  0  0  0  0
    4.6490   -8.7549  -12.3769 C   0  0  0  0  0  0  0  0  0  0  0  0
    5.8901   -8.8163  -13.2651 C   0  0  0  0  0  0  0  0  0  0  0  0
    5.5876   -9.4886  -14.4621 O   0  0  0  0  0  0  0  0  0  0  0  0
    6.9820   -9.5300  -15.4023 P   0  0  0  0  0  5  0  0  0  0  0  0
    6.6081  -10.1075  -16.7625 O   0  0  0  0  0  0  0  0  0  0  0  0
    7.5091   -7.9417  -15.6323 O   0  0  0  0  0  0  0  0  0  0  0  0
    8.2043  -10.4469  -14.7115 O   0  0  0  0  0  1  0  0  0  0  0  0
    4.3093  -10.0921  -12.1446 O   0  0  0  0  0  0  0  0  0  0  0  0
    5.4181   -6.8306  -11.1020 O   0  0  0  0  0  0  0  0  0  0  0  0
    3.7914   -9.8772  -10.0525 O   0  0  0  0  0  0  0  0  0  0  0  0
    3.9615   -6.4239  -11.7306 O   0  0  0  0  0  0  0  0  0  0  0  0
    3.9615   -6.4362  -11.7051 O   0  0  0  0  0  0  0  0  0  0  0  0
    3.9579   -6.5958  -11.3637 Na  0  0  0  0  0 15  0  0  0  0  0  0
  1  2  1  0
  2  3  2  0
  3  4  1  0
  4  5  2  0
  5  6  1  0
  6  7  2  0
  7  8  1  0
  5  9  1  0
  9 10  1  0
 10 11  2  0
 11 12  1  0
 12 13  2  0
 12 14  1  0
 14 15  1  0
 15 16  2  0
 15 17  1  0
 17 18  2  0
  9 19  1  0
 19 20  1  0
 20 21  1  0
 21 22  1  0
 22 23  1  0
 23 24  1  0
 24 25  1  0
 25 26  2  0
 25 27  1  0
 25 28  1  0
 22 29  1  0
 21 30  1  0
 20 31  1  0
  7  2  1  0
 18  4  1  0
 17 10  1  0
M  CHG  2  28  -1  34   1
M  END
$$$$
