# Supplementary material for: A New Light-Sensor System Affecting Cancer Cell Fate
Source: Biomater Res. 2025 Mar 5;29:0157. doi: 10.34133/bmr.0157 (PMC11880576; doi:10.34133/bmr.0157)
Supplement: Supplementary 1 — Figs. S1 to S3 Video S1 AlphaFold original files [file bmr.0157.f1.zip › rank30_confidence-1.25.sdf]

     RDKit          3D

 11 10  0  0  0  0  0  0  0  0999 V2000
    3.9839   -3.6756   -6.7045 C   0  0  0  0  0  0  0  0  0  0  0  0
    3.2958   -4.9184   -6.4002 N   0  0  0  0  0  4  0  0  0  0  0  0
    1.9483   -4.8023   -6.9233 C   0  0  0  0  0  0  0  0  0  0  0  0
    3.2007   -5.1047   -4.9776 C   0  0  0  0  0  0  0  0  0  0  0  0
    4.0184   -6.0246   -7.0044 C   0  0  0  0  0  0  0  0  0  0  0  0
    4.0060   -5.7999   -8.4951 C   0  0  0  0  0  0  0  0  0  0  0  0
    3.1415   -6.6721   -9.1589 O   0  0  0  0  0  0  0  0  0  0  0  0
    3.5899   -6.5438  -10.7996 P   0  0  0  0  0  5  0  0  0  0  0  0
    3.3853   -5.0813  -11.1740 O   0  0  0  0  0  0  0  0  0  0  0  0
    2.6921   -7.5698  -11.7747 O   0  0  0  0  0  0  0  0  0  0  0  0
    5.2427   -6.9061  -10.8772 O   0  0  0  0  0  0  0  0  0  0  0  0
  1  2  1  0
  2  3  1  0
  2  4  1  0
  2  5  1  0
  5  6  1  0
  6  7  1  0
  7  8  1  0
  8  9  2  0
  8 10  1  0
  8 11  1  0
M  CHG  1   2   1
M  END
$$$$
