# Supplementary material for: A New Light-Sensor System Affecting Cancer Cell Fate
Source: Biomater Res. 2025 Mar 5;29:0157. doi: 10.34133/bmr.0157 (PMC11880576; doi:10.34133/bmr.0157)
Supplement: Supplementary 1 — Figs. S1 to S3 Video S1 AlphaFold original files [file bmr.0157.f1.zip › rank30_confidence-2.29.sdf]

     RDKit          3D

 34 33  0  0  0  0  0  0  0  0999 V2000
    2.6299   -2.2529  -13.7847 C   0  0  0  0  0  0  0  0  0  0  0  0
    2.6960   -3.3054  -12.7365 C   0  0  0  0  0  0  0  0  0  0  0  0
    3.0850   -3.0004  -11.4508 C   0  0  0  0  0  0  0  0  0  0  0  0
    3.1664   -3.9312  -10.4358 C   0  0  0  0  0  0  0  0  0  0  0  0
    2.8453   -5.2695  -10.6866 C   0  0  0  0  0  0  0  0  0  0  0  0
    2.4563   -5.5609  -11.9766 C   0  0  0  0  0  0  0  0  0  0  0  0
    2.3778   -4.6238  -12.9845 C   0  0  0  0  0  0  0  0  0  0  0  0
    1.9465   -5.0255  -14.3597 C   0  0  0  0  0  0  0  0  0  0  0  0
    2.8983   -6.1828   -9.7098 N   0  0  0  0  0  0  0  0  0  0  0  0
    3.2622   -5.8585   -8.4263 C   0  0  0  0  0  0  0  0  0  0  0  0
    3.3125   -6.7787   -7.4441 N   0  0  0  0  0  0  0  0  0  0  0  0
    3.6839   -6.3718   -6.1976 C   0  0  0  0  0  0  0  0  0  0  0  0
    3.7181   -7.2641   -5.3076 O   0  0  0  0  0  0  0  0  0  0  0  0
    3.9999   -5.0880   -5.9186 N   0  0  0  0  0  0  0  0  0  0  0  0
    3.9624   -4.1328   -6.8754 C   0  0  0  0  0  0  0  0  0  0  0  0
    4.2498   -2.9309   -6.6503 O   0  0  0  0  0  0  0  0  0  0  0  0
    3.5915   -4.4692   -8.1784 C   0  0  0  0  0  0  0  0  0  0  0  0
    3.5269   -3.5979   -9.1802 N   0  0  0  0  0  0  0  0  0  0  0  0
    2.6604   -7.5776   -9.9205 C   0  0  0  0  0  0  0  0  0  0  0  0
    3.8703   -8.4420  -10.0591 C   0  0  0  0  0  0  0  0  0  0  0  0
    4.8083   -8.1437  -11.1754 C   0  0  0  0  0  0  0  0  0  0  0  0
    4.3816   -8.7141  -12.4889 C   0  0  0  0  0  0  0  0  0  0  0  0
    5.6281   -8.8526  -13.3607 C   0  0  0  0  0  0  0  0  0  0  0  0
    5.3001   -9.5043  -14.5623 O   0  0  0  0  0  0  0  0  0  0  0  0
    6.7015   -9.6324  -15.4840 P   0  0  0  0  0  5  0  0  0  0  0  0
    6.3104  -10.1850  -16.8497 O   0  0  0  0  0  0  0  0  0  0  0  0
    7.3299   -8.0802  -15.7051 O   0  0  0  0  0  0  0  0  0  0  0  0
    7.8549  -10.6243  -14.7782 O   0  0  0  0  0  1  0  0  0  0  0  0
    3.9558  -10.0275  -12.2627 O   0  0  0  0  0  0  0  0  0  0  0  0
    5.2524   -6.8421  -11.2017 O   0  0  0  0  0  0  0  0  0  0  0  0
    3.4246   -9.7814  -10.1774 O   0  0  0  0  0  0  0  0  0  0  0  0
    3.8326   -6.3449  -11.8490 O   0  0  0  0  0  0  0  0  0  0  0  0
    3.8314   -6.3572  -11.8236 O   0  0  0  0  0  0  0  0  0  0  0  0
    3.8133   -6.5163  -11.4824 Na  0  0  0  0  0 15  0  0  0  0  0  0
  1  2  1  0
  2  3  2  0
  3  4  1  0
  4  5  2  0
  5  6  1  0
  6  7  2  0
  7  8  1  0
  5  9  1  0
  9 10  1  0
 10 11  2  0
 11 12  1  0
 12 13  2  0
 12 14  1  0
 14 15  1  0
 15 16  2  0
 15 17  1  0
 17 18  2  0
  9 19  1  0
 19 20  1  0
 20 21  1  0
 21 22  1  0
 22 23  1  0
 23 24  1  0
 24 25  1  0
 25 26  2  0
 25 27  1  0
 25 28  1  0
 22 29  1  0
 21 30  1  0
 20 31  1  0
  7  2  1  0
 18  4  1  0
 17 10  1  0
M  CHG  2  28  -1  34   1
M  END
$$$$
