# Supplementary material for: A New Light-Sensor System Affecting Cancer Cell Fate
Source: Biomater Res. 2025 Mar 5;29:0157. doi: 10.34133/bmr.0157 (PMC11880576; doi:10.34133/bmr.0157)
Supplement: Supplementary 1 — Figs. S1 to S3 Video S1 AlphaFold original files [file bmr.0157.f1.zip › rank31_confidence-1.26.sdf]

     RDKit          3D

 11 10  0  0  0  0  0  0  0  0999 V2000
    1.6849   -4.2051  -13.7941 C   0  0  0  0  0  0  0  0  0  0  0  0
    2.6571   -3.2824  -13.2337 N   0  0  0  0  0  4  0  0  0  0  0  0
    1.9422   -2.0746  -12.8692 C   0  0  0  0  0  0  0  0  0  0  0  0
    3.6419   -2.9297  -14.2202 C   0  0  0  0  0  0  0  0  0  0  0  0
    3.2961   -3.9015  -12.0851 C   0  0  0  0  0  0  0  0  0  0  0  0
    3.4264   -5.3721  -12.3903 C   0  0  0  0  0  0  0  0  0  0  0  0
    2.9658   -6.1765  -11.3465 O   0  0  0  0  0  0  0  0  0  0  0  0
    3.3488   -7.7647  -11.8366 P   0  0  0  0  0  5  0  0  0  0  0  0
    2.7177   -7.9396  -13.2121 O   0  0  0  0  0  0  0  0  0  0  0  0
    2.7917   -8.9072  -10.7439 O   0  0  0  0  0  0  0  0  0  0  0  0
    5.0343   -7.8278  -11.9919 O   0  0  0  0  0  0  0  0  0  0  0  0
  1  2  1  0
  2  3  1  0
  2  4  1  0
  2  5  1  0
  5  6  1  0
  6  7  1  0
  7  8  1  0
  8  9  2  0
  8 10  1  0
  8 11  1  0
M  CHG  1   2   1
M  END
$$$$
