# Supplementary material for: A New Light-Sensor System Affecting Cancer Cell Fate
Source: Biomater Res. 2025 Mar 5;29:0157. doi: 10.34133/bmr.0157 (PMC11880576; doi:10.34133/bmr.0157)
Supplement: Supplementary 1 — Figs. S1 to S3 Video S1 AlphaFold original files [file bmr.0157.f1.zip › rank31_confidence-2.30.sdf]

     RDKit          3D

 34 33  0  0  0  0  0  0  0  0999 V2000
    2.5250   -2.1728  -13.7190 C   0  0  0  0  0  0  0  0  0  0  0  0
    2.6639   -3.2422  -12.6953 C   0  0  0  0  0  0  0  0  0  0  0  0
    3.1011   -2.9507  -11.4221 C   0  0  0  0  0  0  0  0  0  0  0  0
    3.2507   -3.8975  -10.4299 C   0  0  0  0  0  0  0  0  0  0  0  0
    2.9529   -5.2390  -10.6925 C   0  0  0  0  0  0  0  0  0  0  0  0
    2.5152   -5.5168  -11.9698 C   0  0  0  0  0  0  0  0  0  0  0  0
    2.3687   -4.5638  -12.9549 C   0  0  0  0  0  0  0  0  0  0  0  0
    1.8877   -4.9514  -14.3176 C   0  0  0  0  0  0  0  0  0  0  0  0
    3.0720   -6.1682   -9.7369 N   0  0  0  0  0  0  0  0  0  0  0  0
    3.4836   -5.8581   -8.4644 C   0  0  0  0  0  0  0  0  0  0  0  0
    3.6005   -6.7945   -7.5033 N   0  0  0  0  0  0  0  0  0  0  0  0
    4.0158   -6.4009   -6.2665 C   0  0  0  0  0  0  0  0  0  0  0  0
    4.1118   -7.3081   -5.3963 O   0  0  0  0  0  0  0  0  0  0  0  0
    4.3111   -5.1146   -5.9765 N   0  0  0  0  0  0  0  0  0  0  0  0
    4.2072   -4.1433   -6.9121 C   0  0  0  0  0  0  0  0  0  0  0  0
    4.4736   -2.9386   -6.6763 O   0  0  0  0  0  0  0  0  0  0  0  0
    3.7882   -4.4654   -8.2040 C   0  0  0  0  0  0  0  0  0  0  0  0
    3.6574   -3.5779   -9.1849 N   0  0  0  0  0  0  0  0  0  0  0  0
    2.8606   -7.5647   -9.9642 C   0  0  0  0  0  0  0  0  0  0  0  0
    4.0849   -8.3943  -10.1719 C   0  0  0  0  0  0  0  0  0  0  0  0
    4.9650   -8.0512  -11.3219 C   0  0  0  0  0  0  0  0  0  0  0  0
    4.4956   -8.6085  -12.6265 C   0  0  0  0  0  0  0  0  0  0  0  0
    5.7057   -8.6982  -13.5542 C   0  0  0  0  0  0  0  0  0  0  0  0
    5.3419   -9.3362  -14.7529 O   0  0  0  0  0  0  0  0  0  0  0  0
    6.7043   -9.4106  -15.7369 P   0  0  0  0  0  5  0  0  0  0  0  0
    6.2676   -9.9481  -17.0948 O   0  0  0  0  0  0  0  0  0  0  0  0
    7.2827   -7.8385  -15.9549 O   0  0  0  0  0  0  0  0  0  0  0  0
    7.9124  -10.3845  -15.1014 O   0  0  0  0  0  1  0  0  0  0  0  0
    4.1137   -9.9365  -12.4076 O   0  0  0  0  0  0  0  0  0  0  0  0
    5.3743   -6.7381  -11.3422 O   0  0  0  0  0  0  0  0  0  0  0  0
    3.6686   -9.7427  -10.2968 O   0  0  0  0  0  0  0  0  0  0  0  0
    3.9152   -6.2666  -11.9174 O   0  0  0  0  0  0  0  0  0  0  0  0
    3.9155   -6.2794  -11.8922 O   0  0  0  0  0  0  0  0  0  0  0  0
    3.9164   -6.4452  -11.5538 Na  0  0  0  0  0 15  0  0  0  0  0  0
  1  2  1  0
  2  3  2  0
  3  4  1  0
  4  5  2  0
  5  6  1  0
  6  7  2  0
  7  8  1  0
  5  9  1  0
  9 10  1  0
 10 11  2  0
 11 12  1  0
 12 13  2  0
 12 14  1  0
 14 15  1  0
 15 16  2  0
 15 17  1  0
 17 18  2  0
  9 19  1  0
 19 20  1  0
 20 21  1  0
 21 22  1  0
 22 23  1  0
 23 24  1  0
 24 25  1  0
 25 26  2  0
 25 27  1  0
 25 28  1  0
 22 29  1  0
 21 30  1  0
 20 31  1  0
  7  2  1  0
 18  4  1  0
 17 10  1  0
M  CHG  2  28  -1  34   1
M  END
$$$$
