# Supplementary material for: A New Light-Sensor System Affecting Cancer Cell Fate
Source: Biomater Res. 2025 Mar 5;29:0157. doi: 10.34133/bmr.0157 (PMC11880576; doi:10.34133/bmr.0157)
Supplement: Supplementary 1 — Figs. S1 to S3 Video S1 AlphaFold original files [file bmr.0157.f1.zip › rank32_confidence-1.26.sdf]

     RDKit          3D

 11 10  0  0  0  0  0  0  0  0999 V2000
    2.7949   -4.0452   -7.0215 C   0  0  0  0  0  0  0  0  0  0  0  0
    3.4607   -5.1916   -6.4272 N   0  0  0  0  0  4  0  0  0  0  0  0
    2.4844   -6.2607   -6.3461 C   0  0  0  0  0  0  0  0  0  0  0  0
    3.8900   -4.8856   -5.0895 C   0  0  0  0  0  0  0  0  0  0  0  0
    4.6011   -5.5601   -7.2487 C   0  0  0  0  0  0  0  0  0  0  0  0
    4.0985   -5.7103   -8.6620 C   0  0  0  0  0  0  0  0  0  0  0  0
    3.7767   -7.0319   -8.9762 O   0  0  0  0  0  0  0  0  0  0  0  0
    3.7318   -7.0618  -10.6810 P   0  0  0  0  0  5  0  0  0  0  0  0
    5.1784   -6.9236  -11.1382 O   0  0  0  0  0  0  0  0  0  0  0  0
    2.7615   -5.8440  -11.3019 O   0  0  0  0  0  0  0  0  0  0  0  0
    3.1589   -8.5938  -11.1212 O   0  0  0  0  0  0  0  0  0  0  0  0
  1  2  1  0
  2  3  1  0
  2  4  1  0
  2  5  1  0
  5  6  1  0
  6  7  1  0
  7  8  1  0
  8  9  2  0
  8 10  1  0
  8 11  1  0
M  CHG  1   2   1
M  END
$$$$
