# Supplementary material for: A New Light-Sensor System Affecting Cancer Cell Fate
Source: Biomater Res. 2025 Mar 5;29:0157. doi: 10.34133/bmr.0157 (PMC11880576; doi:10.34133/bmr.0157)
Supplement: Supplementary 1 — Figs. S1 to S3 Video S1 AlphaFold original files [file bmr.0157.f1.zip › rank32_confidence-2.30.sdf]

     RDKit          3D

 34 33  0  0  0  0  0  0  0  0999 V2000
    2.5833   -2.2714  -13.8620 C   0  0  0  0  0  0  0  0  0  0  0  0
    2.6838   -3.3176  -12.8102 C   0  0  0  0  0  0  0  0  0  0  0  0
    3.1016   -3.0025  -11.5361 C   0  0  0  0  0  0  0  0  0  0  0  0
    3.2156   -3.9271  -10.5186 C   0  0  0  0  0  0  0  0  0  0  0  0
    2.8994   -5.2693  -10.7545 C   0  0  0  0  0  0  0  0  0  0  0  0
    2.4814   -5.5708  -12.0330 C   0  0  0  0  0  0  0  0  0  0  0  0
    2.3705   -4.6399  -13.0435 C   0  0  0  0  0  0  0  0  0  0  0  0
    1.9089   -5.0525  -14.4056 C   0  0  0  0  0  0  0  0  0  0  0  0
    2.9839   -6.1768   -9.7745 N   0  0  0  0  0  0  0  0  0  0  0  0
    3.3765   -5.8426   -8.5020 C   0  0  0  0  0  0  0  0  0  0  0  0
    3.4585   -6.7571   -7.5165 N   0  0  0  0  0  0  0  0  0  0  0  0
    3.8569   -6.3404   -6.2817 C   0  0  0  0  0  0  0  0  0  0  0  0
    3.9203   -7.2275   -5.3882 O   0  0  0  0  0  0  0  0  0  0  0  0
    4.1691   -5.0526   -6.0172 N   0  0  0  0  0  0  0  0  0  0  0  0
    4.1002   -4.1029   -6.9778 C   0  0  0  0  0  0  0  0  0  0  0  0
    4.3831   -2.8975   -6.7661 O   0  0  0  0  0  0  0  0  0  0  0  0
    3.7003   -4.4493   -8.2695 C   0  0  0  0  0  0  0  0  0  0  0  0
    3.6040   -3.5841   -9.2740 N   0  0  0  0  0  0  0  0  0  0  0  0
    2.7524   -7.5746   -9.9720 C   0  0  0  0  0  0  0  0  0  0  0  0
    3.9657   -8.4299  -10.1357 C   0  0  0  0  0  0  0  0  0  0  0  0
    4.8735   -8.1301  -11.2762 C   0  0  0  0  0  0  0  0  0  0  0  0
    4.4194   -8.7110  -12.5759 C   0  0  0  0  0  0  0  0  0  0  0  0
    5.6454   -8.8441  -13.4773 C   0  0  0  0  0  0  0  0  0  0  0  0
    5.2934   -9.5050  -14.6671 O   0  0  0  0  0  0  0  0  0  0  0  0
    6.6728   -9.6267  -15.6223 P   0  0  0  0  0  5  0  0  0  0  0  0
    6.2529  -10.1899  -16.9751 O   0  0  0  0  0  0  0  0  0  0  0  0
    7.2828   -8.0706  -15.8668 O   0  0  0  0  0  0  0  0  0  0  0  0
    7.8512  -10.6053  -14.9398 O   0  0  0  0  0  1  0  0  0  0  0  0
    4.0103  -10.0266  -12.3325 O   0  0  0  0  0  0  0  0  0  0  0  0
    5.3061   -6.8250  -11.3202 O   0  0  0  0  0  0  0  0  0  0  0  0
    3.5283   -9.7735  -10.2361 O   0  0  0  0  0  0  0  0  0  0  0  0
    3.8668   -6.3429  -11.9351 O   0  0  0  0  0  0  0  0  0  0  0  0
    3.8664   -6.3551  -11.9096 O   0  0  0  0  0  0  0  0  0  0  0  0
    3.8579   -6.5125  -11.5673 Na  0  0  0  0  0 15  0  0  0  0  0  0
  1  2  1  0
  2  3  2  0
  3  4  1  0
  4  5  2  0
  5  6  1  0
  6  7  2  0
  7  8  1  0
  5  9  1  0
  9 10  1  0
 10 11  2  0
 11 12  1  0
 12 13  2  0
 12 14  1  0
 14 15  1  0
 15 16  2  0
 15 17  1  0
 17 18  2  0
  9 19  1  0
 19 20  1  0
 20 21  1  0
 21 22  1  0
 22 23  1  0
 23 24  1  0
 24 25  1  0
 25 26  2  0
 25 27  1  0
 25 28  1  0
 22 29  1  0
 21 30  1  0
 20 31  1  0
  7  2  1  0
 18  4  1  0
 17 10  1  0
M  CHG  2  28  -1  34   1
M  END
$$$$
