# Supplementary material for: A New Light-Sensor System Affecting Cancer Cell Fate
Source: Biomater Res. 2025 Mar 5;29:0157. doi: 10.34133/bmr.0157 (PMC11880576; doi:10.34133/bmr.0157)
Supplement: Supplementary 1 — Figs. S1 to S3 Video S1 AlphaFold original files [file bmr.0157.f1.zip › rank33_confidence-1.29.sdf]

     RDKit          3D

 11 10  0  0  0  0  0  0  0  0999 V2000
    2.2575   -6.0438   -6.1935 C   0  0  0  0  0  0  0  0  0  0  0  0
    3.3933   -5.1539   -6.3633 N   0  0  0  0  0  4  0  0  0  0  0  0
    3.8628   -4.7993   -5.0379 C   0  0  0  0  0  0  0  0  0  0  0  0
    2.9885   -3.9433   -7.0250 C   0  0  0  0  0  0  0  0  0  0  0  0
    4.4188   -5.8312   -7.1383 C   0  0  0  0  0  0  0  0  0  0  0  0
    4.0233   -5.7199   -8.5888 C   0  0  0  0  0  0  0  0  0  0  0  0
    3.3985   -6.8752   -9.0616 O   0  0  0  0  0  0  0  0  0  0  0  0
    3.5480   -6.7724  -10.7576 P   0  0  0  0  0  5  0  0  0  0  0  0
    2.7652   -7.9535  -11.3170 O   0  0  0  0  0  0  0  0  0  0  0  0
    5.1513   -6.7979  -11.2461 O   0  0  0  0  0  0  0  0  0  0  0  0
    2.7828   -5.3346  -11.2224 O   0  0  0  0  0  0  0  0  0  0  0  0
  1  2  1  0
  2  3  1  0
  2  4  1  0
  2  5  1  0
  5  6  1  0
  6  7  1  0
  7  8  1  0
  8  9  2  0
  8 10  1  0
  8 11  1  0
M  CHG  1   2   1
M  END
$$$$
