# Supplementary material for: A New Light-Sensor System Affecting Cancer Cell Fate
Source: Biomater Res. 2025 Mar 5;29:0157. doi: 10.34133/bmr.0157 (PMC11880576; doi:10.34133/bmr.0157)
Supplement: Supplementary 1 — Figs. S1 to S3 Video S1 AlphaFold original files [file bmr.0157.f1.zip › rank33_confidence-2.32.sdf]

     RDKit          3D

 34 33  0  0  0  0  0  0  0  0999 V2000
    2.6011   -1.9142  -13.5073 C   0  0  0  0  0  0  0  0  0  0  0  0
    2.6754   -3.0234  -12.5200 C   0  0  0  0  0  0  0  0  0  0  0  0
    3.1162   -2.7985  -11.2346 C   0  0  0  0  0  0  0  0  0  0  0  0
    3.2079   -3.7850  -10.2745 C   0  0  0  0  0  0  0  0  0  0  0  0
    2.8432   -5.0994  -10.5850 C   0  0  0  0  0  0  0  0  0  0  0  0
    2.4027   -5.3105  -11.8741 C   0  0  0  0  0  0  0  0  0  0  0  0
    2.3143   -4.3182  -12.8269 C   0  0  0  0  0  0  0  0  0  0  0  0
    1.8256   -4.6338  -14.2053 C   0  0  0  0  0  0  0  0  0  0  0  0
    2.9057   -6.0655   -9.6611 N   0  0  0  0  0  0  0  0  0  0  0  0
    3.3219   -5.8206   -8.3759 C   0  0  0  0  0  0  0  0  0  0  0  0
    3.3817   -6.7940   -7.4468 N   0  0  0  0  0  0  0  0  0  0  0  0
    3.8062   -6.4647   -6.1943 C   0  0  0  0  0  0  0  0  0  0  0  0
    3.8475   -7.4048   -5.3552 O   0  0  0  0  0  0  0  0  0  0  0  0
    4.1653   -5.2061   -5.8584 N   0  0  0  0  0  0  0  0  0  0  0  0
    4.1200   -4.1995   -6.7607 C   0  0  0  0  0  0  0  0  0  0  0  0
    4.4465   -3.0191   -6.4819 O   0  0  0  0  0  0  0  0  0  0  0  0
    3.6960   -4.4553   -8.0657 C   0  0  0  0  0  0  0  0  0  0  0  0
    3.6199   -3.5295   -9.0165 N   0  0  0  0  0  0  0  0  0  0  0  0
    2.6241   -7.4406   -9.9376 C   0  0  0  0  0  0  0  0  0  0  0  0
    3.8054   -8.3254  -10.1654 C   0  0  0  0  0  0  0  0  0  0  0  0
    4.7120   -7.9897  -11.2969 C   0  0  0  0  0  0  0  0  0  0  0  0
    4.2256   -8.4772  -12.6230 C   0  0  0  0  0  0  0  0  0  0  0  0
    5.4374   -8.5984  -13.5449 C   0  0  0  0  0  0  0  0  0  0  0  0
    5.0513   -9.1754  -14.7673 O   0  0  0  0  0  0  0  0  0  0  0  0
    6.4164   -9.2873  -15.7440 P   0  0  0  0  0  5  0  0  0  0  0  0
    5.9642   -9.7550  -17.1225 O   0  0  0  0  0  0  0  0  0  0  0  0
    7.0774   -7.7411  -15.9039 O   0  0  0  0  0  0  0  0  0  0  0  0
    7.5668  -10.3440  -15.1340 O   0  0  0  0  0  1  0  0  0  0  0  0
    3.7735   -9.7901  -12.4525 O   0  0  0  0  0  0  0  0  0  0  0  0
    5.1890   -6.6998  -11.2692 O   0  0  0  0  0  0  0  0  0  0  0  0
    3.3208   -9.6451  -10.3394 O   0  0  0  0  0  0  0  0  0  0  0  0
    3.7614   -6.1336  -11.8379 O   0  0  0  0  0  0  0  0  0  0  0  0
    3.7608   -6.1473  -11.8131 O   0  0  0  0  0  0  0  0  0  0  0  0
    3.7502   -6.3243  -11.4806 Na  0  0  0  0  0 15  0  0  0  0  0  0
  1  2  1  0
  2  3  2  0
  3  4  1  0
  4  5  2  0
  5  6  1  0
  6  7  2  0
  7  8  1  0
  5  9  1  0
  9 10  1  0
 10 11  2  0
 11 12  1  0
 12 13  2  0
 12 14  1  0
 14 15  1  0
 15 16  2  0
 15 17  1  0
 17 18  2  0
  9 19  1  0
 19 20  1  0
 20 21  1  0
 21 22  1  0
 22 23  1  0
 23 24  1  0
 24 25  1  0
 25 26  2  0
 25 27  1  0
 25 28  1  0
 22 29  1  0
 21 30  1  0
 20 31  1  0
  7  2  1  0
 18  4  1  0
 17 10  1  0
M  CHG  2  28  -1  34   1
M  END
$$$$
