# Supplementary material for: A New Light-Sensor System Affecting Cancer Cell Fate
Source: Biomater Res. 2025 Mar 5;29:0157. doi: 10.34133/bmr.0157 (PMC11880576; doi:10.34133/bmr.0157)
Supplement: Supplementary 1 — Figs. S1 to S3 Video S1 AlphaFold original files [file bmr.0157.f1.zip › rank34_confidence-1.30.sdf]

     RDKit          3D

 11 10  0  0  0  0  0  0  0  0999 V2000
    3.6287   -4.8396   -4.9977 C   0  0  0  0  0  0  0  0  0  0  0  0
    3.2651   -5.1627   -6.3667 N   0  0  0  0  0  4  0  0  0  0  0  0
    2.9590   -3.9132   -7.0359 C   0  0  0  0  0  0  0  0  0  0  0  0
    2.0806   -5.9774   -6.3931 C   0  0  0  0  0  0  0  0  0  0  0  0
    4.3694   -5.8613   -7.0018 C   0  0  0  0  0  0  0  0  0  0  0  0
    4.0643   -5.9234   -8.4769 C   0  0  0  0  0  0  0  0  0  0  0  0
    3.6598   -7.1957   -8.8849 O   0  0  0  0  0  0  0  0  0  0  0  0
    3.6302   -7.1035  -10.5878 P   0  0  0  0  0  5  0  0  0  0  0  0
    2.8551   -8.3279  -11.0577 O   0  0  0  0  0  0  0  0  0  0  0  0
    5.1745   -7.0546  -11.2378 O   0  0  0  0  0  0  0  0  0  0  0  0
    2.7500   -5.7105  -10.9797 O   0  0  0  0  0  0  0  0  0  0  0  0
  1  2  1  0
  2  3  1  0
  2  4  1  0
  2  5  1  0
  5  6  1  0
  6  7  1  0
  7  8  1  0
  8  9  2  0
  8 10  1  0
  8 11  1  0
M  CHG  1   2   1
M  END
$$$$
