# Supplementary material for: A New Light-Sensor System Affecting Cancer Cell Fate
Source: Biomater Res. 2025 Mar 5;29:0157. doi: 10.34133/bmr.0157 (PMC11880576; doi:10.34133/bmr.0157)
Supplement: Supplementary 1 — Figs. S1 to S3 Video S1 AlphaFold original files [file bmr.0157.f1.zip › rank34_confidence-2.32.sdf]

     RDKit          3D

 34 33  0  0  0  0  0  0  0  0999 V2000
    2.4155   -2.0237  -13.6096 C   0  0  0  0  0  0  0  0  0  0  0  0
    2.5383   -3.1247  -12.6178 C   0  0  0  0  0  0  0  0  0  0  0  0
    2.9707   -2.8758  -11.3339 C   0  0  0  0  0  0  0  0  0  0  0  0
    3.1055   -3.8534  -10.3699 C   0  0  0  0  0  0  0  0  0  0  0  0
    2.7968   -5.1835  -10.6745 C   0  0  0  0  0  0  0  0  0  0  0  0
    2.3642   -5.4186  -11.9621 C   0  0  0  0  0  0  0  0  0  0  0  0
    2.2324   -4.4350  -12.9188 C   0  0  0  0  0  0  0  0  0  0  0  0
    1.7559   -4.7768  -14.2953 C   0  0  0  0  0  0  0  0  0  0  0  0
    2.9016   -6.1421   -9.7467 N   0  0  0  0  0  0  0  0  0  0  0  0
    3.3085   -5.8743   -8.4631 C   0  0  0  0  0  0  0  0  0  0  0  0
    3.4109   -6.8403   -7.5300 N   0  0  0  0  0  0  0  0  0  0  0  0
    3.8225   -6.4881   -6.2796 C   0  0  0  0  0  0  0  0  0  0  0  0
    3.9049   -7.4220   -5.4366 O   0  0  0  0  0  0  0  0  0  0  0  0
    4.1280   -5.2139   -5.9493 N   0  0  0  0  0  0  0  0  0  0  0  0
    4.0388   -4.2140   -6.8557 C   0  0  0  0  0  0  0  0  0  0  0  0
    4.3150   -3.0195   -6.5823 O   0  0  0  0  0  0  0  0  0  0  0  0
    3.6244   -4.4931   -8.1591 C   0  0  0  0  0  0  0  0  0  0  0  0
    3.5078   -3.5753   -9.1136 N   0  0  0  0  0  0  0  0  0  0  0  0
    2.6786   -7.5291  -10.0171 C   0  0  0  0  0  0  0  0  0  0  0  0
    3.8962   -8.3637  -10.2429 C   0  0  0  0  0  0  0  0  0  0  0  0
    4.7863   -7.9944  -11.3770 C   0  0  0  0  0  0  0  0  0  0  0  0
    4.3195   -8.5077  -12.7004 C   0  0  0  0  0  0  0  0  0  0  0  0
    5.5343   -8.5810  -13.6235 C   0  0  0  0  0  0  0  0  0  0  0  0
    5.1717   -9.1791  -14.8430 O   0  0  0  0  0  0  0  0  0  0  0  0
    6.5391   -9.2368  -15.8211 P   0  0  0  0  0  5  0  0  0  0  0  0
    6.1055   -9.7291  -17.1970 O   0  0  0  0  0  0  0  0  0  0  0  0
    7.1334   -7.6644  -15.9883 O   0  0  0  0  0  0  0  0  0  0  0  0
    7.7343  -10.2408  -15.2083 O   0  0  0  0  0  1  0  0  0  0  0  0
    3.9240   -9.8380  -12.5238 O   0  0  0  0  0  0  0  0  0  0  0  0
    5.2079   -6.6853  -11.3554 O   0  0  0  0  0  0  0  0  0  0  0  0
    3.4682   -9.7036  -10.4107 O   0  0  0  0  0  0  0  0  0  0  0  0
    3.7568   -6.1828  -11.9244 O   0  0  0  0  0  0  0  0  0  0  0  0
    3.7568   -6.1964  -11.8996 O   0  0  0  0  0  0  0  0  0  0  0  0
    3.7542   -6.3723  -11.5662 Na  0  0  0  0  0 15  0  0  0  0  0  0
  1  2  1  0
  2  3  2  0
  3  4  1  0
  4  5  2  0
  5  6  1  0
  6  7  2  0
  7  8  1  0
  5  9  1  0
  9 10  1  0
 10 11  2  0
 11 12  1  0
 12 13  2  0
 12 14  1  0
 14 15  1  0
 15 16  2  0
 15 17  1  0
 17 18  2  0
  9 19  1  0
 19 20  1  0
 20 21  1  0
 21 22  1  0
 22 23  1  0
 23 24  1  0
 24 25  1  0
 25 26  2  0
 25 27  1  0
 25 28  1  0
 22 29  1  0
 21 30  1  0
 20 31  1  0
  7  2  1  0
 18  4  1  0
 17 10  1  0
M  CHG  2  28  -1  34   1
M  END
$$$$
