# Supplementary material for: A New Light-Sensor System Affecting Cancer Cell Fate
Source: Biomater Res. 2025 Mar 5;29:0157. doi: 10.34133/bmr.0157 (PMC11880576; doi:10.34133/bmr.0157)
Supplement: Supplementary 1 — Figs. S1 to S3 Video S1 AlphaFold original files [file bmr.0157.f1.zip › rank35_confidence-1.30.sdf]

     RDKit          3D

 11 10  0  0  0  0  0  0  0  0999 V2000
    3.2161   -3.7119   -7.0185 C   0  0  0  0  0  0  0  0  0  0  0  0
    3.4348   -5.0401   -6.4717 N   0  0  0  0  0  4  0  0  0  0  0  0
    2.1549   -5.7216   -6.4746 C   0  0  0  0  0  0  0  0  0  0  0  0
    3.8844   -4.9545   -5.1086 C   0  0  0  0  0  0  0  0  0  0  0  0
    4.4202   -5.7341   -7.2830 C   0  0  0  0  0  0  0  0  0  0  0  0
    3.9825   -5.6029   -8.7197 C   0  0  0  0  0  0  0  0  0  0  0  0
    3.4985   -6.8037   -9.2417 O   0  0  0  0  0  0  0  0  0  0  0  0
    3.7601   -6.6698  -10.9218 P   0  0  0  0  0  5  0  0  0  0  0  0
    5.2631   -6.8159  -11.1222 O   0  0  0  0  0  0  0  0  0  0  0  0
    3.1873   -5.2163  -11.5294 O   0  0  0  0  0  0  0  0  0  0  0  0
    2.9779   -7.9905  -11.6380 O   0  0  0  0  0  0  0  0  0  0  0  0
  1  2  1  0
  2  3  1  0
  2  4  1  0
  2  5  1  0
  5  6  1  0
  6  7  1  0
  7  8  1  0
  8  9  2  0
  8 10  1  0
  8 11  1  0
M  CHG  1   2   1
M  END
$$$$
