# Supplementary material for: A New Light-Sensor System Affecting Cancer Cell Fate
Source: Biomater Res. 2025 Mar 5;29:0157. doi: 10.34133/bmr.0157 (PMC11880576; doi:10.34133/bmr.0157)
Supplement: Supplementary 1 — Figs. S1 to S3 Video S1 AlphaFold original files [file bmr.0157.f1.zip › rank35_confidence-2.33.sdf]

     RDKit          3D

 34 33  0  0  0  0  0  0  0  0999 V2000
    2.5140   -2.1378  -13.7293 C   0  0  0  0  0  0  0  0  0  0  0  0
    2.6445   -3.2051  -12.7024 C   0  0  0  0  0  0  0  0  0  0  0  0
    3.1040   -2.9167  -11.4363 C   0  0  0  0  0  0  0  0  0  0  0  0
    3.2475   -3.8618  -10.4416 C   0  0  0  0  0  0  0  0  0  0  0  0
    2.9194   -5.1982  -10.6939 C   0  0  0  0  0  0  0  0  0  0  0  0
    2.4597   -5.4729  -11.9641 C   0  0  0  0  0  0  0  0  0  0  0  0
    2.3196   -4.5216  -12.9518 C   0  0  0  0  0  0  0  0  0  0  0  0
    1.8133   -4.9057  -14.3063 C   0  0  0  0  0  0  0  0  0  0  0  0
    3.0322   -6.1252   -9.7354 N   0  0  0  0  0  0  0  0  0  0  0  0
    3.4664   -5.8176   -8.4698 C   0  0  0  0  0  0  0  0  0  0  0  0
    3.5769   -6.7519   -7.5058 N   0  0  0  0  0  0  0  0  0  0  0  0
    4.0161   -6.3611   -6.2763 C   0  0  0  0  0  0  0  0  0  0  0  0
    4.1050   -7.2661   -5.4031 O   0  0  0  0  0  0  0  0  0  0  0  0
    4.3408   -5.0796   -5.9964 N   0  0  0  0  0  0  0  0  0  0  0  0
    4.2443   -4.1107   -6.9352 C   0  0  0  0  0  0  0  0  0  0  0  0
    4.5379   -2.9106   -6.7087 O   0  0  0  0  0  0  0  0  0  0  0  0
    3.8022   -4.4302   -8.2200 C   0  0  0  0  0  0  0  0  0  0  0  0
    3.6766   -3.5448   -9.2035 N   0  0  0  0  0  0  0  0  0  0  0  0
    2.7899   -7.5182   -9.9532 C   0  0  0  0  0  0  0  0  0  0  0  0
    3.9945   -8.3733  -10.1727 C   0  0  0  0  0  0  0  0  0  0  0  0
    4.8663   -8.0531  -11.3356 C   0  0  0  0  0  0  0  0  0  0  0  0
    4.3690   -8.6068  -12.6313 C   0  0  0  0  0  0  0  0  0  0  0  0
    5.5649   -8.7251  -13.5740 C   0  0  0  0  0  0  0  0  0  0  0  0
    5.1729   -9.3611  -14.7649 O   0  0  0  0  0  0  0  0  0  0  0  0
    6.5206   -9.4673  -15.7660 P   0  0  0  0  0  5  0  0  0  0  0  0
    6.0557  -10.0022  -17.1155 O   0  0  0  0  0  0  0  0  0  0  0  0
    7.1276   -7.9083  -15.9989 O   0  0  0  0  0  0  0  0  0  0  0  0
    7.7171  -10.4625  -15.1413 O   0  0  0  0  0  1  0  0  0  0  0  0
    3.9634   -9.9258  -12.4011 O   0  0  0  0  0  0  0  0  0  0  0  0
    5.3016   -6.7487  -11.3674 O   0  0  0  0  0  0  0  0  0  0  0  0
    3.5496   -9.7135  -10.2857 O   0  0  0  0  0  0  0  0  0  0  0  0
    3.8449   -6.2505  -11.9261 O   0  0  0  0  0  0  0  0  0  0  0  0
    3.8453   -6.2632  -11.9008 O   0  0  0  0  0  0  0  0  0  0  0  0
    3.8473   -6.4274  -11.5616 Na  0  0  0  0  0 15  0  0  0  0  0  0
  1  2  1  0
  2  3  2  0
  3  4  1  0
  4  5  2  0
  5  6  1  0
  6  7  2  0
  7  8  1  0
  5  9  1  0
  9 10  1  0
 10 11  2  0
 11 12  1  0
 12 13  2  0
 12 14  1  0
 14 15  1  0
 15 16  2  0
 15 17  1  0
 17 18  2  0
  9 19  1  0
 19 20  1  0
 20 21  1  0
 21 22  1  0
 22 23  1  0
 23 24  1  0
 24 25  1  0
 25 26  2  0
 25 27  1  0
 25 28  1  0
 22 29  1  0
 21 30  1  0
 20 31  1  0
  7  2  1  0
 18  4  1  0
 17 10  1  0
M  CHG  2  28  -1  34   1
M  END
$$$$
