# Supplementary material for: A New Light-Sensor System Affecting Cancer Cell Fate
Source: Biomater Res. 2025 Mar 5;29:0157. doi: 10.34133/bmr.0157 (PMC11880576; doi:10.34133/bmr.0157)
Supplement: Supplementary 1 — Figs. S1 to S3 Video S1 AlphaFold original files [file bmr.0157.f1.zip › rank36_confidence-1.32.sdf]

     RDKit          3D

 11 10  0  0  0  0  0  0  0  0999 V2000
    3.0713   -3.8423   -6.9353 C   0  0  0  0  0  0  0  0  0  0  0  0
    3.2782   -5.1329   -6.3010 N   0  0  0  0  0  4  0  0  0  0  0  0
    1.9940   -5.8054   -6.2669 C   0  0  0  0  0  0  0  0  0  0  0  0
    3.7205   -4.9605   -4.9437 C   0  0  0  0  0  0  0  0  0  0  0  0
    4.2638   -5.8848   -7.0588 C   0  0  0  0  0  0  0  0  0  0  0  0
    3.8184   -5.8726   -8.4990 C   0  0  0  0  0  0  0  0  0  0  0  0
    3.2394   -7.0815   -8.8887 O   0  0  0  0  0  0  0  0  0  0  0  0
    3.6455   -7.2320  -10.5384 P   0  0  0  0  0  5  0  0  0  0  0  0
    2.8789   -8.4463  -11.0470 O   0  0  0  0  0  0  0  0  0  0  0  0
    5.2985   -7.3982  -10.7622 O   0  0  0  0  0  0  0  0  0  0  0  0
    3.0536   -5.8446  -11.3089 O   0  0  0  0  0  0  0  0  0  0  0  0
  1  2  1  0
  2  3  1  0
  2  4  1  0
  2  5  1  0
  5  6  1  0
  6  7  1  0
  7  8  1  0
  8  9  2  0
  8 10  1  0
  8 11  1  0
M  CHG  1   2   1
M  END
$$$$
