# Supplementary material for: A New Light-Sensor System Affecting Cancer Cell Fate
Source: Biomater Res. 2025 Mar 5;29:0157. doi: 10.34133/bmr.0157 (PMC11880576; doi:10.34133/bmr.0157)
Supplement: Supplementary 1 — Figs. S1 to S3 Video S1 AlphaFold original files [file bmr.0157.f1.zip › rank36_confidence-2.33.sdf]

     RDKit          3D

 34 33  0  0  0  0  0  0  0  0999 V2000
    2.6964   -2.2555  -13.6714 C   0  0  0  0  0  0  0  0  0  0  0  0
    2.7758   -3.3172  -12.6335 C   0  0  0  0  0  0  0  0  0  0  0  0
    3.1709   -3.0218  -11.3475 C   0  0  0  0  0  0  0  0  0  0  0  0
    3.2646   -3.9615  -10.3418 C   0  0  0  0  0  0  0  0  0  0  0  0
    2.9504   -5.2995  -10.6032 C   0  0  0  0  0  0  0  0  0  0  0  0
    2.5552   -5.5813  -11.8935 C   0  0  0  0  0  0  0  0  0  0  0  0
    2.4644   -4.6353  -12.8920 C   0  0  0  0  0  0  0  0  0  0  0  0
    2.0271   -5.0268  -14.2682 C   0  0  0  0  0  0  0  0  0  0  0  0
    3.0153   -6.2214   -9.6354 N   0  0  0  0  0  0  0  0  0  0  0  0
    3.3852   -5.9068   -8.3512 C   0  0  0  0  0  0  0  0  0  0  0  0
    3.4475   -6.8359   -7.3780 N   0  0  0  0  0  0  0  0  0  0  0  0
    3.8241   -6.4383   -6.1301 C   0  0  0  0  0  0  0  0  0  0  0  0
    3.8696   -7.3386   -5.2487 O   0  0  0  0  0  0  0  0  0  0  0  0
    4.1337   -5.1552   -5.8410 N   0  0  0  0  0  0  0  0  0  0  0  0
    4.0841   -4.1913   -6.7885 C   0  0  0  0  0  0  0  0  0  0  0  0
    4.3652   -2.9898   -6.5539 O   0  0  0  0  0  0  0  0  0  0  0  0
    3.7072   -4.5178   -8.0922 C   0  0  0  0  0  0  0  0  0  0  0  0
    3.6308   -3.6377   -9.0854 N   0  0  0  0  0  0  0  0  0  0  0  0
    2.7850   -7.6157   -9.8578 C   0  0  0  0  0  0  0  0  0  0  0  0
    3.9995   -8.4710  -10.0119 C   0  0  0  0  0  0  0  0  0  0  0  0
    4.9285   -8.1563  -11.1312 C   0  0  0  0  0  0  0  0  0  0  0  0
    4.4972   -8.7171  -12.4473 C   0  0  0  0  0  0  0  0  0  0  0  0
    5.7391   -8.8394  -13.3281 C   0  0  0  0  0  0  0  0  0  0  0  0
    5.4077   -9.4820  -14.5338 O   0  0  0  0  0  0  0  0  0  0  0  0
    6.8041   -9.5924  -15.4653 P   0  0  0  0  0  5  0  0  0  0  0  0
    6.4079  -10.1347  -16.8337 O   0  0  0  0  0  0  0  0  0  0  0  0
    7.4212   -8.0341  -15.6757 O   0  0  0  0  0  0  0  0  0  0  0  0
    7.9682  -10.5834  -14.7760 O   0  0  0  0  0  1  0  0  0  0  0  0
    4.0813  -10.0352  -12.2308 O   0  0  0  0  0  0  0  0  0  0  0  0
    5.3641   -6.8516  -11.1480 O   0  0  0  0  0  0  0  0  0  0  0  0
    3.5616   -9.8121  -10.1401 O   0  0  0  0  0  0  0  0  0  0  0  0
    3.9372   -6.3576  -11.7818 O   0  0  0  0  0  0  0  0  0  0  0  0
    3.9363   -6.3701  -11.7565 O   0  0  0  0  0  0  0  0  0  0  0  0
    3.9213   -6.5325  -11.4167 Na  0  0  0  0  0 15  0  0  0  0  0  0
  1  2  1  0
  2  3  2  0
  3  4  1  0
  4  5  2  0
  5  6  1  0
  6  7  2  0
  7  8  1  0
  5  9  1  0
  9 10  1  0
 10 11  2  0
 11 12  1  0
 12 13  2  0
 12 14  1  0
 14 15  1  0
 15 16  2  0
 15 17  1  0
 17 18  2  0
  9 19  1  0
 19 20  1  0
 20 21  1  0
 21 22  1  0
 22 23  1  0
 23 24  1  0
 24 25  1  0
 25 26  2  0
 25 27  1  0
 25 28  1  0
 22 29  1  0
 21 30  1  0
 20 31  1  0
  7  2  1  0
 18  4  1  0
 17 10  1  0
M  CHG  2  28  -1  34   1
M  END
$$$$
