# Supplementary material for: A New Light-Sensor System Affecting Cancer Cell Fate
Source: Biomater Res. 2025 Mar 5;29:0157. doi: 10.34133/bmr.0157 (PMC11880576; doi:10.34133/bmr.0157)
Supplement: Supplementary 1 — Figs. S1 to S3 Video S1 AlphaFold original files [file bmr.0157.f1.zip › rank37_confidence-1.34.sdf]

     RDKit          3D

 11 10  0  0  0  0  0  0  0  0999 V2000
    1.4046   -3.5416  -14.2133 C   0  0  0  0  0  0  0  0  0  0  0  0
    2.4996   -2.7114  -13.7415 N   0  0  0  0  0  4  0  0  0  0  0  0
    1.9159   -1.5065  -13.1846 C   0  0  0  0  0  0  0  0  0  0  0  0
    3.3452   -2.3242  -14.8381 C   0  0  0  0  0  0  0  0  0  0  0  0
    3.2664   -3.4494  -12.7524 C   0  0  0  0  0  0  0  0  0  0  0  0
    3.3883   -4.8661  -13.2535 C   0  0  0  0  0  0  0  0  0  0  0  0
    3.0864   -5.8082  -12.2686 O   0  0  0  0  0  0  0  0  0  0  0  0
    3.4340   -7.3095  -12.9995 P   0  0  0  0  0  5  0  0  0  0  0  0
    2.5232   -7.4007  -14.2172 O   0  0  0  0  0  0  0  0  0  0  0  0
    3.1947   -8.5889  -11.9433 O   0  0  0  0  0  0  0  0  0  0  0  0
    5.0438   -7.2305  -13.5204 O   0  0  0  0  0  0  0  0  0  0  0  0
  1  2  1  0
  2  3  1  0
  2  4  1  0
  2  5  1  0
  5  6  1  0
  6  7  1  0
  7  8  1  0
  8  9  2  0
  8 10  1  0
  8 11  1  0
M  CHG  1   2   1
M  END
$$$$
