# Supplementary material for: A New Light-Sensor System Affecting Cancer Cell Fate
Source: Biomater Res. 2025 Mar 5;29:0157. doi: 10.34133/bmr.0157 (PMC11880576; doi:10.34133/bmr.0157)
Supplement: Supplementary 1 — Figs. S1 to S3 Video S1 AlphaFold original files [file bmr.0157.f1.zip › rank37_confidence-2.34.sdf]

     RDKit          3D

 34 33  0  0  0  0  0  0  0  0999 V2000
    2.5141   -2.0560  -13.6273 C   0  0  0  0  0  0  0  0  0  0  0  0
    2.6305   -3.1460  -12.6229 C   0  0  0  0  0  0  0  0  0  0  0  0
    3.0662   -2.8851  -11.3425 C   0  0  0  0  0  0  0  0  0  0  0  0
    3.1956   -3.8522  -10.3672 C   0  0  0  0  0  0  0  0  0  0  0  0
    2.8773   -5.1836  -10.6558 C   0  0  0  0  0  0  0  0  0  0  0  0
    2.4413   -5.4308  -11.9400 C   0  0  0  0  0  0  0  0  0  0  0  0
    2.3151   -4.4576  -12.9081 C   0  0  0  0  0  0  0  0  0  0  0  0
    1.8345   -4.8123  -14.2799 C   0  0  0  0  0  0  0  0  0  0  0  0
    2.9766   -6.1320   -9.7169 N   0  0  0  0  0  0  0  0  0  0  0  0
    3.3870   -5.8520   -8.4370 C   0  0  0  0  0  0  0  0  0  0  0  0
    3.4839   -6.8076   -7.4929 N   0  0  0  0  0  0  0  0  0  0  0  0
    3.8996   -6.4436   -6.2471 C   0  0  0  0  0  0  0  0  0  0  0  0
    3.9765   -7.3681   -5.3934 O   0  0  0  0  0  0  0  0  0  0  0  0
    4.2143   -5.1678   -5.9322 N   0  0  0  0  0  0  0  0  0  0  0  0
    4.1308   -4.1779   -6.8502 C   0  0  0  0  0  0  0  0  0  0  0  0
    4.4156   -2.9823   -6.5911 O   0  0  0  0  0  0  0  0  0  0  0  0
    3.7129   -4.4695   -8.1497 C   0  0  0  0  0  0  0  0  0  0  0  0
    3.6014   -3.5622   -9.1147 N   0  0  0  0  0  0  0  0  0  0  0  0
    2.7436   -7.5205   -9.9708 C   0  0  0  0  0  0  0  0  0  0  0  0
    3.9552   -8.3661  -10.1882 C   0  0  0  0  0  0  0  0  0  0  0  0
    4.8464   -8.0163  -11.3276 C   0  0  0  0  0  0  0  0  0  0  0  0
    4.3743   -8.5419  -12.6444 C   0  0  0  0  0  0  0  0  0  0  0  0
    5.5874   -8.6344  -13.5680 C   0  0  0  0  0  0  0  0  0  0  0  0
    5.2190   -9.2443  -14.7799 O   0  0  0  0  0  0  0  0  0  0  0  0
    6.5848   -9.3229  -15.7589 P   0  0  0  0  0  5  0  0  0  0  0  0
    6.1461   -9.8283  -17.1285 O   0  0  0  0  0  0  0  0  0  0  0  0
    7.1897   -7.7568  -15.9453 O   0  0  0  0  0  0  0  0  0  0  0  0
    7.7738  -10.3280  -15.1358 O   0  0  0  0  0  1  0  0  0  0  0  0
    3.9699   -9.8673  -12.4517 O   0  0  0  0  0  0  0  0  0  0  0  0
    5.2770   -6.7100  -11.3219 O   0  0  0  0  0  0  0  0  0  0  0  0
    3.5177   -9.7049  -10.3398 O   0  0  0  0  0  0  0  0  0  0  0  0
    3.8287   -6.2042  -11.8950 O   0  0  0  0  0  0  0  0  0  0  0  0
    3.8287   -6.2175  -11.8701 O   0  0  0  0  0  0  0  0  0  0  0  0
    3.8252   -6.3894  -11.5347 Na  0  0  0  0  0 15  0  0  0  0  0  0
  1  2  1  0
  2  3  2  0
  3  4  1  0
  4  5  2  0
  5  6  1  0
  6  7  2  0
  7  8  1  0
  5  9  1  0
  9 10  1  0
 10 11  2  0
 11 12  1  0
 12 13  2  0
 12 14  1  0
 14 15  1  0
 15 16  2  0
 15 17  1  0
 17 18  2  0
  9 19  1  0
 19 20  1  0
 20 21  1  0
 21 22  1  0
 22 23  1  0
 23 24  1  0
 24 25  1  0
 25 26  2  0
 25 27  1  0
 25 28  1  0
 22 29  1  0
 21 30  1  0
 20 31  1  0
  7  2  1  0
 18  4  1  0
 17 10  1  0
M  CHG  2  28  -1  34   1
M  END
$$$$
