# Supplementary material for: A New Light-Sensor System Affecting Cancer Cell Fate
Source: Biomater Res. 2025 Mar 5;29:0157. doi: 10.34133/bmr.0157 (PMC11880576; doi:10.34133/bmr.0157)
Supplement: Supplementary 1 — Figs. S1 to S3 Video S1 AlphaFold original files [file bmr.0157.f1.zip › rank38_confidence-1.39.sdf]

     RDKit          3D

 11 10  0  0  0  0  0  0  0  0999 V2000
    2.9468   -3.8479   -6.8950 C   0  0  0  0  0  0  0  0  0  0  0  0
    3.5415   -5.0909   -6.4346 N   0  0  0  0  0  4  0  0  0  0  0  0
    2.4851   -6.0835   -6.3952 C   0  0  0  0  0  0  0  0  0  0  0  0
    4.0524   -4.9391   -5.0992 C   0  0  0  0  0  0  0  0  0  0  0  0
    4.6107   -5.4731   -7.3410 C   0  0  0  0  0  0  0  0  0  0  0  0
    4.0422   -5.4361   -8.7368 C   0  0  0  0  0  0  0  0  0  0  0  0
    3.6956   -6.7046   -9.2055 O   0  0  0  0  0  0  0  0  0  0  0  0
    3.6679   -6.5349  -10.9024 P   0  0  0  0  0  5  0  0  0  0  0  0
    2.9896   -7.7905  -11.4355 O   0  0  0  0  0  0  0  0  0  0  0  0
    5.2075   -6.3397  -11.5360 O   0  0  0  0  0  0  0  0  0  0  0  0
    2.6873   -5.1949  -11.2367 O   0  0  0  0  0  0  0  0  0  0  0  0
  1  2  1  0
  2  3  1  0
  2  4  1  0
  2  5  1  0
  5  6  1  0
  6  7  1  0
  7  8  1  0
  8  9  2  0
  8 10  1  0
  8 11  1  0
M  CHG  1   2   1
M  END
$$$$
