# Supplementary material for: A New Light-Sensor System Affecting Cancer Cell Fate
Source: Biomater Res. 2025 Mar 5;29:0157. doi: 10.34133/bmr.0157 (PMC11880576; doi:10.34133/bmr.0157)
Supplement: Supplementary 1 — Figs. S1 to S3 Video S1 AlphaFold original files [file bmr.0157.f1.zip › rank38_confidence-2.34.sdf]

     RDKit          3D

 34 33  0  0  0  0  0  0  0  0999 V2000
    2.7913   -2.1077  -13.6681 C   0  0  0  0  0  0  0  0  0  0  0  0
    2.8210   -3.1743  -12.6327 C   0  0  0  0  0  0  0  0  0  0  0  0
    3.2627   -2.9087  -11.3554 C   0  0  0  0  0  0  0  0  0  0  0  0
    3.3143   -3.8545  -10.3524 C   0  0  0  0  0  0  0  0  0  0  0  0
    2.9048   -5.1677  -10.6075 C   0  0  0  0  0  0  0  0  0  0  0  0
    2.4640   -5.4197  -11.8891 C   0  0  0  0  0  0  0  0  0  0  0  0
    2.4159   -4.4678  -12.8850 C   0  0  0  0  0  0  0  0  0  0  0  0
    1.9236   -4.8264  -14.2517 C   0  0  0  0  0  0  0  0  0  0  0  0
    2.9281   -6.0938   -9.6418 N   0  0  0  0  0  0  0  0  0  0  0  0
    3.3459   -5.8074   -8.3657 C   0  0  0  0  0  0  0  0  0  0  0  0
    3.3662   -6.7404   -7.3944 N   0  0  0  0  0  0  0  0  0  0  0  0
    3.7955   -6.3715   -6.1548 C   0  0  0  0  0  0  0  0  0  0  0  0
    3.7990   -7.2745   -5.2750 O   0  0  0  0  0  0  0  0  0  0  0  0
    4.1972   -5.1127   -5.8718 N   0  0  0  0  0  0  0  0  0  0  0  0
    4.1925   -4.1459   -6.8176 C   0  0  0  0  0  0  0  0  0  0  0  0
    4.5591   -2.9665   -6.5886 O   0  0  0  0  0  0  0  0  0  0  0  0
    3.7665   -4.4438   -8.1131 C   0  0  0  0  0  0  0  0  0  0  0  0
    3.7284   -3.5586   -9.1040 N   0  0  0  0  0  0  0  0  0  0  0  0
    2.5994   -7.4689   -9.8597 C   0  0  0  0  0  0  0  0  0  0  0  0
    3.7498   -8.4039  -10.0404 C   0  0  0  0  0  0  0  0  0  0  0  0
    4.6737   -8.1506  -11.1793 C   0  0  0  0  0  0  0  0  0  0  0  0
    4.1773   -8.6785  -12.4860 C   0  0  0  0  0  0  0  0  0  0  0  0
    5.3889   -8.8827  -13.3935 C   0  0  0  0  0  0  0  0  0  0  0  0
    4.9891   -9.4991  -14.5920 O   0  0  0  0  0  0  0  0  0  0  0  0
    6.3545   -9.7018  -15.5535 P   0  0  0  0  0  5  0  0  0  0  0  0
    5.8933  -10.2135  -16.9132 O   0  0  0  0  0  0  0  0  0  0  0  0
    7.0708   -8.1884  -15.7764 O   0  0  0  0  0  0  0  0  0  0  0  0
    7.4635  -10.7705  -14.8899 O   0  0  0  0  0  1  0  0  0  0  0  0
    3.6780   -9.9659  -12.2613 O   0  0  0  0  0  0  0  0  0  0  0  0
    5.1960   -6.8783  -11.2049 O   0  0  0  0  0  0  0  0  0  0  0  0
    3.2196   -9.7122  -10.1597 O   0  0  0  0  0  0  0  0  0  0  0  0
    3.7924   -6.2878  -11.8076 O   0  0  0  0  0  0  0  0  0  0  0  0
    3.7912   -6.3003  -11.7822 O   0  0  0  0  0  0  0  0  0  0  0  0
    3.7726   -6.4620  -11.4423 Na  0  0  0  0  0 15  0  0  0  0  0  0
  1  2  1  0
  2  3  2  0
  3  4  1  0
  4  5  2  0
  5  6  1  0
  6  7  2  0
  7  8  1  0
  5  9  1  0
  9 10  1  0
 10 11  2  0
 11 12  1  0
 12 13  2  0
 12 14  1  0
 14 15  1  0
 15 16  2  0
 15 17  1  0
 17 18  2  0
  9 19  1  0
 19 20  1  0
 20 21  1  0
 21 22  1  0
 22 23  1  0
 23 24  1  0
 24 25  1  0
 25 26  2  0
 25 27  1  0
 25 28  1  0
 22 29  1  0
 21 30  1  0
 20 31  1  0
  7  2  1  0
 18  4  1  0
 17 10  1  0
M  CHG  2  28  -1  34   1
M  END
$$$$
