# Supplementary material for: A New Light-Sensor System Affecting Cancer Cell Fate
Source: Biomater Res. 2025 Mar 5;29:0157. doi: 10.34133/bmr.0157 (PMC11880576; doi:10.34133/bmr.0157)
Supplement: Supplementary 1 — Figs. S1 to S3 Video S1 AlphaFold original files [file bmr.0157.f1.zip › rank39_confidence-1.48.sdf]

     RDKit          3D

 11 10  0  0  0  0  0  0  0  0999 V2000
    2.7904   -3.9225   -6.7251 C   0  0  0  0  0  0  0  0  0  0  0  0
    3.2573   -5.1562   -6.1163 N   0  0  0  0  0  4  0  0  0  0  0  0
    2.8131   -5.1488   -4.7360 C   0  0  0  0  0  0  0  0  0  0  0  0
    4.6944   -5.2036   -6.1155 C   0  0  0  0  0  0  0  0  0  0  0  0
    2.7180   -6.2862   -6.8532 C   0  0  0  0  0  0  0  0  0  0  0  0
    3.1595   -6.1315   -8.2864 C   0  0  0  0  0  0  0  0  0  0  0  0
    2.7976   -7.2236   -9.0770 O   0  0  0  0  0  0  0  0  0  0  0  0
    3.2621   -6.7746  -10.6556 P   0  0  0  0  0  5  0  0  0  0  0  0
    2.6269   -5.4126  -10.9051 O   0  0  0  0  0  0  0  0  0  0  0  0
    2.7805   -7.9065  -11.7943 O   0  0  0  0  0  0  0  0  0  0  0  0
    4.9468   -6.6004  -10.6309 O   0  0  0  0  0  0  0  0  0  0  0  0
  1  2  1  0
  2  3  1  0
  2  4  1  0
  2  5  1  0
  5  6  1  0
  6  7  1  0
  7  8  1  0
  8  9  2  0
  8 10  1  0
  8 11  1  0
M  CHG  1   2   1
M  END
$$$$
