# Supplementary material for: A New Light-Sensor System Affecting Cancer Cell Fate
Source: Biomater Res. 2025 Mar 5;29:0157. doi: 10.34133/bmr.0157 (PMC11880576; doi:10.34133/bmr.0157)
Supplement: Supplementary 1 — Figs. S1 to S3 Video S1 AlphaFold original files [file bmr.0157.f1.zip › rank39_confidence-2.34.sdf]

     RDKit          3D

 34 33  0  0  0  0  0  0  0  0999 V2000
    2.5783   -1.9732  -13.5630 C   0  0  0  0  0  0  0  0  0  0  0  0
    2.6837   -3.0939  -12.5916 C   0  0  0  0  0  0  0  0  0  0  0  0
    3.1434   -2.8797  -11.3109 C   0  0  0  0  0  0  0  0  0  0  0  0
    3.2642   -3.8770  -10.3654 C   0  0  0  0  0  0  0  0  0  0  0  0
    2.9111   -5.1920  -10.6868 C   0  0  0  0  0  0  0  0  0  0  0  0
    2.4514   -5.3924  -11.9708 C   0  0  0  0  0  0  0  0  0  0  0  0
    2.3341   -4.3893  -12.9090 C   0  0  0  0  0  0  0  0  0  0  0  0
    1.8260   -4.6936  -14.2830 C   0  0  0  0  0  0  0  0  0  0  0  0
    3.0018   -6.1689   -9.7766 N   0  0  0  0  0  0  0  0  0  0  0  0
    3.4366   -5.9349   -8.4955 C   0  0  0  0  0  0  0  0  0  0  0  0
    3.5248   -6.9192   -7.5803 N   0  0  0  0  0  0  0  0  0  0  0  0
    3.9664   -6.6004   -6.3310 C   0  0  0  0  0  0  0  0  0  0  0  0
    4.0340   -7.5504   -5.5050 O   0  0  0  0  0  0  0  0  0  0  0  0
    4.3149   -5.3416   -5.9849 N   0  0  0  0  0  0  0  0  0  0  0  0
    4.2414   -4.3243   -6.8732 C   0  0  0  0  0  0  0  0  0  0  0  0
    4.5574   -3.1434   -6.5847 O   0  0  0  0  0  0  0  0  0  0  0  0
    3.7984   -4.5690   -8.1741 C   0  0  0  0  0  0  0  0  0  0  0  0
    3.6943   -3.6321   -9.1113 N   0  0  0  0  0  0  0  0  0  0  0  0
    2.7332   -7.5439  -10.0661 C   0  0  0  0  0  0  0  0  0  0  0  0
    3.9217   -8.4102  -10.3253 C   0  0  0  0  0  0  0  0  0  0  0  0
    4.8045   -8.0484  -11.4675 C   0  0  0  0  0  0  0  0  0  0  0  0
    4.3018   -8.5252  -12.7914 C   0  0  0  0  0  0  0  0  0  0  0  0
    5.4991   -8.6188  -13.7351 C   0  0  0  0  0  0  0  0  0  0  0  0
    5.0997   -9.1852  -14.9582 O   0  0  0  0  0  0  0  0  0  0  0  0
    6.4492   -9.2668  -15.9592 P   0  0  0  0  0  5  0  0  0  0  0  0
    5.9796   -9.7228  -17.3358 O   0  0  0  0  0  0  0  0  0  0  0  0
    7.0876   -7.7102  -16.1102 O   0  0  0  0  0  0  0  0  0  0  0  0
    7.6234  -10.3161  -15.3824 O   0  0  0  0  0  1  0  0  0  0  0  0
    3.8696   -9.8460  -12.6303 O   0  0  0  0  0  0  0  0  0  0  0  0
    5.2653   -6.7528  -11.4312 O   0  0  0  0  0  0  0  0  0  0  0  0
    3.4512   -9.7338  -10.5081 O   0  0  0  0  0  0  0  0  0  0  0  0
    3.8210   -6.1981  -11.9682 O   0  0  0  0  0  0  0  0  0  0  0  0
    3.8210   -6.2121  -11.9437 O   0  0  0  0  0  0  0  0  0  0  0  0
    3.8184   -6.3934  -11.6133 Na  0  0  0  0  0 15  0  0  0  0  0  0
  1  2  1  0
  2  3  2  0
  3  4  1  0
  4  5  2  0
  5  6  1  0
  6  7  2  0
  7  8  1  0
  5  9  1  0
  9 10  1  0
 10 11  2  0
 11 12  1  0
 12 13  2  0
 12 14  1  0
 14 15  1  0
 15 16  2  0
 15 17  1  0
 17 18  2  0
  9 19  1  0
 19 20  1  0
 20 21  1  0
 21 22  1  0
 22 23  1  0
 23 24  1  0
 24 25  1  0
 25 26  2  0
 25 27  1  0
 25 28  1  0
 22 29  1  0
 21 30  1  0
 20 31  1  0
  7  2  1  0
 18  4  1  0
 17 10  1  0
M  CHG  2  28  -1  34   1
M  END
$$$$
