# Supplementary material for: A New Light-Sensor System Affecting Cancer Cell Fate
Source: Biomater Res. 2025 Mar 5;29:0157. doi: 10.34133/bmr.0157 (PMC11880576; doi:10.34133/bmr.0157)
Supplement: Supplementary 1 — Figs. S1 to S3 Video S1 AlphaFold original files [file bmr.0157.f1.zip › rank3_confidence-0.74.sdf]

     RDKit          3D

 11 10  0  0  0  0  0  0  0  0999 V2000
    2.9347   -4.1995   -5.2679 C   0  0  0  0  0  0  0  0  0  0  0  0
    3.1609   -5.1359   -6.3555 N   0  0  0  0  0  4  0  0  0  0  0  0
    2.3978   -6.3324   -6.0577 C   0  0  0  0  0  0  0  0  0  0  0  0
    4.5492   -5.5045   -6.4206 C   0  0  0  0  0  0  0  0  0  0  0  0
    2.7444   -4.5247   -7.6061 C   0  0  0  0  0  0  0  0  0  0  0  0
    2.8247   -5.5913   -8.6685 C   0  0  0  0  0  0  0  0  0  0  0  0
    3.9781   -5.4828   -9.4474 O   0  0  0  0  0  0  0  0  0  0  0  0
    3.4986   -6.0289  -10.9905 P   0  0  0  0  0  5  0  0  0  0  0  0
    4.7847   -6.2064  -11.7875 O   0  0  0  0  0  0  0  0  0  0  0  0
    2.4462   -4.9565  -11.7336 O   0  0  0  0  0  0  0  0  0  0  0  0
    2.7780   -7.5447  -10.7627 O   0  0  0  0  0  0  0  0  0  0  0  0
  1  2  1  0
  2  3  1  0
  2  4  1  0
  2  5  1  0
  5  6  1  0
  6  7  1  0
  7  8  1  0
  8  9  2  0
  8 10  1  0
  8 11  1  0
M  CHG  1   2   1
M  END
$$$$
