# Supplementary material for: A New Light-Sensor System Affecting Cancer Cell Fate
Source: Biomater Res. 2025 Mar 5;29:0157. doi: 10.34133/bmr.0157 (PMC11880576; doi:10.34133/bmr.0157)
Supplement: Supplementary 1 — Figs. S1 to S3 Video S1 AlphaFold original files [file bmr.0157.f1.zip › rank3_confidence-2.00.sdf]

     RDKit          3D

 34 33  0  0  0  0  0  0  0  0999 V2000
    2.8892   -2.4945  -13.6200 C   0  0  0  0  0  0  0  0  0  0  0  0
    2.9414   -3.5199  -12.5446 C   0  0  0  0  0  0  0  0  0  0  0  0
    3.3050   -3.1806  -11.2602 C   0  0  0  0  0  0  0  0  0  0  0  0
    3.3725   -4.0852  -10.2207 C   0  0  0  0  0  0  0  0  0  0  0  0
    3.0630   -5.4312  -10.4437 C   0  0  0  0  0  0  0  0  0  0  0  0
    2.6995   -5.7570  -11.7328 C   0  0  0  0  0  0  0  0  0  0  0  0
    2.6347   -4.8459  -12.7653 C   0  0  0  0  0  0  0  0  0  0  0  0
    2.2309   -5.2844  -14.1376 C   0  0  0  0  0  0  0  0  0  0  0  0
    3.1027   -6.3193   -9.4434 N   0  0  0  0  0  0  0  0  0  0  0  0
    3.4412   -5.9609   -8.1620 C   0  0  0  0  0  0  0  0  0  0  0  0
    3.4781   -6.8560   -7.1562 N   0  0  0  0  0  0  0  0  0  0  0  0
    3.8243   -6.4159   -5.9137 C   0  0  0  0  0  0  0  0  0  0  0  0
    3.8467   -7.2854   -5.0011 O   0  0  0  0  0  0  0  0  0  0  0  0
    4.1285   -5.1237   -5.6613 N   0  0  0  0  0  0  0  0  0  0  0  0
    4.1036   -4.1930   -6.6424 C   0  0  0  0  0  0  0  0  0  0  0  0
    4.3806   -2.9842   -6.4424 O   0  0  0  0  0  0  0  0  0  0  0  0
    3.7586   -4.5640   -7.9431 C   0  0  0  0  0  0  0  0  0  0  0  0
    3.7080   -3.7185   -8.9675 N   0  0  0  0  0  0  0  0  0  0  0  0
    2.8760   -7.7203   -9.6233 C   0  0  0  0  0  0  0  0  0  0  0  0
    4.0927   -8.5810   -9.7178 C   0  0  0  0  0  0  0  0  0  0  0  0
    5.0496   -8.3056  -10.8239 C   0  0  0  0  0  0  0  0  0  0  0  0
    4.6502   -8.9111  -12.1302 C   0  0  0  0  0  0  0  0  0  0  0  0
    5.9133   -9.0644  -12.9753 C   0  0  0  0  0  0  0  0  0  0  0  0
    5.6109   -9.7478  -14.1660 O   0  0  0  0  0  0  0  0  0  0  0  0
    7.0298   -9.8910  -15.0583 P   0  0  0  0  0  5  0  0  0  0  0  0
    6.6668  -10.4799  -16.4166 O   0  0  0  0  0  0  0  0  0  0  0  0
    7.6541   -8.3413  -15.3069 O   0  0  0  0  0  0  0  0  0  0  0  0
    8.1750  -10.8583  -14.3068 O   0  0  0  0  0  1  0  0  0  0  0  0
    4.2272  -10.2208  -11.8789 O   0  0  0  0  0  0  0  0  0  0  0  0
    5.4873   -7.0025  -10.8748 O   0  0  0  0  0  0  0  0  0  0  0  0
    3.6563   -9.9256   -9.8106 O   0  0  0  0  0  0  0  0  0  0  0  0
    4.0772   -6.5298  -11.5603 O   0  0  0  0  0  0  0  0  0  0  0  0
    4.0756   -6.5414  -11.5346 O   0  0  0  0  0  0  0  0  0  0  0  0
    4.0520   -6.6921  -11.1900 Na  0  0  0  0  0 15  0  0  0  0  0  0
  1  2  1  0
  2  3  2  0
  3  4  1  0
  4  5  2  0
  5  6  1  0
  6  7  2  0
  7  8  1  0
  5  9  1  0
  9 10  1  0
 10 11  2  0
 11 12  1  0
 12 13  2  0
 12 14  1  0
 14 15  1  0
 15 16  2  0
 15 17  1  0
 17 18  2  0
  9 19  1  0
 19 20  1  0
 20 21  1  0
 21 22  1  0
 22 23  1  0
 23 24  1  0
 24 25  1  0
 25 26  2  0
 25 27  1  0
 25 28  1  0
 22 29  1  0
 21 30  1  0
 20 31  1  0
  7  2  1  0
 18  4  1  0
 17 10  1  0
M  CHG  2  28  -1  34   1
M  END
$$$$
