# Supplementary material for: A New Light-Sensor System Affecting Cancer Cell Fate
Source: Biomater Res. 2025 Mar 5;29:0157. doi: 10.34133/bmr.0157 (PMC11880576; doi:10.34133/bmr.0157)
Supplement: Supplementary 1 — Figs. S1 to S3 Video S1 AlphaFold original files [file bmr.0157.f1.zip › rank40_confidence-1.49.sdf]

     RDKit          3D

 11 10  0  0  0  0  0  0  0  0999 V2000
    2.3768   -6.0175   -6.3933 C   0  0  0  0  0  0  0  0  0  0  0  0
    3.5167   -5.1179   -6.4389 N   0  0  0  0  0  4  0  0  0  0  0  0
    3.9149   -4.8597   -5.0687 C   0  0  0  0  0  0  0  0  0  0  0  0
    3.1427   -3.8626   -7.0321 C   0  0  0  0  0  0  0  0  0  0  0  0
    4.5837   -5.7377   -7.2059 C   0  0  0  0  0  0  0  0  0  0  0  0
    4.1207   -5.7987   -8.6394 C   0  0  0  0  0  0  0  0  0  0  0  0
    3.6147   -7.0533   -8.9836 O   0  0  0  0  0  0  0  0  0  0  0  0
    3.7673   -7.1190  -10.6811 P   0  0  0  0  0  5  0  0  0  0  0  0
    2.9939   -8.3555  -11.1213 O   0  0  0  0  0  0  0  0  0  0  0  0
    5.3718   -7.1817  -11.1622 O   0  0  0  0  0  0  0  0  0  0  0  0
    2.9933   -5.7401  -11.2882 O   0  0  0  0  0  0  0  0  0  0  0  0
  1  2  1  0
  2  3  1  0
  2  4  1  0
  2  5  1  0
  5  6  1  0
  6  7  1  0
  7  8  1  0
  8  9  2  0
  8 10  1  0
  8 11  1  0
M  CHG  1   2   1
M  END
$$$$
