# Supplementary material for: A New Light-Sensor System Affecting Cancer Cell Fate
Source: Biomater Res. 2025 Mar 5;29:0157. doi: 10.34133/bmr.0157 (PMC11880576; doi:10.34133/bmr.0157)
Supplement: Supplementary 1 — Figs. S1 to S3 Video S1 AlphaFold original files [file bmr.0157.f1.zip › rank40_confidence-2.35.sdf]

     RDKit          3D

 34 33  0  0  0  0  0  0  0  0999 V2000
    2.3932   -2.1654  -13.7472 C   0  0  0  0  0  0  0  0  0  0  0  0
    2.5203   -3.2302  -12.7174 C   0  0  0  0  0  0  0  0  0  0  0  0
    2.9656   -2.9370  -11.4473 C   0  0  0  0  0  0  0  0  0  0  0  0
    3.1051   -3.8797  -10.4497 C   0  0  0  0  0  0  0  0  0  0  0  0
    2.7878   -5.2185  -10.7031 C   0  0  0  0  0  0  0  0  0  0  0  0
    2.3423   -5.4980  -11.9773 C   0  0  0  0  0  0  0  0  0  0  0  0
    2.2060   -4.5491  -12.9679 C   0  0  0  0  0  0  0  0  0  0  0  0
    1.7154   -4.9384  -14.3267 C   0  0  0  0  0  0  0  0  0  0  0  0
    2.8969   -6.1434   -9.7421 N   0  0  0  0  0  0  0  0  0  0  0  0
    3.3168   -5.8311   -8.4727 C   0  0  0  0  0  0  0  0  0  0  0  0
    3.4235   -6.7632   -7.5063 N   0  0  0  0  0  0  0  0  0  0  0  0
    3.8482   -6.3678   -6.2732 C   0  0  0  0  0  0  0  0  0  0  0  0
    3.9342   -7.2709   -5.3977 O   0  0  0  0  0  0  0  0  0  0  0  0
    4.1622   -5.0839   -5.9921 N   0  0  0  0  0  0  0  0  0  0  0  0
    4.0690   -4.1171   -6.9333 C   0  0  0  0  0  0  0  0  0  0  0  0
    4.3528   -2.9148   -6.7058 O   0  0  0  0  0  0  0  0  0  0  0  0
    3.6414   -4.4413   -8.2219 C   0  0  0  0  0  0  0  0  0  0  0  0
    3.5201   -3.5581   -9.2079 N   0  0  0  0  0  0  0  0  0  0  0  0
    2.6654   -7.5382   -9.9600 C   0  0  0  0  0  0  0  0  0  0  0  0
    3.8773   -8.3861  -10.1664 C   0  0  0  0  0  0  0  0  0  0  0  0
    4.7585   -8.0623  -11.3211 C   0  0  0  0  0  0  0  0  0  0  0  0
    4.2773   -8.6210  -12.6208 C   0  0  0  0  0  0  0  0  0  0  0  0
    5.4832   -8.7333  -13.5515 C   0  0  0  0  0  0  0  0  0  0  0  0
    5.1068   -9.3735  -14.7452 O   0  0  0  0  0  0  0  0  0  0  0  0
    6.4649   -9.4730  -15.7329 P   0  0  0  0  0  5  0  0  0  0  0  0
    6.0166  -10.0128  -17.0861 O   0  0  0  0  0  0  0  0  0  0  0  0
    7.0645   -7.9105  -15.9623 O   0  0  0  0  0  0  0  0  0  0  0  0
    7.6613  -10.4598  -15.0949 O   0  0  0  0  0  1  0  0  0  0  0  0
    3.8777   -9.9422  -12.3925 O   0  0  0  0  0  0  0  0  0  0  0  0
    5.1860   -6.7552  -11.3507 O   0  0  0  0  0  0  0  0  0  0  0  0
    3.4419   -9.7292  -10.2816 O   0  0  0  0  0  0  0  0  0  0  0  0
    3.7318   -6.2669  -11.9245 O   0  0  0  0  0  0  0  0  0  0  0  0
    3.7321   -6.2796  -11.8992 O   0  0  0  0  0  0  0  0  0  0  0  0
    3.7317   -6.4433  -11.5597 Na  0  0  0  0  0 15  0  0  0  0  0  0
  1  2  1  0
  2  3  2  0
  3  4  1  0
  4  5  2  0
  5  6  1  0
  6  7  2  0
  7  8  1  0
  5  9  1  0
  9 10  1  0
 10 11  2  0
 11 12  1  0
 12 13  2  0
 12 14  1  0
 14 15  1  0
 15 16  2  0
 15 17  1  0
 17 18  2  0
  9 19  1  0
 19 20  1  0
 20 21  1  0
 21 22  1  0
 22 23  1  0
 23 24  1  0
 24 25  1  0
 25 26  2  0
 25 27  1  0
 25 28  1  0
 22 29  1  0
 21 30  1  0
 20 31  1  0
  7  2  1  0
 18  4  1  0
 17 10  1  0
M  CHG  2  28  -1  34   1
M  END
$$$$
