# Supplementary material for: A New Light-Sensor System Affecting Cancer Cell Fate
Source: Biomater Res. 2025 Mar 5;29:0157. doi: 10.34133/bmr.0157 (PMC11880576; doi:10.34133/bmr.0157)
Supplement: Supplementary 1 — Figs. S1 to S3 Video S1 AlphaFold original files [file bmr.0157.f1.zip › rank41_confidence-1.54.sdf]

     RDKit          3D

 11 10  0  0  0  0  0  0  0  0999 V2000
    2.1642   -5.7331   -6.2970 C   0  0  0  0  0  0  0  0  0  0  0  0
    3.4450   -5.0526   -6.3823 N   0  0  0  0  0  4  0  0  0  0  0  0
    3.8310   -4.6931   -5.0316 C   0  0  0  0  0  0  0  0  0  0  0  0
    3.3191   -3.8382   -7.1418 C   0  0  0  0  0  0  0  0  0  0  0  0
    4.4148   -5.9367   -7.0060 C   0  0  0  0  0  0  0  0  0  0  0  0
    4.1933   -5.8568   -8.4951 C   0  0  0  0  0  0  0  0  0  0  0  0
    3.4259   -6.9182   -8.9780 O   0  0  0  0  0  0  0  0  0  0  0  0
    3.6965   -6.9031  -10.6620 P   0  0  0  0  0  5  0  0  0  0  0  0
    2.7845   -7.9778  -11.2400 O   0  0  0  0  0  0  0  0  0  0  0  0
    5.3061   -7.1811  -11.0386 O   0  0  0  0  0  0  0  0  0  0  0  0
    3.1840   -5.3878  -11.2188 O   0  0  0  0  0  0  0  0  0  0  0  0
  1  2  1  0
  2  3  1  0
  2  4  1  0
  2  5  1  0
  5  6  1  0
  6  7  1  0
  7  8  1  0
  8  9  2  0
  8 10  1  0
  8 11  1  0
M  CHG  1   2   1
M  END
$$$$
