# Supplementary material for: A New Light-Sensor System Affecting Cancer Cell Fate
Source: Biomater Res. 2025 Mar 5;29:0157. doi: 10.34133/bmr.0157 (PMC11880576; doi:10.34133/bmr.0157)
Supplement: Supplementary 1 — Figs. S1 to S3 Video S1 AlphaFold original files [file bmr.0157.f1.zip › rank41_confidence-2.37.sdf]

     RDKit          3D

 34 33  0  0  0  0  0  0  0  0999 V2000
    2.5902   -2.2178  -13.8631 C   0  0  0  0  0  0  0  0  0  0  0  0
    2.6663   -3.2667  -12.8121 C   0  0  0  0  0  0  0  0  0  0  0  0
    3.0743   -2.9588  -11.5330 C   0  0  0  0  0  0  0  0  0  0  0  0
    3.1658   -3.8864  -10.5159 C   0  0  0  0  0  0  0  0  0  0  0  0
    2.8356   -5.2242  -10.7574 C   0  0  0  0  0  0  0  0  0  0  0  0
    2.4277   -5.5185  -12.0409 C   0  0  0  0  0  0  0  0  0  0  0  0
    2.3392   -4.5847  -13.0510 C   0  0  0  0  0  0  0  0  0  0  0  0
    1.8873   -4.9894  -14.4186 C   0  0  0  0  0  0  0  0  0  0  0  0
    2.8983   -6.1342   -9.7781 N   0  0  0  0  0  0  0  0  0  0  0  0
    3.2812   -5.8068   -8.5009 C   0  0  0  0  0  0  0  0  0  0  0  0
    3.3412   -6.7238   -7.5162 N   0  0  0  0  0  0  0  0  0  0  0  0
    3.7315   -6.3140   -6.2764 C   0  0  0  0  0  0  0  0  0  0  0  0
    3.7742   -7.2033   -5.3837 O   0  0  0  0  0  0  0  0  0  0  0  0
    4.0567   -5.0306   -6.0064 N   0  0  0  0  0  0  0  0  0  0  0  0
    4.0099   -4.0786   -6.9661 C   0  0  0  0  0  0  0  0  0  0  0  0
    4.3055   -2.8772   -6.7493 O   0  0  0  0  0  0  0  0  0  0  0  0
    3.6198   -4.4181   -8.2626 C   0  0  0  0  0  0  0  0  0  0  0  0
    3.5450   -3.5501   -9.2666 N   0  0  0  0  0  0  0  0  0  0  0  0
    2.6516   -7.5287   -9.9805 C   0  0  0  0  0  0  0  0  0  0  0  0
    3.8559   -8.3987  -10.1326 C   0  0  0  0  0  0  0  0  0  0  0  0
    4.7796   -8.1084  -11.2627 C   0  0  0  0  0  0  0  0  0  0  0  0
    4.3324   -8.6817  -12.5682 C   0  0  0  0  0  0  0  0  0  0  0  0
    5.5662   -8.8286  -13.4566 C   0  0  0  0  0  0  0  0  0  0  0  0
    5.2190   -9.4832  -14.6512 O   0  0  0  0  0  0  0  0  0  0  0  0
    6.6070   -9.6205  -15.5917 P   0  0  0  0  0  5  0  0  0  0  0  0
    6.1947  -10.1763  -16.9498 O   0  0  0  0  0  0  0  0  0  0  0  0
    7.2388   -8.0717  -15.8270 O   0  0  0  0  0  0  0  0  0  0  0  0
    7.7658  -10.6147  -14.8982 O   0  0  0  0  0  1  0  0  0  0  0  0
    3.9044   -9.9924  -12.3314 O   0  0  0  0  0  0  0  0  0  0  0  0
    5.2287   -6.8088  -11.2999 O   0  0  0  0  0  0  0  0  0  0  0  0
    3.4030   -9.7367  -10.2399 O   0  0  0  0  0  0  0  0  0  0  0  0
    3.8023   -6.3079  -11.9294 O   0  0  0  0  0  0  0  0  0  0  0  0
    3.8014   -6.3201  -11.9039 O   0  0  0  0  0  0  0  0  0  0  0  0
    3.7873   -6.4779  -11.5620 Na  0  0  0  0  0 15  0  0  0  0  0  0
  1  2  1  0
  2  3  2  0
  3  4  1  0
  4  5  2  0
  5  6  1  0
  6  7  2  0
  7  8  1  0
  5  9  1  0
  9 10  1  0
 10 11  2  0
 11 12  1  0
 12 13  2  0
 12 14  1  0
 14 15  1  0
 15 16  2  0
 15 17  1  0
 17 18  2  0
  9 19  1  0
 19 20  1  0
 20 21  1  0
 21 22  1  0
 22 23  1  0
 23 24  1  0
 24 25  1  0
 25 26  2  0
 25 27  1  0
 25 28  1  0
 22 29  1  0
 21 30  1  0
 20 31  1  0
  7  2  1  0
 18  4  1  0
 17 10  1  0
M  CHG  2  28  -1  34   1
M  END
$$$$
