# Supplementary material for: A New Light-Sensor System Affecting Cancer Cell Fate
Source: Biomater Res. 2025 Mar 5;29:0157. doi: 10.34133/bmr.0157 (PMC11880576; doi:10.34133/bmr.0157)
Supplement: Supplementary 1 — Figs. S1 to S3 Video S1 AlphaFold original files [file bmr.0157.f1.zip › rank42_confidence-1.67.sdf]

     RDKit          3D

 11 10  0  0  0  0  0  0  0  0999 V2000
    3.7677   -4.3538   -5.4665 C   0  0  0  0  0  0  0  0  0  0  0  0
    3.4458   -5.1114   -6.6637 N   0  0  0  0  0  4  0  0  0  0  0  0
    2.2599   -4.5126   -7.2448 C   0  0  0  0  0  0  0  0  0  0  0  0
    3.1307   -6.4733   -6.3268 C   0  0  0  0  0  0  0  0  0  0  0  0
    4.5769   -5.0681   -7.5746 C   0  0  0  0  0  0  0  0  0  0  0  0
    4.0593   -5.4397   -8.9409 C   0  0  0  0  0  0  0  0  0  0  0  0
    4.3561   -6.7602   -9.2828 O   0  0  0  0  0  0  0  0  0  0  0  0
    3.9436   -6.8718  -10.9341 P   0  0  0  0  0  5  0  0  0  0  0  0
    4.7049   -5.7508  -11.6302 O   0  0  0  0  0  0  0  0  0  0  0  0
    2.2895   -6.7467  -11.1747 O   0  0  0  0  0  0  0  0  0  0  0  0
    4.5368   -8.3618  -11.4793 O   0  0  0  0  0  0  0  0  0  0  0  0
  1  2  1  0
  2  3  1  0
  2  4  1  0
  2  5  1  0
  5  6  1  0
  6  7  1  0
  7  8  1  0
  8  9  2  0
  8 10  1  0
  8 11  1  0
M  CHG  1   2   1
M  END
$$$$
