# Supplementary material for: A New Light-Sensor System Affecting Cancer Cell Fate
Source: Biomater Res. 2025 Mar 5;29:0157. doi: 10.34133/bmr.0157 (PMC11880576; doi:10.34133/bmr.0157)
Supplement: Supplementary 1 — Figs. S1 to S3 Video S1 AlphaFold original files [file bmr.0157.f1.zip › rank42_confidence-2.38.sdf]

     RDKit          3D

 34 33  0  0  0  0  0  0  0  0999 V2000
    2.6844   -1.9765  -13.7423 C   0  0  0  0  0  0  0  0  0  0  0  0
    2.7400   -3.0538  -12.7191 C   0  0  0  0  0  0  0  0  0  0  0  0
    3.1837   -2.7941  -11.4412 C   0  0  0  0  0  0  0  0  0  0  0  0
    3.2587   -3.7498  -10.4491 C   0  0  0  0  0  0  0  0  0  0  0  0
    2.8727   -5.0676  -10.7168 C   0  0  0  0  0  0  0  0  0  0  0  0
    2.4296   -5.3137  -11.9987 C   0  0  0  0  0  0  0  0  0  0  0  0
    2.3580   -4.3519  -12.9837 C   0  0  0  0  0  0  0  0  0  0  0  0
    1.8651   -4.7046  -14.3516 C   0  0  0  0  0  0  0  0  0  0  0  0
    2.9188   -6.0037   -9.7615 N   0  0  0  0  0  0  0  0  0  0  0  0
    3.3382   -5.7236   -8.4846 C   0  0  0  0  0  0  0  0  0  0  0  0
    3.3815   -6.6667   -7.5240 N   0  0  0  0  0  0  0  0  0  0  0  0
    3.8106   -6.3035   -6.2825 C   0  0  0  0  0  0  0  0  0  0  0  0
    3.8360   -7.2160   -5.4130 O   0  0  0  0  0  0  0  0  0  0  0  0
    4.1900   -5.0406   -5.9877 N   0  0  0  0  0  0  0  0  0  0  0  0
    4.1617   -4.0636   -6.9226 C   0  0  0  0  0  0  0  0  0  0  0  0
    4.5073   -2.8801   -6.6823 O   0  0  0  0  0  0  0  0  0  0  0  0
    3.7343   -4.3551   -8.2190 C   0  0  0  0  0  0  0  0  0  0  0  0
    3.6740   -3.4599   -9.1997 N   0  0  0  0  0  0  0  0  0  0  0  0
    2.6150   -7.3823   -9.9931 C   0  0  0  0  0  0  0  0  0  0  0  0
    3.7818   -8.2933  -10.1904 C   0  0  0  0  0  0  0  0  0  0  0  0
    4.6944   -8.0099  -11.3312 C   0  0  0  0  0  0  0  0  0  0  0  0
    4.2009   -8.5325  -12.6412 C   0  0  0  0  0  0  0  0  0  0  0  0
    5.4112   -8.7037  -13.5572 C   0  0  0  0  0  0  0  0  0  0  0  0
    5.0164   -9.3143  -14.7605 O   0  0  0  0  0  0  0  0  0  0  0  0
    6.3801   -9.4804  -15.7314 P   0  0  0  0  0  5  0  0  0  0  0  0
    5.9211   -9.9856  -17.0943 O   0  0  0  0  0  0  0  0  0  0  0  0
    7.0664   -7.9513  -15.9412 O   0  0  0  0  0  0  0  0  0  0  0  0
    7.5127  -10.5351  -15.0857 O   0  0  0  0  0  1  0  0  0  0  0  0
    3.7273   -9.8317  -12.4282 O   0  0  0  0  0  0  0  0  0  0  0  0
    5.1925   -6.7277  -11.3454 O   0  0  0  0  0  0  0  0  0  0  0  0
    3.2758   -9.6100  -10.3215 O   0  0  0  0  0  0  0  0  0  0  0  0
    3.7746   -6.1573  -11.9340 O   0  0  0  0  0  0  0  0  0  0  0  0
    3.7738   -6.1701  -11.9088 O   0  0  0  0  0  0  0  0  0  0  0  0
    3.7601   -6.3358  -11.5706 Na  0  0  0  0  0 15  0  0  0  0  0  0
  1  2  1  0
  2  3  2  0
  3  4  1  0
  4  5  2  0
  5  6  1  0
  6  7  2  0
  7  8  1  0
  5  9  1  0
  9 10  1  0
 10 11  2  0
 11 12  1  0
 12 13  2  0
 12 14  1  0
 14 15  1  0
 15 16  2  0
 15 17  1  0
 17 18  2  0
  9 19  1  0
 19 20  1  0
 20 21  1  0
 21 22  1  0
 22 23  1  0
 23 24  1  0
 24 25  1  0
 25 26  2  0
 25 27  1  0
 25 28  1  0
 22 29  1  0
 21 30  1  0
 20 31  1  0
  7  2  1  0
 18  4  1  0
 17 10  1  0
M  CHG  2  28  -1  34   1
M  END
$$$$
