# Supplementary material for: A New Light-Sensor System Affecting Cancer Cell Fate
Source: Biomater Res. 2025 Mar 5;29:0157. doi: 10.34133/bmr.0157 (PMC11880576; doi:10.34133/bmr.0157)
Supplement: Supplementary 1 — Figs. S1 to S3 Video S1 AlphaFold original files [file bmr.0157.f1.zip › rank43_confidence-1.67.sdf]

     RDKit          3D

 11 10  0  0  0  0  0  0  0  0999 V2000
    3.0348   -2.3583  -12.1443 C   0  0  0  0  0  0  0  0  0  0  0  0
    2.5396   -3.6561  -12.5700 N   0  0  0  0  0  4  0  0  0  0  0  0
    1.3375   -3.4232  -13.3467 C   0  0  0  0  0  0  0  0  0  0  0  0
    2.1789   -4.4548  -11.4301 C   0  0  0  0  0  0  0  0  0  0  0  0
    3.5666   -4.3270  -13.3486 C   0  0  0  0  0  0  0  0  0  0  0  0
    2.8684   -5.0509  -14.4717 C   0  0  0  0  0  0  0  0  0  0  0  0
    2.6811   -6.4068  -14.1976 O   0  0  0  0  0  0  0  0  0  0  0  0
    2.3993   -7.1115  -15.7251 P   0  0  0  0  0  5  0  0  0  0  0  0
    1.8213   -8.4931  -15.4461 O   0  0  0  0  0  0  0  0  0  0  0  0
    3.7995   -7.1940  -16.6430 O   0  0  0  0  0  0  0  0  0  0  0  0
    1.2182   -6.1630  -16.4828 O   0  0  0  0  0  0  0  0  0  0  0  0
  1  2  1  0
  2  3  1  0
  2  4  1  0
  2  5  1  0
  5  6  1  0
  6  7  1  0
  7  8  1  0
  8  9  2  0
  8 10  1  0
  8 11  1  0
M  CHG  1   2   1
M  END
$$$$
