# Supplementary material for: A New Light-Sensor System Affecting Cancer Cell Fate
Source: Biomater Res. 2025 Mar 5;29:0157. doi: 10.34133/bmr.0157 (PMC11880576; doi:10.34133/bmr.0157)
Supplement: Supplementary 1 — Figs. S1 to S3 Video S1 AlphaFold original files [file bmr.0157.f1.zip › rank43_confidence-2.40.sdf]

     RDKit          3D

 34 33  0  0  0  0  0  0  0  0999 V2000
    2.5130   -2.2125  -13.6974 C   0  0  0  0  0  0  0  0  0  0  0  0
    2.5969   -3.3015  -12.6886 C   0  0  0  0  0  0  0  0  0  0  0  0
    3.0532   -3.0513  -11.4133 C   0  0  0  0  0  0  0  0  0  0  0  0
    3.1544   -4.0182  -10.4344 C   0  0  0  0  0  0  0  0  0  0  0  0
    2.7836   -5.3379  -10.7138 C   0  0  0  0  0  0  0  0  0  0  0  0
    2.3276   -5.5744  -11.9930 C   0  0  0  0  0  0  0  0  0  0  0  0
    2.2299   -4.6016  -12.9647 C   0  0  0  0  0  0  0  0  0  0  0  0
    1.7244   -4.9441  -14.3307 C   0  0  0  0  0  0  0  0  0  0  0  0
    2.8552   -6.2851   -9.7711 N   0  0  0  0  0  0  0  0  0  0  0  0
    3.2869   -6.0148   -8.4961 C   0  0  0  0  0  0  0  0  0  0  0  0
    3.3559   -6.9692   -7.5481 N   0  0  0  0  0  0  0  0  0  0  0  0
    3.7957   -6.6153   -6.3077 C   0  0  0  0  0  0  0  0  0  0  0  0
    3.8451   -7.5381   -5.4501 O   0  0  0  0  0  0  0  0  0  0  0  0
    4.1610   -5.3509   -6.0017 N   0  0  0  0  0  0  0  0  0  0  0  0
    4.1070   -4.3628   -6.9238 C   0  0  0  0  0  0  0  0  0  0  0  0
    4.4388   -3.1776   -6.6730 O   0  0  0  0  0  0  0  0  0  0  0  0
    3.6671   -4.6443   -8.2183 C   0  0  0  0  0  0  0  0  0  0  0  0
    3.5816   -3.7379   -9.1868 N   0  0  0  0  0  0  0  0  0  0  0  0
    2.5679   -7.6649  -10.0161 C   0  0  0  0  0  0  0  0  0  0  0  0
    3.7448   -8.5566  -10.2396 C   0  0  0  0  0  0  0  0  0  0  0  0
    4.6387   -8.2460  -11.3882 C   0  0  0  0  0  0  0  0  0  0  0  0
    4.1358   -8.7594  -12.6983 C   0  0  0  0  0  0  0  0  0  0  0  0
    5.3365   -8.9018  -13.6317 C   0  0  0  0  0  0  0  0  0  0  0  0
    4.9350   -9.5029  -14.8375 O   0  0  0  0  0  0  0  0  0  0  0  0
    6.2883   -9.6375  -15.8276 P   0  0  0  0  0  5  0  0  0  0  0  0
    5.8191  -10.1323  -17.1908 O   0  0  0  0  0  0  0  0  0  0  0  0
    6.9503   -8.0963  -16.0267 O   0  0  0  0  0  0  0  0  0  0  0  0
    7.4439  -10.6839  -15.2096 O   0  0  0  0  0  1  0  0  0  0  0  0
    3.6834  -10.0677  -12.4957 O   0  0  0  0  0  0  0  0  0  0  0  0
    5.1183   -6.9568  -11.3925 O   0  0  0  0  0  0  0  0  0  0  0  0
    3.2558   -9.8786  -10.3809 O   0  0  0  0  0  0  0  0  0  0  0  0
    3.6852   -6.3994  -11.9559 O   0  0  0  0  0  0  0  0  0  0  0  0
    3.6849   -6.4125  -11.9309 O   0  0  0  0  0  0  0  0  0  0  0  0
    3.6778   -6.5826  -11.5946 Na  0  0  0  0  0 15  0  0  0  0  0  0
  1  2  1  0
  2  3  2  0
  3  4  1  0
  4  5  2  0
  5  6  1  0
  6  7  2  0
  7  8  1  0
  5  9  1  0
  9 10  1  0
 10 11  2  0
 11 12  1  0
 12 13  2  0
 12 14  1  0
 14 15  1  0
 15 16  2  0
 15 17  1  0
 17 18  2  0
  9 19  1  0
 19 20  1  0
 20 21  1  0
 21 22  1  0
 22 23  1  0
 23 24  1  0
 24 25  1  0
 25 26  2  0
 25 27  1  0
 25 28  1  0
 22 29  1  0
 21 30  1  0
 20 31  1  0
  7  2  1  0
 18  4  1  0
 17 10  1  0
M  CHG  2  28  -1  34   1
M  END
$$$$
