# Supplementary material for: A New Light-Sensor System Affecting Cancer Cell Fate
Source: Biomater Res. 2025 Mar 5;29:0157. doi: 10.34133/bmr.0157 (PMC11880576; doi:10.34133/bmr.0157)
Supplement: Supplementary 1 — Figs. S1 to S3 Video S1 AlphaFold original files [file bmr.0157.f1.zip › rank44_confidence-1.84.sdf]

     RDKit          3D

 11 10  0  0  0  0  0  0  0  0999 V2000
    2.4793   -1.7189  -12.9737 C   0  0  0  0  0  0  0  0  0  0  0  0
    2.5035   -2.9722  -13.7083 N   0  0  0  0  0  4  0  0  0  0  0  0
    3.3609   -2.7775  -14.8614 C   0  0  0  0  0  0  0  0  0  0  0  0
    1.1881   -3.2986  -14.1885 C   0  0  0  0  0  0  0  0  0  0  0  0
    2.9964   -4.0262  -12.8381 C   0  0  0  0  0  0  0  0  0  0  0  0
    3.3912   -5.1817  -13.7223 C   0  0  0  0  0  0  0  0  0  0  0  0
    2.5075   -6.2575  -13.6207 O   0  0  0  0  0  0  0  0  0  0  0  0
    3.1723   -7.4484  -14.6449 P   0  0  0  0  0  5  0  0  0  0  0  0
    4.4248   -7.9525  -13.9392 O   0  0  0  0  0  0  0  0  0  0  0  0
    3.5157   -6.8409  -16.1689 O   0  0  0  0  0  0  0  0  0  0  0  0
    2.0394   -8.7053  -14.7211 O   0  0  0  0  0  0  0  0  0  0  0  0
  1  2  1  0
  2  3  1  0
  2  4  1  0
  2  5  1  0
  5  6  1  0
  6  7  1  0
  7  8  1  0
  8  9  2  0
  8 10  1  0
  8 11  1  0
M  CHG  1   2   1
M  END
$$$$
