# Supplementary material for: A New Light-Sensor System Affecting Cancer Cell Fate
Source: Biomater Res. 2025 Mar 5;29:0157. doi: 10.34133/bmr.0157 (PMC11880576; doi:10.34133/bmr.0157)
Supplement: Supplementary 1 — Figs. S1 to S3 Video S1 AlphaFold original files [file bmr.0157.f1.zip › rank44_confidence-2.40.sdf]

     RDKit          3D

 34 33  0  0  0  0  0  0  0  0999 V2000
    2.5044   -1.7870  -13.5523 C   0  0  0  0  0  0  0  0  0  0  0  0
    2.5952   -2.9112  -12.5835 C   0  0  0  0  0  0  0  0  0  0  0  0
    3.0475   -2.7040  -11.2991 C   0  0  0  0  0  0  0  0  0  0  0  0
    3.1547   -3.7049  -10.3557 C   0  0  0  0  0  0  0  0  0  0  0  0
    2.7948   -5.0165  -10.6835 C   0  0  0  0  0  0  0  0  0  0  0  0
    2.3427   -5.2099  -11.9714 C   0  0  0  0  0  0  0  0  0  0  0  0
    2.2389   -4.2032  -12.9073 C   0  0  0  0  0  0  0  0  0  0  0  0
    1.7384   -4.4999  -14.2858 C   0  0  0  0  0  0  0  0  0  0  0  0
    2.8723   -5.9967   -9.7757 N   0  0  0  0  0  0  0  0  0  0  0  0
    3.2997   -5.7696   -8.4909 C   0  0  0  0  0  0  0  0  0  0  0  0
    3.3746   -6.7572   -7.5781 N   0  0  0  0  0  0  0  0  0  0  0  0
    3.8096   -6.4452   -6.3248 C   0  0  0  0  0  0  0  0  0  0  0  0
    3.8649   -7.3982   -5.5012 O   0  0  0  0  0  0  0  0  0  0  0  0
    4.1645   -5.1899   -5.9724 N   0  0  0  0  0  0  0  0  0  0  0  0
    4.1042   -4.1695   -6.8582 C   0  0  0  0  0  0  0  0  0  0  0  0
    4.4263   -2.9916   -6.5639 O   0  0  0  0  0  0  0  0  0  0  0  0
    3.6687   -4.4072   -8.1628 C   0  0  0  0  0  0  0  0  0  0  0  0
    3.5776   -3.4669   -9.0980 N   0  0  0  0  0  0  0  0  0  0  0  0
    2.5962   -7.3689  -10.0713 C   0  0  0  0  0  0  0  0  0  0  0  0
    3.7805   -8.2427  -10.3248 C   0  0  0  0  0  0  0  0  0  0  0  0
    4.6737   -7.8836  -11.4596 C   0  0  0  0  0  0  0  0  0  0  0  0
    4.1770   -8.3530  -12.7885 C   0  0  0  0  0  0  0  0  0  0  0  0
    5.3803   -8.4521  -13.7241 C   0  0  0  0  0  0  0  0  0  0  0  0
    4.9856   -9.0121  -14.9517 O   0  0  0  0  0  0  0  0  0  0  0  0
    6.3415   -9.1001  -15.9434 P   0  0  0  0  0  5  0  0  0  0  0  0
    5.8784   -9.5486  -17.3247 O   0  0  0  0  0  0  0  0  0  0  0  0
    6.9916   -7.5475  -16.0852 O   0  0  0  0  0  0  0  0  0  0  0  0
    7.5043  -10.1592  -15.3616 O   0  0  0  0  0  1  0  0  0  0  0  0
    3.7346   -9.6713  -12.6344 O   0  0  0  0  0  0  0  0  0  0  0  0
    5.1432   -6.5914  -11.4162 O   0  0  0  0  0  0  0  0  0  0  0  0
    3.3021   -9.5625  -10.5149 O   0  0  0  0  0  0  0  0  0  0  0  0
    3.7066   -6.0251  -11.9617 O   0  0  0  0  0  0  0  0  0  0  0  0
    3.7064   -6.0391  -11.9371 O   0  0  0  0  0  0  0  0  0  0  0  0
    3.7002   -6.2214  -11.6073 Na  0  0  0  0  0 15  0  0  0  0  0  0
  1  2  1  0
  2  3  2  0
  3  4  1  0
  4  5  2  0
  5  6  1  0
  6  7  2  0
  7  8  1  0
  5  9  1  0
  9 10  1  0
 10 11  2  0
 11 12  1  0
 12 13  2  0
 12 14  1  0
 14 15  1  0
 15 16  2  0
 15 17  1  0
 17 18  2  0
  9 19  1  0
 19 20  1  0
 20 21  1  0
 21 22  1  0
 22 23  1  0
 23 24  1  0
 24 25  1  0
 25 26  2  0
 25 27  1  0
 25 28  1  0
 22 29  1  0
 21 30  1  0
 20 31  1  0
  7  2  1  0
 18  4  1  0
 17 10  1  0
M  CHG  2  28  -1  34   1
M  END
$$$$
