# Supplementary material for: A New Light-Sensor System Affecting Cancer Cell Fate
Source: Biomater Res. 2025 Mar 5;29:0157. doi: 10.34133/bmr.0157 (PMC11880576; doi:10.34133/bmr.0157)
Supplement: Supplementary 1 — Figs. S1 to S3 Video S1 AlphaFold original files [file bmr.0157.f1.zip › rank45_confidence-1.90.sdf]

     RDKit          3D

 11 10  0  0  0  0  0  0  0  0999 V2000
    1.2297   -3.4093  -13.7718 C   0  0  0  0  0  0  0  0  0  0  0  0
    2.4771   -3.2361  -13.0473 N   0  0  0  0  0  4  0  0  0  0  0  0
    2.2400   -3.6527  -11.6787 C   0  0  0  0  0  0  0  0  0  0  0  0
    2.8572   -1.8496  -13.0254 C   0  0  0  0  0  0  0  0  0  0  0  0
    3.5133   -4.0310  -13.6840 C   0  0  0  0  0  0  0  0  0  0  0  0
    2.8969   -5.3607  -14.0373 C   0  0  0  0  0  0  0  0  0  0  0  0
    3.7390   -6.1463  -14.8263 O   0  0  0  0  0  0  0  0  0  0  0  0
    2.8245   -7.5484  -15.1536 P   0  0  0  0  0  5  0  0  0  0  0  0
    3.7057   -8.4239  -16.0354 O   0  0  0  0  0  0  0  0  0  0  0  0
    1.3656   -7.1839  -15.8942 O   0  0  0  0  0  0  0  0  0  0  0  0
    2.5864   -8.3261  -13.6678 O   0  0  0  0  0  0  0  0  0  0  0  0
  1  2  1  0
  2  3  1  0
  2  4  1  0
  2  5  1  0
  5  6  1  0
  6  7  1  0
  7  8  1  0
  8  9  2  0
  8 10  1  0
  8 11  1  0
M  CHG  1   2   1
M  END
$$$$
