# Supplementary material for: A New Light-Sensor System Affecting Cancer Cell Fate
Source: Biomater Res. 2025 Mar 5;29:0157. doi: 10.34133/bmr.0157 (PMC11880576; doi:10.34133/bmr.0157)
Supplement: Supplementary 1 — Figs. S1 to S3 Video S1 AlphaFold original files [file bmr.0157.f1.zip › rank45_confidence-2.40.sdf]

     RDKit          3D

 34 33  0  0  0  0  0  0  0  0999 V2000
    2.6522   -1.8778  -13.7784 C   0  0  0  0  0  0  0  0  0  0  0  0
    2.7183   -2.9628  -12.7640 C   0  0  0  0  0  0  0  0  0  0  0  0
    3.1938   -2.7172  -11.4949 C   0  0  0  0  0  0  0  0  0  0  0  0
    3.2800   -3.6807  -10.5112 C   0  0  0  0  0  0  0  0  0  0  0  0
    2.8725   -4.9920  -10.7790 C   0  0  0  0  0  0  0  0  0  0  0  0
    2.3976   -5.2239  -12.0521 C   0  0  0  0  0  0  0  0  0  0  0  0
    2.3151   -4.2545  -13.0287 C   0  0  0  0  0  0  0  0  0  0  0  0
    1.7871   -4.5917  -14.3874 C   0  0  0  0  0  0  0  0  0  0  0  0
    2.9292   -5.9353   -9.8314 N   0  0  0  0  0  0  0  0  0  0  0  0
    3.3806   -5.6690   -8.5624 C   0  0  0  0  0  0  0  0  0  0  0  0
    3.4346   -6.6194   -7.6094 N   0  0  0  0  0  0  0  0  0  0  0  0
    3.8960   -6.2699   -6.3757 C   0  0  0  0  0  0  0  0  0  0  0  0
    3.9302   -7.1888   -5.5131 O   0  0  0  0  0  0  0  0  0  0  0  0
    4.2968   -5.0136   -6.0809 N   0  0  0  0  0  0  0  0  0  0  0  0
    4.2589   -4.0298   -7.0083 C   0  0  0  0  0  0  0  0  0  0  0  0
    4.6238   -2.8521   -6.7680 O   0  0  0  0  0  0  0  0  0  0  0  0
    3.7989   -4.3072   -8.2966 C   0  0  0  0  0  0  0  0  0  0  0  0
    3.7269   -3.4044   -9.2697 N   0  0  0  0  0  0  0  0  0  0  0  0
    2.6039   -7.3086  -10.0653 C   0  0  0  0  0  0  0  0  0  0  0  0
    3.7551   -8.2317  -10.2952 C   0  0  0  0  0  0  0  0  0  0  0  0
    4.6450   -7.9509  -11.4546 C   0  0  0  0  0  0  0  0  0  0  0  0
    4.1158   -8.4586  -12.7565 C   0  0  0  0  0  0  0  0  0  0  0  0
    5.3028   -8.6374  -13.7009 C   0  0  0  0  0  0  0  0  0  0  0  0
    4.8737   -9.2348  -14.8990 O   0  0  0  0  0  0  0  0  0  0  0  0
    6.2130   -9.4100  -15.9018 P   0  0  0  0  0  5  0  0  0  0  0  0
    5.7173   -9.9003  -17.2573 O   0  0  0  0  0  0  0  0  0  0  0  0
    6.9124   -7.8876  -16.1168 O   0  0  0  0  0  0  0  0  0  0  0  0
    7.3474  -10.4824  -15.2891 O   0  0  0  0  0  1  0  0  0  0  0  0
    3.6318   -9.7536  -12.5415 O   0  0  0  0  0  0  0  0  0  0  0  0
    5.1576   -6.6746  -11.4714 O   0  0  0  0  0  0  0  0  0  0  0  0
    3.2308   -9.5414  -10.4237 O   0  0  0  0  0  0  0  0  0  0  0  0
    3.7337   -6.0835  -12.0237 O   0  0  0  0  0  0  0  0  0  0  0  0
    3.7333   -6.0965  -11.9986 O   0  0  0  0  0  0  0  0  0  0  0  0
    3.7253   -6.2645  -11.6613 Na  0  0  0  0  0 15  0  0  0  0  0  0
  1  2  1  0
  2  3  2  0
  3  4  1  0
  4  5  2  0
  5  6  1  0
  6  7  2  0
  7  8  1  0
  5  9  1  0
  9 10  1  0
 10 11  2  0
 11 12  1  0
 12 13  2  0
 12 14  1  0
 14 15  1  0
 15 16  2  0
 15 17  1  0
 17 18  2  0
  9 19  1  0
 19 20  1  0
 20 21  1  0
 21 22  1  0
 22 23  1  0
 23 24  1  0
 24 25  1  0
 25 26  2  0
 25 27  1  0
 25 28  1  0
 22 29  1  0
 21 30  1  0
 20 31  1  0
  7  2  1  0
 18  4  1  0
 17 10  1  0
M  CHG  2  28  -1  34   1
M  END
$$$$
