# Supplementary material for: A New Light-Sensor System Affecting Cancer Cell Fate
Source: Biomater Res. 2025 Mar 5;29:0157. doi: 10.34133/bmr.0157 (PMC11880576; doi:10.34133/bmr.0157)
Supplement: Supplementary 1 — Figs. S1 to S3 Video S1 AlphaFold original files [file bmr.0157.f1.zip › rank46_confidence-2.17.sdf]

     RDKit          3D

 11 10  0  0  0  0  0  0  0  0999 V2000
    3.7033   -1.6219  -14.8087 C   0  0  0  0  0  0  0  0  0  0  0  0
    2.4936   -2.0978  -14.1599 N   0  0  0  0  0  4  0  0  0  0  0  0
    1.5647   -2.4754  -15.2073 C   0  0  0  0  0  0  0  0  0  0  0  0
    1.8868   -1.0438  -13.3929 C   0  0  0  0  0  0  0  0  0  0  0  0
    2.8240   -3.2199  -13.2980 C   0  0  0  0  0  0  0  0  0  0  0  0
    3.2352   -4.3604  -14.1942 C   0  0  0  0  0  0  0  0  0  0  0  0
    2.1937   -5.2613  -14.4231 O   0  0  0  0  0  0  0  0  0  0  0  0
    2.9481   -6.5997  -15.1639 P   0  0  0  0  0  5  0  0  0  0  0  0
    3.8440   -6.0228  -16.2526 O   0  0  0  0  0  0  0  0  0  0  0  0
    1.8295   -7.6830  -15.7843 O   0  0  0  0  0  0  0  0  0  0  0  0
    3.9180   -7.3232  -13.9785 O   0  0  0  0  0  0  0  0  0  0  0  0
  1  2  1  0
  2  3  1  0
  2  4  1  0
  2  5  1  0
  5  6  1  0
  6  7  1  0
  7  8  1  0
  8  9  2  0
  8 10  1  0
  8 11  1  0
M  CHG  1   2   1
M  END
$$$$
