# Supplementary material for: A New Light-Sensor System Affecting Cancer Cell Fate
Source: Biomater Res. 2025 Mar 5;29:0157. doi: 10.34133/bmr.0157 (PMC11880576; doi:10.34133/bmr.0157)
Supplement: Supplementary 1 — Figs. S1 to S3 Video S1 AlphaFold original files [file bmr.0157.f1.zip › rank46_confidence-2.41.sdf]

     RDKit          3D

 34 33  0  0  0  0  0  0  0  0999 V2000
    2.4443   -2.0934  -13.7948 C   0  0  0  0  0  0  0  0  0  0  0  0
    2.5508   -3.1646  -12.7693 C   0  0  0  0  0  0  0  0  0  0  0  0
    2.9905   -2.8831  -11.4946 C   0  0  0  0  0  0  0  0  0  0  0  0
    3.1112   -3.8321  -10.5007 C   0  0  0  0  0  0  0  0  0  0  0  0
    2.7792   -5.1657  -10.7628 C   0  0  0  0  0  0  0  0  0  0  0  0
    2.3395   -5.4336  -12.0415 C   0  0  0  0  0  0  0  0  0  0  0  0
    2.2220   -4.4783  -13.0284 C   0  0  0  0  0  0  0  0  0  0  0  0
    1.7365   -4.8550  -14.3926 C   0  0  0  0  0  0  0  0  0  0  0  0
    2.8700   -6.0964   -9.8056 N   0  0  0  0  0  0  0  0  0  0  0  0
    3.2845   -5.7955   -8.5317 C   0  0  0  0  0  0  0  0  0  0  0  0
    3.3728   -6.7334   -7.5691 N   0  0  0  0  0  0  0  0  0  0  0  0
    3.7934   -6.3491   -6.3311 C   0  0  0  0  0  0  0  0  0  0  0  0
    3.8620   -7.2574   -5.4594 O   0  0  0  0  0  0  0  0  0  0  0  0
    4.1213   -5.0706   -6.0415 N   0  0  0  0  0  0  0  0  0  0  0  0
    4.0468   -4.0982   -6.9787 C   0  0  0  0  0  0  0  0  0  0  0  0
    4.3438   -2.9007   -6.7434 O   0  0  0  0  0  0  0  0  0  0  0  0
    3.6245   -4.4109   -8.2719 C   0  0  0  0  0  0  0  0  0  0  0  0
    3.5211   -3.5217   -9.2544 N   0  0  0  0  0  0  0  0  0  0  0  0
    2.6228   -7.4872  -10.0319 C   0  0  0  0  0  0  0  0  0  0  0  0
    3.8256   -8.3490  -10.2337 C   0  0  0  0  0  0  0  0  0  0  0  0
    4.7191   -8.0307  -11.3806 C   0  0  0  0  0  0  0  0  0  0  0  0
    4.2404   -8.5771  -12.6863 C   0  0  0  0  0  0  0  0  0  0  0  0
    5.4515   -8.7000  -13.6090 C   0  0  0  0  0  0  0  0  0  0  0  0
    5.0758   -9.3298  -14.8084 O   0  0  0  0  0  0  0  0  0  0  0  0
    6.4396   -9.4413  -15.7868 P   0  0  0  0  0  5  0  0  0  0  0  0
    5.9944   -9.9690  -17.1458 O   0  0  0  0  0  0  0  0  0  0  0  0
    7.0601   -7.8853  -16.0044 O   0  0  0  0  0  0  0  0  0  0  0  0
    7.6191  -10.4459  -15.1452 O   0  0  0  0  0  1  0  0  0  0  0  0
    3.8229   -9.8944  -12.4673 O   0  0  0  0  0  0  0  0  0  0  0  0
    5.1628   -6.7288  -11.4008 O   0  0  0  0  0  0  0  0  0  0  0  0
    3.3745   -9.6861  -10.3586 O   0  0  0  0  0  0  0  0  0  0  0  0
    3.7190   -6.2199  -11.9825 O   0  0  0  0  0  0  0  0  0  0  0  0
    3.7189   -6.2326  -11.9573 O   0  0  0  0  0  0  0  0  0  0  0  0
    3.7141   -6.3979  -11.6186 Na  0  0  0  0  0 15  0  0  0  0  0  0
  1  2  1  0
  2  3  2  0
  3  4  1  0
  4  5  2  0
  5  6  1  0
  6  7  2  0
  7  8  1  0
  5  9  1  0
  9 10  1  0
 10 11  2  0
 11 12  1  0
 12 13  2  0
 12 14  1  0
 14 15  1  0
 15 16  2  0
 15 17  1  0
 17 18  2  0
  9 19  1  0
 19 20  1  0
 20 21  1  0
 21 22  1  0
 22 23  1  0
 23 24  1  0
 24 25  1  0
 25 26  2  0
 25 27  1  0
 25 28  1  0
 22 29  1  0
 21 30  1  0
 20 31  1  0
  7  2  1  0
 18  4  1  0
 17 10  1  0
M  CHG  2  28  -1  34   1
M  END
$$$$
