# Supplementary material for: A New Light-Sensor System Affecting Cancer Cell Fate
Source: Biomater Res. 2025 Mar 5;29:0157. doi: 10.34133/bmr.0157 (PMC11880576; doi:10.34133/bmr.0157)
Supplement: Supplementary 1 — Figs. S1 to S3 Video S1 AlphaFold original files [file bmr.0157.f1.zip › rank47_confidence-2.41.sdf]

     RDKit          3D

 34 33  0  0  0  0  0  0  0  0999 V2000
    2.7128   -2.0424  -13.8869 C   0  0  0  0  0  0  0  0  0  0  0  0
    2.7609   -3.0997  -12.8427 C   0  0  0  0  0  0  0  0  0  0  0  0
    3.1999   -2.8164  -11.5682 C   0  0  0  0  0  0  0  0  0  0  0  0
    3.2678   -3.7528  -10.5574 C   0  0  0  0  0  0  0  0  0  0  0  0
    2.8791   -5.0744  -10.8010 C   0  0  0  0  0  0  0  0  0  0  0  0
    2.4406   -5.3442  -12.0798 C   0  0  0  0  0  0  0  0  0  0  0  0
    2.3761   -4.4016  -13.0835 C   0  0  0  0  0  0  0  0  0  0  0  0
    1.8879   -4.7794  -14.4464 C   0  0  0  0  0  0  0  0  0  0  0  0
    2.9184   -5.9919   -9.8275 N   0  0  0  0  0  0  0  0  0  0  0  0
    3.3331   -5.6881   -8.5544 C   0  0  0  0  0  0  0  0  0  0  0  0
    3.3696   -6.6124   -7.5754 N   0  0  0  0  0  0  0  0  0  0  0  0
    3.7945   -6.2263   -6.3395 C   0  0  0  0  0  0  0  0  0  0  0  0
    3.8135   -7.1218   -5.4522 O   0  0  0  0  0  0  0  0  0  0  0  0
    4.1764   -4.9590   -6.0677 N   0  0  0  0  0  0  0  0  0  0  0  0
    4.1551   -4.0003   -7.0216 C   0  0  0  0  0  0  0  0  0  0  0  0
    4.5032   -2.8134   -6.8029 O   0  0  0  0  0  0  0  0  0  0  0  0
    3.7323   -4.3159   -8.3139 C   0  0  0  0  0  0  0  0  0  0  0  0
    3.6788   -3.4398   -9.3121 N   0  0  0  0  0  0  0  0  0  0  0  0
    2.6113   -7.3739  -10.0334 C   0  0  0  0  0  0  0  0  0  0  0  0
    3.7762   -8.2919  -10.2079 C   0  0  0  0  0  0  0  0  0  0  0  0
    4.6946   -8.0334  -11.3501 C   0  0  0  0  0  0  0  0  0  0  0  0
    4.2050   -8.5801  -12.6517 C   0  0  0  0  0  0  0  0  0  0  0  0
    5.4186   -8.7726  -13.5591 C   0  0  0  0  0  0  0  0  0  0  0  0
    5.0271   -9.4054  -14.7519 O   0  0  0  0  0  0  0  0  0  0  0  0
    6.3944   -9.5944  -15.7135 P   0  0  0  0  0  5  0  0  0  0  0  0
    5.9396  -10.1248  -17.0683 O   0  0  0  0  0  0  0  0  0  0  0  0
    7.0861   -8.0717  -15.9502 O   0  0  0  0  0  0  0  0  0  0  0  0
    7.5211  -10.6396  -15.0426 O   0  0  0  0  0  1  0  0  0  0  0  0
    3.7266   -9.8734  -12.4155 O   0  0  0  0  0  0  0  0  0  0  0  0
    5.1965   -6.7532  -11.3871 O   0  0  0  0  0  0  0  0  0  0  0  0
    3.2669   -9.6094  -10.3155 O   0  0  0  0  0  0  0  0  0  0  0  0
    3.7828   -6.1902  -11.9928 O   0  0  0  0  0  0  0  0  0  0  0  0
    3.7819   -6.2026  -11.9674 O   0  0  0  0  0  0  0  0  0  0  0  0
    3.7663   -6.3617  -11.6261 Na  0  0  0  0  0 15  0  0  0  0  0  0
  1  2  1  0
  2  3  2  0
  3  4  1  0
  4  5  2  0
  5  6  1  0
  6  7  2  0
  7  8  1  0
  5  9  1  0
  9 10  1  0
 10 11  2  0
 11 12  1  0
 12 13  2  0
 12 14  1  0
 14 15  1  0
 15 16  2  0
 15 17  1  0
 17 18  2  0
  9 19  1  0
 19 20  1  0
 20 21  1  0
 21 22  1  0
 22 23  1  0
 23 24  1  0
 24 25  1  0
 25 26  2  0
 25 27  1  0
 25 28  1  0
 22 29  1  0
 21 30  1  0
 20 31  1  0
  7  2  1  0
 18  4  1  0
 17 10  1  0
M  CHG  2  28  -1  34   1
M  END
$$$$
