# Supplementary material for: A New Light-Sensor System Affecting Cancer Cell Fate
Source: Biomater Res. 2025 Mar 5;29:0157. doi: 10.34133/bmr.0157 (PMC11880576; doi:10.34133/bmr.0157)
Supplement: Supplementary 1 — Figs. S1 to S3 Video S1 AlphaFold original files [file bmr.0157.f1.zip › rank47_confidence-2.85.sdf]

     RDKit          3D

 11 10  0  0  0  0  0  0  0  0999 V2000
    3.2606   -1.6578  -14.9231 C   0  0  0  0  0  0  0  0  0  0  0  0
    2.5047   -2.4235  -13.9468 N   0  0  0  0  0  4  0  0  0  0  0  0
    1.3106   -2.9075  -14.6119 C   0  0  0  0  0  0  0  0  0  0  0  0
    2.0906   -1.5801  -12.8583 C   0  0  0  0  0  0  0  0  0  0  0  0
    3.3292   -3.5130  -13.4524 C   0  0  0  0  0  0  0  0  0  0  0  0
    3.3656   -4.5653  -14.5313 C   0  0  0  0  0  0  0  0  0  0  0  0
    2.5534   -5.6614  -14.2351 O   0  0  0  0  0  0  0  0  0  0  0  0
    2.9405   -6.8104  -15.4348 P   0  0  0  0  0  5  0  0  0  0  0  0
    1.8330   -7.8552  -15.3835 O   0  0  0  0  0  0  0  0  0  0  0  0
    4.4523   -7.4898  -15.1847 O   0  0  0  0  0  0  0  0  0  0  0  0
    2.8648   -6.0000  -16.9203 O   0  0  0  0  0  0  0  0  0  0  0  0
  1  2  1  0
  2  3  1  0
  2  4  1  0
  2  5  1  0
  5  6  1  0
  6  7  1  0
  7  8  1  0
  8  9  2  0
  8 10  1  0
  8 11  1  0
M  CHG  1   2   1
M  END
$$$$
