# Supplementary material for: A New Light-Sensor System Affecting Cancer Cell Fate
Source: Biomater Res. 2025 Mar 5;29:0157. doi: 10.34133/bmr.0157 (PMC11880576; doi:10.34133/bmr.0157)
Supplement: Supplementary 1 — Figs. S1 to S3 Video S1 AlphaFold original files [file bmr.0157.f1.zip › rank48_confidence-2.42.sdf]

     RDKit          3D

 34 33  0  0  0  0  0  0  0  0999 V2000
    2.3829   -2.1924  -13.7945 C   0  0  0  0  0  0  0  0  0  0  0  0
    2.5059   -3.2555  -12.7623 C   0  0  0  0  0  0  0  0  0  0  0  0
    2.9432   -2.9597  -11.4901 C   0  0  0  0  0  0  0  0  0  0  0  0
    3.0786   -3.9006  -10.4903 C   0  0  0  0  0  0  0  0  0  0  0  0
    2.7653   -5.2404  -10.7436 C   0  0  0  0  0  0  0  0  0  0  0  0
    2.3278   -5.5226  -12.0201 C   0  0  0  0  0  0  0  0  0  0  0  0
    2.1956   -4.5754  -13.0128 C   0  0  0  0  0  0  0  0  0  0  0  0
    1.7137   -4.9675  -14.3739 C   0  0  0  0  0  0  0  0  0  0  0  0
    2.8705   -6.1637   -9.7807 N   0  0  0  0  0  0  0  0  0  0  0  0
    3.2823   -5.8488   -8.5093 C   0  0  0  0  0  0  0  0  0  0  0  0
    3.3851   -6.7793   -7.5409 N   0  0  0  0  0  0  0  0  0  0  0  0
    3.8018   -6.3813   -6.3059 C   0  0  0  0  0  0  0  0  0  0  0  0
    3.8843   -7.2830   -5.4286 O   0  0  0  0  0  0  0  0  0  0  0  0
    4.1117   -5.0965   -6.0248 N   0  0  0  0  0  0  0  0  0  0  0  0
    4.0222   -4.1311   -6.9680 C   0  0  0  0  0  0  0  0  0  0  0  0
    4.3025   -2.9280   -6.7406 O   0  0  0  0  0  0  0  0  0  0  0  0
    3.6029   -4.4580   -8.2586 C   0  0  0  0  0  0  0  0  0  0  0  0
    3.4856   -3.5765   -9.2466 N   0  0  0  0  0  0  0  0  0  0  0  0
    2.6429   -7.5592   -9.9980 C   0  0  0  0  0  0  0  0  0  0  0  0
    3.8576   -8.4051  -10.1959 C   0  0  0  0  0  0  0  0  0  0  0  0
    4.7450   -8.0814  -11.3459 C   0  0  0  0  0  0  0  0  0  0  0  0
    4.2725   -8.6428  -12.6476 C   0  0  0  0  0  0  0  0  0  0  0  0
    5.4841   -8.7542  -13.5711 C   0  0  0  0  0  0  0  0  0  0  0  0
    5.1159   -9.3969  -14.7660 O   0  0  0  0  0  0  0  0  0  0  0  0
    6.4800   -9.4951  -15.7455 P   0  0  0  0  0  5  0  0  0  0  0  0
    6.0407  -10.0377  -17.1006 O   0  0  0  0  0  0  0  0  0  0  0  0
    7.0779   -7.9319  -15.9737 O   0  0  0  0  0  0  0  0  0  0  0  0
    7.6744  -10.4788  -15.0991 O   0  0  0  0  0  1  0  0  0  0  0  0
    3.8740   -9.9644  -12.4198 O   0  0  0  0  0  0  0  0  0  0  0  0
    5.1701   -6.7735  -11.3750 O   0  0  0  0  0  0  0  0  0  0  0  0
    3.4254   -9.7492  -10.3118 O   0  0  0  0  0  0  0  0  0  0  0  0
    3.7185   -6.2888  -11.9580 O   0  0  0  0  0  0  0  0  0  0  0  0
    3.7186   -6.3014  -11.9327 O   0  0  0  0  0  0  0  0  0  0  0  0
    3.7166   -6.4646  -11.5929 Na  0  0  0  0  0 15  0  0  0  0  0  0
  1  2  1  0
  2  3  2  0
  3  4  1  0
  4  5  2  0
  5  6  1  0
  6  7  2  0
  7  8  1  0
  5  9  1  0
  9 10  1  0
 10 11  2  0
 11 12  1  0
 12 13  2  0
 12 14  1  0
 14 15  1  0
 15 16  2  0
 15 17  1  0
 17 18  2  0
  9 19  1  0
 19 20  1  0
 20 21  1  0
 21 22  1  0
 22 23  1  0
 23 24  1  0
 24 25  1  0
 25 26  2  0
 25 27  1  0
 25 28  1  0
 22 29  1  0
 21 30  1  0
 20 31  1  0
  7  2  1  0
 18  4  1  0
 17 10  1  0
M  CHG  2  28  -1  34   1
M  END
$$$$
