# Supplementary material for: A New Light-Sensor System Affecting Cancer Cell Fate
Source: Biomater Res. 2025 Mar 5;29:0157. doi: 10.34133/bmr.0157 (PMC11880576; doi:10.34133/bmr.0157)
Supplement: Supplementary 1 — Figs. S1 to S3 Video S1 AlphaFold original files [file bmr.0157.f1.zip › rank48_confidence-2.86.sdf]

     RDKit          3D

 11 10  0  0  0  0  0  0  0  0999 V2000
    1.4029   -3.5800  -13.7533 C   0  0  0  0  0  0  0  0  0  0  0  0
    2.6818   -3.0702  -13.2893 N   0  0  0  0  0  4  0  0  0  0  0  0
    2.7266   -3.2662  -11.8533 C   0  0  0  0  0  0  0  0  0  0  0  0
    2.7821   -1.6586  -13.5439 C   0  0  0  0  0  0  0  0  0  0  0  0
    3.7531   -3.7801  -13.9670 C   0  0  0  0  0  0  0  0  0  0  0  0
    3.2199   -4.2080  -15.3107 C   0  0  0  0  0  0  0  0  0  0  0  0
    2.7257   -5.5135  -15.2974 O   0  0  0  0  0  0  0  0  0  0  0  0
    2.2722   -5.8098  -16.9148 P   0  0  0  0  0  5  0  0  0  0  0  0
    3.5697   -5.8387  -17.7125 O   0  0  0  0  0  0  0  0  0  0  0  0
    1.2114   -4.6460  -17.4894 O   0  0  0  0  0  0  0  0  0  0  0  0
    1.5730   -7.3523  -16.9443 O   0  0  0  0  0  0  0  0  0  0  0  0
  1  2  1  0
  2  3  1  0
  2  4  1  0
  2  5  1  0
  5  6  1  0
  6  7  1  0
  7  8  1  0
  8  9  2  0
  8 10  1  0
  8 11  1  0
M  CHG  1   2   1
M  END
$$$$
