# Supplementary material for: A New Light-Sensor System Affecting Cancer Cell Fate
Source: Biomater Res. 2025 Mar 5;29:0157. doi: 10.34133/bmr.0157 (PMC11880576; doi:10.34133/bmr.0157)
Supplement: Supplementary 1 — Figs. S1 to S3 Video S1 AlphaFold original files [file bmr.0157.f1.zip › rank49_confidence-2.87.sdf]

     RDKit          3D

 11 10  0  0  0  0  0  0  0  0999 V2000
   16.2883   17.5472    5.1431 C   0  0  0  0  0  0  0  0  0  0  0  0
   16.1113   16.5723    4.0805 N   0  0  0  0  0  4  0  0  0  0  0  0
   16.6592   17.1525    2.8698 C   0  0  0  0  0  0  0  0  0  0  0  0
   14.7132   16.3231    3.8551 C   0  0  0  0  0  0  0  0  0  0  0  0
   16.7886   15.3399    4.4456 C   0  0  0  0  0  0  0  0  0  0  0  0
   18.2661   15.5750    4.2597 C   0  0  0  0  0  0  0  0  0  0  0  0
   18.9704   15.5224    5.4638 O   0  0  0  0  0  0  0  0  0  0  0  0
   20.3354   16.5100    5.1982 P   0  0  0  0  0  5  0  0  0  0  0  0
   21.2759   16.2436    6.3667 O   0  0  0  0  0  0  0  0  0  0  0  0
   19.9219   18.1306    5.0862 O   0  0  0  0  0  0  0  0  0  0  0  0
   21.0600   15.9566    3.7707 O   0  0  0  0  0  0  0  0  0  0  0  0
  1  2  1  0
  2  3  1  0
  2  4  1  0
  2  5  1  0
  5  6  1  0
  6  7  1  0
  7  8  1  0
  8  9  2  0
  8 10  1  0
  8 11  1  0
M  CHG  1   2   1
M  END
$$$$
