# Supplementary material for: A New Light-Sensor System Affecting Cancer Cell Fate
Source: Biomater Res. 2025 Mar 5;29:0157. doi: 10.34133/bmr.0157 (PMC11880576; doi:10.34133/bmr.0157)
Supplement: Supplementary 1 — Figs. S1 to S3 Video S1 AlphaFold original files [file bmr.0157.f1.zip › rank4_confidence-0.75.sdf]

     RDKit          3D

 11 10  0  0  0  0  0  0  0  0999 V2000
    3.1693   -5.9797   -4.8505 C   0  0  0  0  0  0  0  0  0  0  0  0
    3.3681   -5.3377   -6.1385 N   0  0  0  0  0  4  0  0  0  0  0  0
    4.7852   -5.4060   -6.4382 C   0  0  0  0  0  0  0  0  0  0  0  0
    2.9995   -3.9495   -6.0703 C   0  0  0  0  0  0  0  0  0  0  0  0
    2.5686   -6.0209   -7.1410 C   0  0  0  0  0  0  0  0  0  0  0  0
    3.4954   -6.3871   -8.2723 C   0  0  0  0  0  0  0  0  0  0  0  0
    3.3949   -5.5064   -9.3507 O   0  0  0  0  0  0  0  0  0  0  0  0
    3.4283   -6.5161  -10.7250 P   0  0  0  0  0  5  0  0  0  0  0  0
    2.9781   -5.6463  -11.8918 O   0  0  0  0  0  0  0  0  0  0  0  0
    2.4481   -7.8625  -10.5350 O   0  0  0  0  0  0  0  0  0  0  0  0
    5.0466   -6.9575  -10.9594 O   0  0  0  0  0  0  0  0  0  0  0  0
  1  2  1  0
  2  3  1  0
  2  4  1  0
  2  5  1  0
  5  6  1  0
  6  7  1  0
  7  8  1  0
  8  9  2  0
  8 10  1  0
  8 11  1  0
M  CHG  1   2   1
M  END
$$$$
