# Supplementary material for: A New Light-Sensor System Affecting Cancer Cell Fate
Source: Biomater Res. 2025 Mar 5;29:0157. doi: 10.34133/bmr.0157 (PMC11880576; doi:10.34133/bmr.0157)
Supplement: Supplementary 1 — Figs. S1 to S3 Video S1 AlphaFold original files [file bmr.0157.f1.zip › rank4_confidence-2.03.sdf]

     RDKit          3D

 34 33  0  0  0  0  0  0  0  0999 V2000
    2.3827   -2.3109  -13.4992 C   0  0  0  0  0  0  0  0  0  0  0  0
    2.5345   -3.3924  -12.4903 C   0  0  0  0  0  0  0  0  0  0  0  0
    2.9234   -3.1072  -11.2001 C   0  0  0  0  0  0  0  0  0  0  0  0
    3.0820   -4.0653  -10.2201 C   0  0  0  0  0  0  0  0  0  0  0  0
    2.8452   -5.4124  -10.5141 C   0  0  0  0  0  0  0  0  0  0  0  0
    2.4555   -5.6839  -11.8082 C   0  0  0  0  0  0  0  0  0  0  0  0
    2.2995   -4.7196  -12.7809 C   0  0  0  0  0  0  0  0  0  0  0  0
    1.8734   -5.1009  -14.1634 C   0  0  0  0  0  0  0  0  0  0  0  0
    2.9737   -6.3535   -9.5714 N   0  0  0  0  0  0  0  0  0  0  0  0
    3.3362   -6.0506   -8.2823 C   0  0  0  0  0  0  0  0  0  0  0  0
    3.4626   -6.9991   -7.3343 N   0  0  0  0  0  0  0  0  0  0  0  0
    3.8265   -6.6120   -6.0793 C   0  0  0  0  0  0  0  0  0  0  0  0
    3.9335   -7.5304   -5.2223 O   0  0  0  0  0  0  0  0  0  0  0  0
    4.0622   -5.3206   -5.7590 N   0  0  0  0  0  0  0  0  0  0  0  0
    3.9467   -4.3373   -6.6805 C   0  0  0  0  0  0  0  0  0  0  0  0
    4.1583   -3.1276   -6.4166 O   0  0  0  0  0  0  0  0  0  0  0  0
    3.5777   -4.6520   -7.9894 C   0  0  0  0  0  0  0  0  0  0  0  0
    3.4400   -3.7527   -8.9585 N   0  0  0  0  0  0  0  0  0  0  0  0
    2.8244   -7.7528   -9.8285 C   0  0  0  0  0  0  0  0  0  0  0  0
    4.0860   -8.5300  -10.0144 C   0  0  0  0  0  0  0  0  0  0  0  0
    4.9843   -8.1319  -11.1322 C   0  0  0  0  0  0  0  0  0  0  0  0
    4.5748   -8.6833  -12.4592 C   0  0  0  0  0  0  0  0  0  0  0  0
    5.8135   -8.7088  -13.3525 C   0  0  0  0  0  0  0  0  0  0  0  0
    5.5096   -9.3387  -14.5720 O   0  0  0  0  0  0  0  0  0  0  0  0
    6.9014   -9.3418  -15.5170 P   0  0  0  0  0  5  0  0  0  0  0  0
    6.5253   -9.8713  -16.8960 O   0  0  0  0  0  0  0  0  0  0  0  0
    7.4230   -7.7447  -15.6912 O   0  0  0  0  0  0  0  0  0  0  0  0
    8.1285  -10.2792  -14.8630 O   0  0  0  0  0  1  0  0  0  0  0  0
    4.2398  -10.0290  -12.2742 O   0  0  0  0  0  0  0  0  0  0  0  0
    5.3416   -6.8036  -11.1181 O   0  0  0  0  0  0  0  0  0  0  0  0
    3.7272   -9.8911  -10.1744 O   0  0  0  0  0  0  0  0  0  0  0  0
    3.8820   -6.3792  -11.7277 O   0  0  0  0  0  0  0  0  0  0  0  0
    3.8821   -6.3924  -11.7027 O   0  0  0  0  0  0  0  0  0  0  0  0
    3.8800   -6.5642  -11.3672 Na  0  0  0  0  0 15  0  0  0  0  0  0
  1  2  1  0
  2  3  2  0
  3  4  1  0
  4  5  2  0
  5  6  1  0
  6  7  2  0
  7  8  1  0
  5  9  1  0
  9 10  1  0
 10 11  2  0
 11 12  1  0
 12 13  2  0
 12 14  1  0
 14 15  1  0
 15 16  2  0
 15 17  1  0
 17 18  2  0
  9 19  1  0
 19 20  1  0
 20 21  1  0
 21 22  1  0
 22 23  1  0
 23 24  1  0
 24 25  1  0
 25 26  2  0
 25 27  1  0
 25 28  1  0
 22 29  1  0
 21 30  1  0
 20 31  1  0
  7  2  1  0
 18  4  1  0
 17 10  1  0
M  CHG  2  28  -1  34   1
M  END
$$$$
