# Supplementary material for: A New Light-Sensor System Affecting Cancer Cell Fate
Source: Biomater Res. 2025 Mar 5;29:0157. doi: 10.34133/bmr.0157 (PMC11880576; doi:10.34133/bmr.0157)
Supplement: Supplementary 1 — Figs. S1 to S3 Video S1 AlphaFold original files [file bmr.0157.f1.zip › rank50_confidence-3.26.sdf]

     RDKit          3D

 11 10  0  0  0  0  0  0  0  0999 V2000
    4.5723  -10.0385  -12.6173 C   0  0  0  0  0  0  0  0  0  0  0  0
    3.8197   -9.2342  -11.6699 N   0  0  0  0  0  4  0  0  0  0  0  0
    4.1814   -7.8490  -11.9001 C   0  0  0  0  0  0  0  0  0  0  0  0
    4.1912   -9.5674  -10.3214 C   0  0  0  0  0  0  0  0  0  0  0  0
    2.3993   -9.4641  -11.8709 C   0  0  0  0  0  0  0  0  0  0  0  0
    2.1924   -9.6930  -13.3466 C   0  0  0  0  0  0  0  0  0  0  0  0
    0.8415   -9.7670  -13.6908 O   0  0  0  0  0  0  0  0  0  0  0  0
    0.8496  -10.1390  -15.3554 P   0  0  0  0  0  5  0  0  0  0  0  0
   -0.5181  -10.7397  -15.6544 O   0  0  0  0  0  0  0  0  0  0  0  0
    2.0938  -11.1888  -15.7549 O   0  0  0  0  0  0  0  0  0  0  0  0
    0.9957   -8.6654  -16.1777 O   0  0  0  0  0  0  0  0  0  0  0  0
  1  2  1  0
  2  3  1  0
  2  4  1  0
  2  5  1  0
  5  6  1  0
  6  7  1  0
  7  8  1  0
  8  9  2  0
  8 10  1  0
  8 11  1  0
M  CHG  1   2   1
M  END
$$$$
