# Supplementary material for: A New Light-Sensor System Affecting Cancer Cell Fate
Source: Biomater Res. 2025 Mar 5;29:0157. doi: 10.34133/bmr.0157 (PMC11880576; doi:10.34133/bmr.0157)
Supplement: Supplementary 1 — Figs. S1 to S3 Video S1 AlphaFold original files [file bmr.0157.f1.zip › rank5_confidence-0.79.sdf]

     RDKit          3D

 11 10  0  0  0  0  0  0  0  0999 V2000
    4.5405   -5.6234   -5.6627 C   0  0  0  0  0  0  0  0  0  0  0  0
    3.3330   -5.0525   -6.2344 N   0  0  0  0  0  4  0  0  0  0  0  0
    2.9483   -3.9338   -5.3959 C   0  0  0  0  0  0  0  0  0  0  0  0
    2.2620   -6.0115   -6.2068 C   0  0  0  0  0  0  0  0  0  0  0  0
    3.6012   -4.6385   -7.6010 C   0  0  0  0  0  0  0  0  0  0  0  0
    3.2164   -5.7892   -8.4958 C   0  0  0  0  0  0  0  0  0  0  0  0
    4.3267   -6.4841   -8.9785 O   0  0  0  0  0  0  0  0  0  0  0  0
    3.8067   -7.1273  -10.4702 P   0  0  0  0  0  5  0  0  0  0  0  0
    2.5279   -7.8980  -10.1683 O   0  0  0  0  0  0  0  0  0  0  0  0
    4.9747   -8.1048  -11.1702 O   0  0  0  0  0  0  0  0  0  0  0  0
    3.4322   -5.8052  -11.4606 O   0  0  0  0  0  0  0  0  0  0  0  0
  1  2  1  0
  2  3  1  0
  2  4  1  0
  2  5  1  0
  5  6  1  0
  6  7  1  0
  7  8  1  0
  8  9  2  0
  8 10  1  0
  8 11  1  0
M  CHG  1   2   1
M  END
$$$$
