# Supplementary material for: A New Light-Sensor System Affecting Cancer Cell Fate
Source: Biomater Res. 2025 Mar 5;29:0157. doi: 10.34133/bmr.0157 (PMC11880576; doi:10.34133/bmr.0157)
Supplement: Supplementary 1 — Figs. S1 to S3 Video S1 AlphaFold original files [file bmr.0157.f1.zip › rank5_confidence-2.06.sdf]

     RDKit          3D

 34 33  0  0  0  0  0  0  0  0999 V2000
    2.4441   -2.2391  -13.5607 C   0  0  0  0  0  0  0  0  0  0  0  0
    2.6188   -3.3125  -12.5469 C   0  0  0  0  0  0  0  0  0  0  0  0
    3.0556   -3.0196  -11.2739 C   0  0  0  0  0  0  0  0  0  0  0  0
    3.2375   -3.9700  -10.2906 C   0  0  0  0  0  0  0  0  0  0  0  0
    2.9754   -5.3170  -10.5627 C   0  0  0  0  0  0  0  0  0  0  0  0
    2.5377   -5.5963  -11.8397 C   0  0  0  0  0  0  0  0  0  0  0  0
    2.3588   -4.6396  -12.8159 C   0  0  0  0  0  0  0  0  0  0  0  0
    1.8803   -5.0292  -14.1789 C   0  0  0  0  0  0  0  0  0  0  0  0
    3.1260   -6.2504   -9.6157 N   0  0  0  0  0  0  0  0  0  0  0  0
    3.5367   -5.9395   -8.3430 C   0  0  0  0  0  0  0  0  0  0  0  0
    3.6854   -6.8802   -7.3906 N   0  0  0  0  0  0  0  0  0  0  0  0
    4.0972   -6.4854   -6.1530 C   0  0  0  0  0  0  0  0  0  0  0  0
    4.2236   -7.3968   -5.2911 O   0  0  0  0  0  0  0  0  0  0  0  0
    4.3585   -5.1939   -5.8540 N   0  0  0  0  0  0  0  0  0  0  0  0
    4.2221   -4.2181   -6.7807 C   0  0  0  0  0  0  0  0  0  0  0  0
    4.4564   -3.0085   -6.5364 O   0  0  0  0  0  0  0  0  0  0  0  0
    3.8041   -4.5411   -8.0727 C   0  0  0  0  0  0  0  0  0  0  0  0
    3.6428   -3.6495   -9.0454 N   0  0  0  0  0  0  0  0  0  0  0  0
    2.9520   -7.6503   -9.8534 C   0  0  0  0  0  0  0  0  0  0  0  0
    4.1975   -8.4439  -10.0754 C   0  0  0  0  0  0  0  0  0  0  0  0
    5.0607   -8.0670  -11.2277 C   0  0  0  0  0  0  0  0  0  0  0  0
    4.5988   -8.6263  -12.5341 C   0  0  0  0  0  0  0  0  0  0  0  0
    5.8053   -8.6748  -13.4696 C   0  0  0  0  0  0  0  0  0  0  0  0
    5.4519   -9.3127  -14.6715 O   0  0  0  0  0  0  0  0  0  0  0  0
    6.8097   -9.3411  -15.6642 P   0  0  0  0  0  5  0  0  0  0  0  0
    6.3798   -9.8794  -17.0240 O   0  0  0  0  0  0  0  0  0  0  0  0
    7.3430   -7.7519  -15.8723 O   0  0  0  0  0  0  0  0  0  0  0  0
    8.0482  -10.2864  -15.0440 O   0  0  0  0  0  1  0  0  0  0  0  0
    4.2553   -9.9662  -12.3241 O   0  0  0  0  0  0  0  0  0  0  0  0
    5.4333   -6.7429  -11.2393 O   0  0  0  0  0  0  0  0  0  0  0  0
    3.8179   -9.8022  -10.2092 O   0  0  0  0  0  0  0  0  0  0  0  0
    3.9582   -6.3074  -11.8019 O   0  0  0  0  0  0  0  0  0  0  0  0
    3.9590   -6.3204  -11.7768 O   0  0  0  0  0  0  0  0  0  0  0  0
    3.9666   -6.4888  -11.4398 Na  0  0  0  0  0 15  0  0  0  0  0  0
  1  2  1  0
  2  3  2  0
  3  4  1  0
  4  5  2  0
  5  6  1  0
  6  7  2  0
  7  8  1  0
  5  9  1  0
  9 10  1  0
 10 11  2  0
 11 12  1  0
 12 13  2  0
 12 14  1  0
 14 15  1  0
 15 16  2  0
 15 17  1  0
 17 18  2  0
  9 19  1  0
 19 20  1  0
 20 21  1  0
 21 22  1  0
 22 23  1  0
 23 24  1  0
 24 25  1  0
 25 26  2  0
 25 27  1  0
 25 28  1  0
 22 29  1  0
 21 30  1  0
 20 31  1  0
  7  2  1  0
 18  4  1  0
 17 10  1  0
M  CHG  2  28  -1  34   1
M  END
$$$$
