# Supplementary material for: A New Light-Sensor System Affecting Cancer Cell Fate
Source: Biomater Res. 2025 Mar 5;29:0157. doi: 10.34133/bmr.0157 (PMC11880576; doi:10.34133/bmr.0157)
Supplement: Supplementary 1 — Figs. S1 to S3 Video S1 AlphaFold original files [file bmr.0157.f1.zip › rank6_confidence-0.81.sdf]

     RDKit          3D

 11 10  0  0  0  0  0  0  0  0999 V2000
    2.5412   -5.4691   -5.1152 C   0  0  0  0  0  0  0  0  0  0  0  0
    3.1937   -5.2551   -6.3955 N   0  0  0  0  0  4  0  0  0  0  0  0
    4.4946   -4.6754   -6.1228 C   0  0  0  0  0  0  0  0  0  0  0  0
    2.4498   -4.3133   -7.1874 C   0  0  0  0  0  0  0  0  0  0  0  0
    3.3017   -6.5243   -7.0945 C   0  0  0  0  0  0  0  0  0  0  0  0
    3.9118   -6.2366   -8.4428 C   0  0  0  0  0  0  0  0  0  0  0  0
    2.9671   -5.8012   -9.3738 O   0  0  0  0  0  0  0  0  0  0  0  0
    3.3899   -6.6105  -10.8145 P   0  0  0  0  0  5  0  0  0  0  0  0
    2.7237   -5.8308  -11.9410 O   0  0  0  0  0  0  0  0  0  0  0  0
    2.9064   -8.2153  -10.7945 O   0  0  0  0  0  0  0  0  0  0  0  0
    5.0711   -6.4730  -10.9688 O   0  0  0  0  0  0  0  0  0  0  0  0
  1  2  1  0
  2  3  1  0
  2  4  1  0
  2  5  1  0
  5  6  1  0
  6  7  1  0
  7  8  1  0
  8  9  2  0
  8 10  1  0
  8 11  1  0
M  CHG  1   2   1
M  END
$$$$
