# Supplementary material for: A New Light-Sensor System Affecting Cancer Cell Fate
Source: Biomater Res. 2025 Mar 5;29:0157. doi: 10.34133/bmr.0157 (PMC11880576; doi:10.34133/bmr.0157)
Supplement: Supplementary 1 — Figs. S1 to S3 Video S1 AlphaFold original files [file bmr.0157.f1.zip › rank6_confidence-2.07.sdf]

     RDKit          3D

 34 33  0  0  0  0  0  0  0  0999 V2000
    2.7147   -2.4214  -13.6761 C   0  0  0  0  0  0  0  0  0  0  0  0
    2.8056   -3.4559  -12.6120 C   0  0  0  0  0  0  0  0  0  0  0  0
    3.1940   -3.1235  -11.3330 C   0  0  0  0  0  0  0  0  0  0  0  0
    3.2977   -4.0366  -10.3041 C   0  0  0  0  0  0  0  0  0  0  0  0
    3.0014   -5.3846  -10.5327 C   0  0  0  0  0  0  0  0  0  0  0  0
    2.6129   -5.7035  -11.8163 C   0  0  0  0  0  0  0  0  0  0  0  0
    2.5120   -4.7839  -12.8382 C   0  0  0  0  0  0  0  0  0  0  0  0
    2.0828   -5.2152  -14.2051 C   0  0  0  0  0  0  0  0  0  0  0  0
    3.0762   -6.2813   -9.5421 N   0  0  0  0  0  0  0  0  0  0  0  0
    3.4391   -5.9301   -8.2654 C   0  0  0  0  0  0  0  0  0  0  0  0
    3.5114   -6.8338   -7.2693 N   0  0  0  0  0  0  0  0  0  0  0  0
    3.8800   -6.4004   -6.0310 C   0  0  0  0  0  0  0  0  0  0  0  0
    3.9352   -7.2779   -5.1274 O   0  0  0  0  0  0  0  0  0  0  0  0
    4.1723   -5.1066   -5.7732 N   0  0  0  0  0  0  0  0  0  0  0  0
    4.1122   -4.1673   -6.7446 C   0  0  0  0  0  0  0  0  0  0  0  0
    4.3772   -2.9567   -6.5394 O   0  0  0  0  0  0  0  0  0  0  0  0
    3.7425   -4.5310   -8.0405 C   0  0  0  0  0  0  0  0  0  0  0  0
    3.6568   -3.6769   -9.0554 N   0  0  0  0  0  0  0  0  0  0  0  0
    2.8646   -7.6836   -9.7302 C   0  0  0  0  0  0  0  0  0  0  0  0
    4.0904   -8.5265   -9.8607 C   0  0  0  0  0  0  0  0  0  0  0  0
    5.0178   -8.2276  -10.9856 C   0  0  0  0  0  0  0  0  0  0  0  0
    4.5967   -8.8265  -12.2882 C   0  0  0  0  0  0  0  0  0  0  0  0
    5.8421   -8.9545  -13.1634 C   0  0  0  0  0  0  0  0  0  0  0  0
    5.5218   -9.6310  -14.3533 O   0  0  0  0  0  0  0  0  0  0  0  0
    6.9215   -9.7463  -15.2792 P   0  0  0  0  0  5  0  0  0  0  0  0
    6.5355  -10.3276  -16.6344 O   0  0  0  0  0  0  0  0  0  0  0  0
    7.5188   -8.1859  -15.5271 O   0  0  0  0  0  0  0  0  0  0  0  0
    8.0968  -10.7046  -14.5632 O   0  0  0  0  0  1  0  0  0  0  0  0
    4.1975  -10.1442  -12.0399 O   0  0  0  0  0  0  0  0  0  0  0  0
    5.4364   -6.9182  -11.0341 O   0  0  0  0  0  0  0  0  0  0  0  0
    3.6703   -9.8760   -9.9563 O   0  0  0  0  0  0  0  0  0  0  0  0
    4.0046   -6.4587  -11.6827 O   0  0  0  0  0  0  0  0  0  0  0  0
    4.0038   -6.4706  -11.6571 O   0  0  0  0  0  0  0  0  0  0  0  0
    3.9902   -6.6247  -11.3134 Na  0  0  0  0  0 15  0  0  0  0  0  0
  1  2  1  0
  2  3  2  0
  3  4  1  0
  4  5  2  0
  5  6  1  0
  6  7  2  0
  7  8  1  0
  5  9  1  0
  9 10  1  0
 10 11  2  0
 11 12  1  0
 12 13  2  0
 12 14  1  0
 14 15  1  0
 15 16  2  0
 15 17  1  0
 17 18  2  0
  9 19  1  0
 19 20  1  0
 20 21  1  0
 21 22  1  0
 22 23  1  0
 23 24  1  0
 24 25  1  0
 25 26  2  0
 25 27  1  0
 25 28  1  0
 22 29  1  0
 21 30  1  0
 20 31  1  0
  7  2  1  0
 18  4  1  0
 17 10  1  0
M  CHG  2  28  -1  34   1
M  END
$$$$
