# Supplementary material for: A New Light-Sensor System Affecting Cancer Cell Fate
Source: Biomater Res. 2025 Mar 5;29:0157. doi: 10.34133/bmr.0157 (PMC11880576; doi:10.34133/bmr.0157)
Supplement: Supplementary 1 — Figs. S1 to S3 Video S1 AlphaFold original files [file bmr.0157.f1.zip › rank7_confidence-0.81.sdf]

     RDKit          3D

 11 10  0  0  0  0  0  0  0  0999 V2000
    2.9645   -4.1657   -5.2740 C   0  0  0  0  0  0  0  0  0  0  0  0
    3.2595   -5.0814   -6.3627 N   0  0  0  0  0  4  0  0  0  0  0  0
    2.4577   -6.2712   -6.1521 C   0  0  0  0  0  0  0  0  0  0  0  0
    4.6429   -5.4719   -6.3300 C   0  0  0  0  0  0  0  0  0  0  0  0
    2.9496   -4.4358   -7.6268 C   0  0  0  0  0  0  0  0  0  0  0  0
    2.8302   -5.5248   -8.6625 C   0  0  0  0  0  0  0  0  0  0  0  0
    4.0202   -5.7269   -9.3638 O   0  0  0  0  0  0  0  0  0  0  0  0
    3.5267   -5.9274  -10.9841 P   0  0  0  0  0  5  0  0  0  0  0  0
    4.8083   -5.9829  -11.8059 O   0  0  0  0  0  0  0  0  0  0  0  0
    2.5154   -4.6888  -11.4870 O   0  0  0  0  0  0  0  0  0  0  0  0
    2.7521   -7.4313  -11.0694 O   0  0  0  0  0  0  0  0  0  0  0  0
  1  2  1  0
  2  3  1  0
  2  4  1  0
  2  5  1  0
  5  6  1  0
  6  7  1  0
  7  8  1  0
  8  9  2  0
  8 10  1  0
  8 11  1  0
M  CHG  1   2   1
M  END
$$$$
