# Supplementary material for: A New Light-Sensor System Affecting Cancer Cell Fate
Source: Biomater Res. 2025 Mar 5;29:0157. doi: 10.34133/bmr.0157 (PMC11880576; doi:10.34133/bmr.0157)
Supplement: Supplementary 1 — Figs. S1 to S3 Video S1 AlphaFold original files [file bmr.0157.f1.zip › rank7_confidence-2.11.sdf]

     RDKit          3D

 34 33  0  0  0  0  0  0  0  0999 V2000
    2.4948   -2.3067  -13.6159 C   0  0  0  0  0  0  0  0  0  0  0  0
    2.6397   -3.3703  -12.5871 C   0  0  0  0  0  0  0  0  0  0  0  0
    3.0696   -3.0694  -11.3136 C   0  0  0  0  0  0  0  0  0  0  0  0
    3.2243   -4.0105  -10.3168 C   0  0  0  0  0  0  0  0  0  0  0  0
    2.9398   -5.3558  -10.5747 C   0  0  0  0  0  0  0  0  0  0  0  0
    2.5094   -5.6431  -11.8523 C   0  0  0  0  0  0  0  0  0  0  0  0
    2.3577   -4.6956  -12.8421 C   0  0  0  0  0  0  0  0  0  0  0  0
    1.8853   -5.0935  -14.2048 C   0  0  0  0  0  0  0  0  0  0  0  0
    3.0640   -6.2798   -9.6146 N   0  0  0  0  0  0  0  0  0  0  0  0
    3.4681   -5.9604   -8.3419 C   0  0  0  0  0  0  0  0  0  0  0  0
    3.5900   -6.8916   -7.3765 N   0  0  0  0  0  0  0  0  0  0  0  0
    3.9972   -6.4888   -6.1398 C   0  0  0  0  0  0  0  0  0  0  0  0
    4.0983   -7.3914   -5.2654 O   0  0  0  0  0  0  0  0  0  0  0  0
    4.2795   -5.1986   -5.8544 N   0  0  0  0  0  0  0  0  0  0  0  0
    4.1701   -4.2323   -6.7945 C   0  0  0  0  0  0  0  0  0  0  0  0
    4.4245   -3.0242   -6.5630 O   0  0  0  0  0  0  0  0  0  0  0  0
    3.7588   -4.5638   -8.0865 C   0  0  0  0  0  0  0  0  0  0  0  0
    3.6235   -3.6818   -9.0717 N   0  0  0  0  0  0  0  0  0  0  0  0
    2.8664   -7.6791   -9.8366 C   0  0  0  0  0  0  0  0  0  0  0  0
    4.0989   -8.4983  -10.0364 C   0  0  0  0  0  0  0  0  0  0  0  0
    4.9801   -8.1519  -11.1846 C   0  0  0  0  0  0  0  0  0  0  0  0
    4.5206   -8.7191  -12.4885 C   0  0  0  0  0  0  0  0  0  0  0  0
    5.7349   -8.8016  -13.4114 C   0  0  0  0  0  0  0  0  0  0  0  0
    5.3814   -9.4480  -14.6086 O   0  0  0  0  0  0  0  0  0  0  0  0
    6.7480   -9.5140  -15.5874 P   0  0  0  0  0  5  0  0  0  0  0  0
    6.3213  -10.0614  -16.9446 O   0  0  0  0  0  0  0  0  0  0  0  0
    7.3126   -7.9377  -15.8101 O   0  0  0  0  0  0  0  0  0  0  0  0
    7.9627  -10.4740  -14.9432 O   0  0  0  0  0  1  0  0  0  0  0  0
    4.1502  -10.0496  -12.2652 O   0  0  0  0  0  0  0  0  0  0  0  0
    5.3773   -6.8352  -11.2091 O   0  0  0  0  0  0  0  0  0  0  0  0
    3.6956   -9.8509  -10.1569 O   0  0  0  0  0  0  0  0  0  0  0  0
    3.9160   -6.3797  -11.7916 O   0  0  0  0  0  0  0  0  0  0  0  0
    3.9164   -6.3923  -11.7664 O   0  0  0  0  0  0  0  0  0  0  0  0
    3.9176   -6.5566  -11.4272 Na  0  0  0  0  0 15  0  0  0  0  0  0
  1  2  1  0
  2  3  2  0
  3  4  1  0
  4  5  2  0
  5  6  1  0
  6  7  2  0
  7  8  1  0
  5  9  1  0
  9 10  1  0
 10 11  2  0
 11 12  1  0
 12 13  2  0
 12 14  1  0
 14 15  1  0
 15 16  2  0
 15 17  1  0
 17 18  2  0
  9 19  1  0
 19 20  1  0
 20 21  1  0
 21 22  1  0
 22 23  1  0
 23 24  1  0
 24 25  1  0
 25 26  2  0
 25 27  1  0
 25 28  1  0
 22 29  1  0
 21 30  1  0
 20 31  1  0
  7  2  1  0
 18  4  1  0
 17 10  1  0
M  CHG  2  28  -1  34   1
M  END
$$$$
