# Supplementary material for: A New Light-Sensor System Affecting Cancer Cell Fate
Source: Biomater Res. 2025 Mar 5;29:0157. doi: 10.34133/bmr.0157 (PMC11880576; doi:10.34133/bmr.0157)
Supplement: Supplementary 1 — Figs. S1 to S3 Video S1 AlphaFold original files [file bmr.0157.f1.zip › rank8_confidence-0.83.sdf]

     RDKit          3D

 11 10  0  0  0  0  0  0  0  0999 V2000
    2.4882   -6.2238   -6.1978 C   0  0  0  0  0  0  0  0  0  0  0  0
    3.3384   -5.0723   -6.4467 N   0  0  0  0  0  4  0  0  0  0  0  0
    4.7100   -5.5429   -6.4451 C   0  0  0  0  0  0  0  0  0  0  0  0
    3.2027   -4.1093   -5.3876 C   0  0  0  0  0  0  0  0  0  0  0  0
    2.9720   -4.4744   -7.7192 C   0  0  0  0  0  0  0  0  0  0  0  0
    2.9254   -5.5879   -8.7344 C   0  0  0  0  0  0  0  0  0  0  0  0
    4.0732   -5.6350   -9.5276 O   0  0  0  0  0  0  0  0  0  0  0  0
    3.5259   -6.2360  -11.0271 P   0  0  0  0  0  5  0  0  0  0  0  0
    2.7469   -7.5056  -10.7076 O   0  0  0  0  0  0  0  0  0  0  0  0
    4.7943   -6.5305  -12.0827 O   0  0  0  0  0  0  0  0  0  0  0  0
    2.4591   -5.0773  -11.6503 O   0  0  0  0  0  0  0  0  0  0  0  0
  1  2  1  0
  2  3  1  0
  2  4  1  0
  2  5  1  0
  5  6  1  0
  6  7  1  0
  7  8  1  0
  8  9  2  0
  8 10  1  0
  8 11  1  0
M  CHG  1   2   1
M  END
$$$$
