# Supplementary material for: A New Light-Sensor System Affecting Cancer Cell Fate
Source: Biomater Res. 2025 Mar 5;29:0157. doi: 10.34133/bmr.0157 (PMC11880576; doi:10.34133/bmr.0157)
Supplement: Supplementary 1 — Figs. S1 to S3 Video S1 AlphaFold original files [file bmr.0157.f1.zip › rank8_confidence-2.12.sdf]

     RDKit          3D

 34 33  0  0  0  0  0  0  0  0999 V2000
    2.5799   -2.1603  -13.6233 C   0  0  0  0  0  0  0  0  0  0  0  0
    2.6820   -3.2417  -12.6080 C   0  0  0  0  0  0  0  0  0  0  0  0
    3.0873   -2.9677  -11.3204 C   0  0  0  0  0  0  0  0  0  0  0  0
    3.2021   -3.9263  -10.3349 C   0  0  0  0  0  0  0  0  0  0  0  0
    2.9002   -5.2622  -10.6201 C   0  0  0  0  0  0  0  0  0  0  0  0
    2.4947   -5.5225  -11.9116 C   0  0  0  0  0  0  0  0  0  0  0  0
    2.3828   -4.5578  -12.8899 C   0  0  0  0  0  0  0  0  0  0  0  0
    1.9355   -4.9266  -14.2691 C   0  0  0  0  0  0  0  0  0  0  0  0
    2.9857   -6.2027   -9.6718 N   0  0  0  0  0  0  0  0  0  0  0  0
    3.3654   -5.9097   -8.3854 C   0  0  0  0  0  0  0  0  0  0  0  0
    3.4484   -6.8574   -7.4319 N   0  0  0  0  0  0  0  0  0  0  0  0
    3.8336   -6.4807   -6.1801 C   0  0  0  0  0  0  0  0  0  0  0  0
    3.8984   -7.3980   -5.3176 O   0  0  0  0  0  0  0  0  0  0  0  0
    4.1318   -5.2002   -5.8683 N   0  0  0  0  0  0  0  0  0  0  0  0
    4.0614   -4.2180   -6.7956 C   0  0  0  0  0  0  0  0  0  0  0  0
    4.3314   -3.0183   -6.5396 O   0  0  0  0  0  0  0  0  0  0  0  0
    3.6746   -4.5226   -8.1017 C   0  0  0  0  0  0  0  0  0  0  0  0
    3.5778   -3.6236   -9.0760 N   0  0  0  0  0  0  0  0  0  0  0  0
    2.7687   -7.5948   -9.9199 C   0  0  0  0  0  0  0  0  0  0  0  0
    3.9911   -8.4327  -10.1038 C   0  0  0  0  0  0  0  0  0  0  0  0
    4.9047   -8.0850  -11.2260 C   0  0  0  0  0  0  0  0  0  0  0  0
    4.4659   -8.6241  -12.5487 C   0  0  0  0  0  0  0  0  0  0  0  0
    5.6998   -8.7145  -13.4444 C   0  0  0  0  0  0  0  0  0  0  0  0
    5.3631   -9.3364  -14.6594 O   0  0  0  0  0  0  0  0  0  0  0  0
    6.7508   -9.4121  -15.6073 P   0  0  0  0  0  5  0  0  0  0  0  0
    6.3463   -9.9313  -16.9822 O   0  0  0  0  0  0  0  0  0  0  0  0
    7.3481   -7.8430  -15.7924 O   0  0  0  0  0  0  0  0  0  0  0  0
    7.9330  -10.4034  -14.9502 O   0  0  0  0  0  1  0  0  0  0  0  0
    4.0671   -9.9511  -12.3546 O   0  0  0  0  0  0  0  0  0  0  0  0
    5.3254   -6.7754  -11.2209 O   0  0  0  0  0  0  0  0  0  0  0  0
    3.5669   -9.7760  -10.2546 O   0  0  0  0  0  0  0  0  0  0  0  0
    3.8864   -6.2850  -11.8299 O   0  0  0  0  0  0  0  0  0  0  0  0
    3.8859   -6.2981  -11.8048 O   0  0  0  0  0  0  0  0  0  0  0  0
    3.8763   -6.4675  -11.4683 Na  0  0  0  0  0 15  0  0  0  0  0  0
  1  2  1  0
  2  3  2  0
  3  4  1  0
  4  5  2  0
  5  6  1  0
  6  7  2  0
  7  8  1  0
  5  9  1  0
  9 10  1  0
 10 11  2  0
 11 12  1  0
 12 13  2  0
 12 14  1  0
 14 15  1  0
 15 16  2  0
 15 17  1  0
 17 18  2  0
  9 19  1  0
 19 20  1  0
 20 21  1  0
 21 22  1  0
 22 23  1  0
 23 24  1  0
 24 25  1  0
 25 26  2  0
 25 27  1  0
 25 28  1  0
 22 29  1  0
 21 30  1  0
 20 31  1  0
  7  2  1  0
 18  4  1  0
 17 10  1  0
M  CHG  2  28  -1  34   1
M  END
$$$$
