# Supplementary material for: A New Light-Sensor System Affecting Cancer Cell Fate
Source: Biomater Res. 2025 Mar 5;29:0157. doi: 10.34133/bmr.0157 (PMC11880576; doi:10.34133/bmr.0157)
Supplement: Supplementary 1 — Figs. S1 to S3 Video S1 AlphaFold original files [file bmr.0157.f1.zip › rank9_confidence-0.84.sdf]

     RDKit          3D

 11 10  0  0  0  0  0  0  0  0999 V2000
    3.3227   -3.7258   -6.1806 C   0  0  0  0  0  0  0  0  0  0  0  0
    3.2525   -5.1759   -6.2355 N   0  0  0  0  0  4  0  0  0  0  0  0
    2.6771   -5.6257   -4.9828 C   0  0  0  0  0  0  0  0  0  0  0  0
    4.5713   -5.7392   -6.3411 C   0  0  0  0  0  0  0  0  0  0  0  0
    2.4445   -5.5719   -7.3763 C   0  0  0  0  0  0  0  0  0  0  0  0
    3.3960   -5.9545   -8.4813 C   0  0  0  0  0  0  0  0  0  0  0  0
    3.3938   -5.0331   -9.5300 O   0  0  0  0  0  0  0  0  0  0  0  0
    3.3521   -5.9955  -10.9376 P   0  0  0  0  0  5  0  0  0  0  0  0
    2.1620   -6.9313  -10.7672 O   0  0  0  0  0  0  0  0  0  0  0  0
    4.7833   -6.8393  -11.1602 O   0  0  0  0  0  0  0  0  0  0  0  0
    3.0460   -4.9451  -12.2306 O   0  0  0  0  0  0  0  0  0  0  0  0
  1  2  1  0
  2  3  1  0
  2  4  1  0
  2  5  1  0
  5  6  1  0
  6  7  1  0
  7  8  1  0
  8  9  2  0
  8 10  1  0
  8 11  1  0
M  CHG  1   2   1
M  END
$$$$
