# Supplementary material for: A New Light-Sensor System Affecting Cancer Cell Fate
Source: Biomater Res. 2025 Mar 5;29:0157. doi: 10.34133/bmr.0157 (PMC11880576; doi:10.34133/bmr.0157)
Supplement: Supplementary 1 — Figs. S1 to S3 Video S1 AlphaFold original files [file bmr.0157.f1.zip › rank9_confidence-2.15.sdf]

     RDKit          3D

 34 33  0  0  0  0  0  0  0  0999 V2000
    2.4554   -2.1200  -13.6295 C   0  0  0  0  0  0  0  0  0  0  0  0
    2.6063   -3.2007  -12.6196 C   0  0  0  0  0  0  0  0  0  0  0  0
    3.0369   -2.9202  -11.3416 C   0  0  0  0  0  0  0  0  0  0  0  0
    3.1969   -3.8778  -10.3616 C   0  0  0  0  0  0  0  0  0  0  0  0
    2.9176   -5.2196  -10.6424 C   0  0  0  0  0  0  0  0  0  0  0  0
    2.4864   -5.4864  -11.9243 C   0  0  0  0  0  0  0  0  0  0  0  0
    2.3293   -4.5226  -12.8972 C   0  0  0  0  0  0  0  0  0  0  0  0
    1.8565   -4.8986  -14.2659 C   0  0  0  0  0  0  0  0  0  0  0  0
    3.0470   -6.1596   -9.6988 N   0  0  0  0  0  0  0  0  0  0  0  0
    3.4517   -5.8607   -8.4213 C   0  0  0  0  0  0  0  0  0  0  0  0
    3.5790   -6.8081   -7.4723 N   0  0  0  0  0  0  0  0  0  0  0  0
    3.9864   -6.4252   -6.2295 C   0  0  0  0  0  0  0  0  0  0  0  0
    4.0925   -7.3425   -5.3711 O   0  0  0  0  0  0  0  0  0  0  0  0
    4.2638   -5.1390   -5.9220 N   0  0  0  0  0  0  0  0  0  0  0  0
    4.1490   -4.1570   -6.8450 C   0  0  0  0  0  0  0  0  0  0  0  0
    4.3988   -2.9521   -6.5929 O   0  0  0  0  0  0  0  0  0  0  0  0
    3.7371   -4.4677   -8.1420 C   0  0  0  0  0  0  0  0  0  0  0  0
    3.5967   -3.5692   -9.1115 N   0  0  0  0  0  0  0  0  0  0  0  0
    2.8548   -7.5557   -9.9448 C   0  0  0  0  0  0  0  0  0  0  0  0
    4.0904   -8.3662  -10.1605 C   0  0  0  0  0  0  0  0  0  0  0  0
    4.9683   -7.9963  -11.3039 C   0  0  0  0  0  0  0  0  0  0  0  0
    4.5092   -8.5426  -12.6167 C   0  0  0  0  0  0  0  0  0  0  0  0
    5.7225   -8.6041  -13.5427 C   0  0  0  0  0  0  0  0  0  0  0  0
    5.3698   -9.2310  -14.7505 O   0  0  0  0  0  0  0  0  0  0  0  0
    6.7351   -9.2744  -15.7323 P   0  0  0  0  0  5  0  0  0  0  0  0
    6.3086   -9.7998  -17.0981 O   0  0  0  0  0  0  0  0  0  0  0  0
    7.2930   -7.6921  -15.9283 O   0  0  0  0  0  0  0  0  0  0  0  0
    7.9547  -10.2404  -15.1066 O   0  0  0  0  0  1  0  0  0  0  0  0
    4.1446   -9.8783  -12.4161 O   0  0  0  0  0  0  0  0  0  0  0  0
    5.3601   -6.6777  -11.3060 O   0  0  0  0  0  0  0  0  0  0  0  0
    3.6924   -9.7182  -10.3040 O   0  0  0  0  0  0  0  0  0  0  0  0
    3.8962   -6.2182  -11.8784 O   0  0  0  0  0  0  0  0  0  0  0  0
    3.8966   -6.2313  -11.8534 O   0  0  0  0  0  0  0  0  0  0  0  0
    3.8990   -6.4014  -11.5171 Na  0  0  0  0  0 15  0  0  0  0  0  0
  1  2  1  0
  2  3  2  0
  3  4  1  0
  4  5  2  0
  5  6  1  0
  6  7  2  0
  7  8  1  0
  5  9  1  0
  9 10  1  0
 10 11  2  0
 11 12  1  0
 12 13  2  0
 12 14  1  0
 14 15  1  0
 15 16  2  0
 15 17  1  0
 17 18  2  0
  9 19  1  0
 19 20  1  0
 20 21  1  0
 21 22  1  0
 22 23  1  0
 23 24  1  0
 24 25  1  0
 25 26  2  0
 25 27  1  0
 25 28  1  0
 22 29  1  0
 21 30  1  0
 20 31  1  0
  7  2  1  0
 18  4  1  0
 17 10  1  0
M  CHG  2  28  -1  34   1
M  END
$$$$
